# Supplementary material for: Transcriptional landscape of intestinal environment in DSS-induced ulcerative colitis mouse model
Source: BMC Gastroenterol. 2024 Feb 2;24:60. doi: 10.1186/s12876-024-03128-8 (PMC10836045; doi:10.1186/s12876-024-03128-8)
Supplement: Supplementary file 1 — Additional file 1. DEG analysis result. [file 12876_2024_3128_MOESM1_ESM.csv]

gene_id	Symbol	baseMean	log2FoldChange	lfcSE	stat	pvalue	padj
67971	Tppp3	933.0638803	-2.301707985	0.172279115	-13.36034253	1.03E-40	1.74E-36
20210	Saa3	321.0646815	5.516723909	0.481358366	11.46074173	2.08E-30	1.75E-26
80982	Cemip	1098.105574	5.782420999	0.673288748	8.588322642	8.82E-18	4.96E-14
18491	Pappa	774.8461534	2.744633468	0.320849617	8.554267557	1.19E-17	5.00E-14
217166	Nr1d1	354.6439771	1.878732782	0.244434054	7.686051732	1.52E-14	5.12E-11
17392	Mmp3	742.0499762	5.388508827	0.709302526	7.596911936	3.03E-14	8.52E-11
13346	Des	7265.602501	-1.109062498	0.148304946	-7.478256982	7.53E-14	1.81E-10
237625	Pla2g3	255.7855569	-2.33262966	0.328764921	-7.09512941	1.29E-12	2.72E-09
17721	ND5	14161.60134	1.983887616	0.282059123	7.033587842	2.01E-12	3.77E-09
66695	Aspn	989.5889904	-1.453597638	0.207800749	-6.995151097	2.65E-12	4.47E-09
20716	Serpina3n	1352.162544	2.543209597	0.36760033	6.918409454	4.57E-12	7.00E-09
68519	Eml1	1014.174096	-0.865638049	0.126412394	-6.847730828	7.50E-12	1.05E-08
17381	Mmp12	96.167772	5.227945899	0.768490389	6.802877401	1.03E-11	1.33E-08
16011	Igfbp5	8956.781677	2.657539006	0.401038204	6.626647981	3.43E-11	4.13E-08
12925	Crip1	1636.341115	-1.365070863	0.207681769	-6.572896919	4.93E-11	5.54E-08
12457	Noct	1501.890203	-1.154638607	0.176549978	-6.540009923	6.15E-11	6.48E-08
12818	Col14a1	698.1090897	-1.603302729	0.24914657	-6.435178812	1.23E-10	1.22E-07
81799	C1qtnf3	216.602675	-2.613690515	0.40759045	-6.412541113	1.43E-10	1.34E-07
11472	Actn2	46.87081096	-2.577762068	0.403798159	-6.38378856	1.73E-10	1.41E-07
16819	Lcn2	163.1831333	3.886732527	0.609056847	6.381559526	1.75E-10	1.41E-07
17384	Mmp10	1095.023897	6.305153488	0.986987836	6.388278817	1.68E-10	1.41E-07
76872	Ccdc116	184.1713904	1.277838347	0.203502414	6.279229428	3.40E-10	2.61E-07
69121	Chrdl2	322.0892451	3.494007263	0.557573036	6.266456657	3.69E-10	2.71E-07
12095	Bglap3	97.06747665	1.624748751	0.262258165	6.195226574	5.82E-10	4.05E-07
53945	Slc40a1	6814.776829	1.341392468	0.216690387	6.190364459	6.00E-10	4.05E-07
13057	Cyba	444.0805978	0.967270661	0.156496609	6.18077714	6.38E-10	4.13E-07
19285	Cavin1	1597.509951	-0.770242857	0.124866977	-6.168507287	6.89E-10	4.30E-07
16772	Lama1	443.5550743	2.514979781	0.412612352	6.095260528	1.09E-09	6.58E-07
407800	Ecm2	193.6787182	-1.45173271	0.239539458	-6.060515972	1.36E-09	7.89E-07
12797	Cnn1	4250.301763	-1.088486953	0.18038297	-6.034311076	1.60E-09	8.97E-07
76509	Plet1	2803.869363	1.812399326	0.302010317	6.001117265	1.96E-09	1.07E-06
12837	Col8a1	559.3299788	-1.75264092	0.292783501	-5.9861328	2.15E-09	1.13E-06
246316	Lgi2	324.0087233	1.960918313	0.330479874	5.933548359	2.96E-09	1.51E-06
20717	Serpina3m	24.29355316	5.242943433	0.884631405	5.926698285	3.09E-09	1.53E-06
320916	Wscd2	409.3871965	-1.055218388	0.178281577	-5.918830229	3.24E-09	1.56E-06
53417	Hif3a	309.3720779	1.133794838	0.192177505	5.899727114	3.64E-09	1.66E-06
70835	Prss22	59.42312333	6.979860695	1.183189322	5.899191755	3.65E-09	1.66E-06
240913	Adamts4	361.3147638	1.685792549	0.286904225	5.875802456	4.21E-09	1.82E-06
277010	Marveld1	1282.416286	-0.660146285	0.112283315	-5.879290993	4.12E-09	1.82E-06
14598	Ggt1	250.0123902	3.654528369	0.623302989	5.863165163	4.54E-09	1.91E-06
13602	Sparcl1	2634.358326	-0.740045204	0.126662	-5.842677403	5.14E-09	2.11E-06
72948	Tppp	2356.969499	-2.472287564	0.424427977	-5.824987269	5.71E-09	2.29E-06
67866	Wfdc1	142.5626423	-1.355492281	0.233192306	-5.812765885	6.14E-09	2.41E-06
21336	Tacr1	374.9741329	2.410088749	0.415608441	5.798940806	6.67E-09	2.56E-06
14219	Ccn2	430.6536504	-1.785587329	0.309094652	-5.776830219	7.61E-09	2.79E-06
15234	Hgf	564.2855654	2.346303766	0.40609746	5.777686386	7.57E-09	2.79E-06
19141	Lgmn	1767.896124	1.141260414	0.197746282	5.771336892	7.86E-09	2.82E-06
17160	Man2b2	1027.254582	1.021290396	0.177200047	5.763488288	8.24E-09	2.89E-06
117167	Steap4	1122.759299	3.161325795	0.549649163	5.751533897	8.84E-09	3.04E-06
17717	ND2	5585.022132	1.433793381	0.250270344	5.728978346	1.01E-08	3.41E-06
20540	Slc7a7	933.8996752	0.726059829	0.126881513	5.722345276	1.05E-08	3.47E-06
242505	Rasef	3612.773218	-0.864692565	0.152173865	-5.682267242	1.33E-08	4.31E-06
70945	Mmrn1	788.8349838	-1.087909136	0.191608842	-5.677760598	1.36E-08	4.34E-06
74129	Dmgdh	34.13303301	3.305963385	0.584589929	5.655183611	1.56E-08	4.79E-06
99709	Clca4b	29990.6612	7.921048781	1.400842354	5.654489785	1.56E-08	4.79E-06
277328	Trpa1	232.8455788	2.575867093	0.45599188	5.648931929	1.61E-08	4.86E-06
68713	Ifitm1	352.9043959	2.030955858	0.360070355	5.640441728	1.70E-08	5.02E-06
16854	Lgals3	11852.37952	-0.662184837	0.117932957	-5.614926099	1.97E-08	5.64E-06
66892	Eif4e3	209.6257923	0.9826782	0.175029952	5.614343082	1.97E-08	5.64E-06
72027	Slc39a4	3348.87644	0.783264382	0.139741911	5.605078507	2.08E-08	5.85E-06
68794	Flnc	2189.612661	-0.957220533	0.170904723	-5.600901579	2.13E-08	5.89E-06
223752	Gramd4	1003.313514	-0.753432738	0.135268152	-5.569919656	2.55E-08	6.93E-06
20515	Slc20a1	3731.823722	-1.511921057	0.272460752	-5.549133396	2.87E-08	7.68E-06
211323	Nrg1	1955.779812	2.286811745	0.412342455	5.545904185	2.92E-08	7.70E-06
11717	Ampd3	1765.315058	0.761338369	0.13775546	5.526738241	3.26E-08	8.46E-06
17719	ND4	17258.37111	1.443260411	0.263185981	5.483804282	4.16E-08	1.06E-05
654812	Angptl7	40.32091737	-2.555441117	0.467863985	-5.461931674	4.71E-08	1.18E-05
12010	B2m	10027.36436	1.268231614	0.232541967	5.453775219	4.93E-08	1.22E-05
19824	Trim10	62.78283092	6.631336632	1.220006445	5.435493115	5.46E-08	1.33E-05
17388	Mmp15	2994.836719	0.780737436	0.143762563	5.430742341	5.61E-08	1.35E-05
67800	Dgat2	1214.195751	1.381526495	0.254850246	5.420934512	5.93E-08	1.39E-05
353504	Dio3os	29.41017265	3.16062795	0.582772831	5.423430503	5.85E-08	1.39E-05
13874	Ereg	1797.317377	2.765740725	0.513173525	5.38948443	7.07E-08	1.63E-05
12702	Socs3	602.1498969	2.618891859	0.487485754	5.372242857	7.78E-08	1.77E-05
381782	Igkv4-50	27.31668936	-4.013003237	0.74771927	-5.36699186	8.01E-08	1.80E-05
24108	Ubd	99.32428514	5.270738041	0.984605079	5.353149353	8.64E-08	1.92E-05
14825	Cxcl1	67.10980823	5.721707253	1.073724147	5.328842859	9.88E-08	2.16E-05
16098	Igkv1-117	1012.101972	-2.758568562	0.519212365	-5.312987033	1.08E-07	2.33E-05
20503	Slc16a7	473.1408311	-0.868302496	0.163507133	-5.310486959	1.09E-07	2.33E-05
66259	Camk2n1	2238.259664	1.045735029	0.197266874	5.301118257	1.15E-07	2.42E-05
50530	Mfap5	108.0844369	-1.377131187	0.259950226	-5.297672592	1.17E-07	2.44E-05
15245	Hhip	699.0152686	-1.660908054	0.315278483	-5.268066632	1.38E-07	2.78E-05
57875	Angptl4	83.79552153	2.193287589	0.416402084	5.267234893	1.38E-07	2.78E-05
70892	Ttll7	1077.842755	-0.790865144	0.150130207	-5.267861548	1.38E-07	2.78E-05
59091	Jph2	458.8120755	-0.832428957	0.158263221	-5.259775134	1.44E-07	2.86E-05
212862	Chpt1	1982.015447	-0.816974005	0.155723067	-5.246326192	1.55E-07	3.04E-05
211652	Wwc1	1223.858456	0.825672126	0.157994047	5.225969858	1.73E-07	3.36E-05
17750	Mt2	114.5965226	2.152187763	0.414879755	5.187497667	2.13E-07	4.08E-05
54375	Azin1	5401.05179	-0.555106064	0.107219891	-5.177267538	2.25E-07	4.26E-05
17716	ND1	10032.67357	0.948658513	0.183543484	5.168576374	2.36E-07	4.37E-05
192176	Flna	34179.70546	-0.501024425	0.096920218	-5.169452099	2.35E-07	4.37E-05
23887	Ggt5	308.5915571	1.201142583	0.232662489	5.162596647	2.44E-07	4.46E-05
20531	Slc34a2	1031.130304	-1.951247493	0.378503875	-5.155158562	2.53E-07	4.59E-05
75739	Mpp7	654.7177223	-0.679319261	0.131943497	-5.148561897	2.62E-07	4.71E-05
18126	Nos2	4461.890774	6.829680256	1.327826056	5.143505225	2.70E-07	4.78E-05
19944	Rpl29	2159.50568	0.703661721	0.137131062	5.131308051	2.88E-07	5.05E-05
382051	Pdp2	1304.613494	-1.460054783	0.28470901	-5.128235251	2.92E-07	5.08E-05
19079	Prkab1	2128.571404	0.769909998	0.151114942	5.09486348	3.49E-07	6.00E-05
21926	Tnf	119.8279103	3.123057751	0.614681571	5.080773357	3.76E-07	6.34E-05
118449	Synpo2	5127.696937	-0.971309899	0.191114478	-5.082345972	3.73E-07	6.34E-05
20501	Slc16a1	8754.495293	-1.003428947	0.197582302	-5.078536562	3.80E-07	6.35E-05
102638285	Gm13415	53.60698783	-1.706259388	0.336139768	-5.076041434	3.85E-07	6.37E-05
232533	Stk38l	2305.438126	-0.589670132	0.116228135	-5.073385482	3.91E-07	6.39E-05
243420	Igkv1-135	103.9690508	-2.684503483	0.532765824	-5.038805725	4.68E-07	7.59E-05
80891	Fcrls	135.6461317	-1.146118884	0.22762674	-5.035080158	4.78E-07	7.67E-05
12654	Chil1	121.4987699	4.972247951	0.990192042	5.021498598	5.13E-07	8.15E-05
13618	Ednrb	561.5455037	1.127414518	0.224951144	5.011819436	5.39E-07	8.49E-05
20311	Cxcl5	179.2302077	9.156523598	1.839375413	4.978061322	6.42E-07	0.000100226
230612	Slc5a9	1225.730683	2.754993608	0.555608938	4.958512034	7.10E-07	0.000109837
14038	Wfdc18	96.66486773	4.394071447	0.888283667	4.946698457	7.55E-07	0.000115653
30962	Slc7a9	206.2896946	2.095044852	0.423805515	4.943411019	7.68E-07	0.000116562
12822	Col18a1	1318.777397	1.563638893	0.317574533	4.923691081	8.49E-07	0.0001278
11657	Alb	100.3223596	-4.557039015	0.926319827	-4.919509311	8.68E-07	0.000129405
78928	Pigt	2075.624988	0.586462374	0.119698885	4.899480687	9.61E-07	0.000142062
13371	Dio2	153.2928112	4.482408978	0.916527169	4.890644959	1.01E-06	0.000147298
103511	Calhm5	160.8404344	-1.011001176	0.20714114	-4.880735789	1.06E-06	0.000153561
16905	Lmna	3197.984981	-0.85396761	0.175870583	-4.855659166	1.20E-06	0.000172843
20195	S100a11	1573.011957	1.541737245	0.318682486	4.837847425	1.31E-06	0.000187469
14727	Lilrb4b	174.8922927	2.05483982	0.42568197	4.82717137	1.38E-06	0.000193137
106878	Smim3	229.9304817	1.386232213	0.287001911	4.830045236	1.37E-06	0.000193137
235302	D630033O11Rik	65.13804132	-1.571041389	0.325474705	-4.826923151	1.39E-06	0.000193137
224093	Fam43a	224.2380895	1.637281811	0.340622297	4.806737036	1.53E-06	0.000210214
227731	Slc25a25	1076.349921	-0.69993155	0.145583595	-4.80776389	1.53E-06	0.000210214
100502950	Gm3336	768.2961447	1.156209506	0.241167564	4.794216472	1.63E-06	0.000221972
17777	Mttp	91.06403765	1.360954393	0.284157477	4.789437206	1.67E-06	0.000223716
231253	9130230L23Rik	260.6613533	-1.973729494	0.412042495	-4.790111499	1.67E-06	0.000223716
66811	Duoxa2	1959.297978	3.074692583	0.642501244	4.785504482	1.71E-06	0.000226346
112407	Egln3	1223.701412	2.172407177	0.454548589	4.779262831	1.76E-06	0.000231662
13487	Slc26a3	21924.39457	-1.898866909	0.398568519	-4.76421699	1.90E-06	0.000247699
233335	Synm	3013.672179	-1.096057741	0.230163063	-4.762092265	1.92E-06	0.000248397
57265	Fzd2	199.9751208	-0.873059095	0.183478552	-4.758371407	1.95E-06	0.000250009
669402	Gm9458	37.66762462	5.897183622	1.239501617	4.757705468	1.96E-06	0.000250009
13014	Cstb	353.4780918	0.934161295	0.196411892	4.756134088	1.97E-06	0.000250067
17386	Mmp13	1535.23439	5.039877197	1.060265658	4.753409824	2.00E-06	0.00025157
231946	Fam221a	157.6096354	-1.435520241	0.30242567	-4.746687804	2.07E-06	0.000258147
20201	S100a8	115.7689446	8.524739687	1.800678035	4.734183191	2.20E-06	0.000272563
15958	Ifit2	5515.964618	3.092124617	0.653978566	4.728174255	2.27E-06	0.000274693
21809	Tgfb3	262.1037463	-0.953088579	0.20151127	-4.729703592	2.25E-06	0.000274693
213522	Plekhg6	568.7500373	-0.850003852	0.179766862	-4.728367867	2.26E-06	0.000274693
20893	Bhlhe40	2719.988032	0.977176573	0.20746631	4.710049412	2.48E-06	0.000298143
53906	Phgr1	2074.231919	-1.168887266	0.248371742	-4.706200707	2.52E-06	0.000300373
77125	Il33	183.0169729	1.572028122	0.334073334	4.705637835	2.53E-06	0.000300373
330122	Cxcl3	19.72634528	7.837213914	1.670793448	4.690713819	2.72E-06	0.000320878
16323	Inhba	351.2984597	2.979972748	0.639493709	4.659893766	3.16E-06	0.000368626
214968	Sema6d	4028.428031	1.431106923	0.307144343	4.659395347	3.17E-06	0.000368626
20310	Cxcl2	39.11798961	6.95274288	1.497733638	4.642175821	3.45E-06	0.000397984
214593	Duox2	17611.71116	2.365442459	0.510144736	4.636806562	3.54E-06	0.000405681
14778	Gpx3	1323.718149	1.300979824	0.281036946	4.629212788	3.67E-06	0.000418
18858	Pmp22	5098.376856	-1.239682045	0.268300902	-4.62049153	3.83E-06	0.000433037
625599	Gml	43.72771752	6.527610356	1.413239597	4.618898571	3.86E-06	0.000433465
107250	Kazald1	35.70842151	-1.846675131	0.401586825	-4.5984455	4.26E-06	0.000475099
66141	Ifitm3	1166.755843	1.387030749	0.301945061	4.593652717	4.36E-06	0.000482949
74340	Ahcyl2	25698.37868	-1.358017376	0.295934479	-4.588912325	4.46E-06	0.000487629
271813	Agbl2	78.02778801	-1.937144601	0.422127617	-4.589002293	4.45E-06	0.000487629
241226	Itga8	247.6482122	-1.045281364	0.22801628	-4.584240059	4.56E-06	0.000495443
76113	Lpo	862.2748969	1.101946025	0.240718163	4.577743586	4.70E-06	0.000504566
80876	Ifitm2	153.5655243	1.387827404	0.303117995	4.578505493	4.68E-06	0.000504566
13617	Ednra	597.1046698	1.297362151	0.283693671	4.573109251	4.81E-06	0.000512596
20202	S100a9	15.84019273	7.520333536	1.646695204	4.566925025	4.95E-06	0.000524627
14609	Gja1	1187.533834	1.182707529	0.25928316	4.561451375	5.08E-06	0.000535128
269356	Slc4a11	49.68241062	2.712779861	0.595145364	4.558180282	5.16E-06	0.000540152
19219	Ptger4	1062.543794	-1.028116834	0.22563292	-4.556590572	5.20E-06	0.000540895
15202	Gml2	30.58901369	6.594656853	1.451504305	4.543325729	5.54E-06	0.000572556
20868	Stk10	1243.605913	-0.89499455	0.198452798	-4.509861075	6.49E-06	0.000666659
74362	Spag17	56.262557	-2.058315783	0.459681814	-4.477696792	7.55E-06	0.000770715
17748	Mt1	320.8523462	1.390899899	0.31095811	4.472949417	7.71E-06	0.000779757
74648	S100pbp	1019.154983	-0.704567037	0.157528562	-4.472630403	7.73E-06	0.000779757
56847	Aldh1a3	736.9798309	4.370914659	0.978763344	4.465752303	7.98E-06	0.000800443
12945	Dmbt1	240683.7766	1.110096818	0.24915765	4.455399294	8.37E-06	0.00083018
71893	Noxo1	1602.047735	0.835786125	0.187546804	4.456413583	8.33E-06	0.00083018
65086	Lpar3	45.23339541	-1.763984771	0.396166328	-4.452636806	8.48E-06	0.000836019
105387	Akr1c14	2688.485033	-1.000520829	0.225094185	-4.444898611	8.79E-06	0.000861644
17395	Mmp9	106.2273668	2.851767706	0.64261798	4.437734071	9.09E-06	0.000885671
21835	Thrsp	62.46859208	-3.702823294	0.834807669	-4.435540581	9.18E-06	0.000887684
214804	Syde2	396.0906748	-1.280540693	0.288750218	-4.434769618	9.22E-06	0.000887684
74165	Fbxl22	228.0352011	-1.06239484	0.239724116	-4.431739531	9.35E-06	0.000895138
12986	Csf3r	92.14722236	2.347963663	0.530421092	4.426603123	9.57E-06	0.000911531
13052	Cxadr	9335.340703	-0.600949108	0.136606005	-4.399141208	1.09E-05	0.001029042
56619	Clec4e	37.40820351	5.059103451	1.152552605	4.389477259	1.14E-05	0.001069838
73230	Bmper	99.53555955	1.299808163	0.296491522	4.383964014	1.17E-05	0.001091194
100034251	Wfdc17	187.7436178	2.506251882	0.572686858	4.376304163	1.21E-05	0.00112399
17711	CYTB	19279.00274	1.022902107	0.234222509	4.367223772	1.26E-05	0.001165295
17313	Mgp	254.7092259	1.588288011	0.363884077	4.364818662	1.27E-05	0.001171751
70747	Tspan2	711.6340239	-0.754342277	0.172921069	-4.3623503	1.29E-05	0.001178613
71584	Gdpd2	138.7477175	1.438532217	0.330115755	4.357659983	1.31E-05	0.00119764
16668	Krt18	5728.151784	-0.527857073	0.121184409	-4.355816718	1.33E-05	0.00120127
17929	Myom1	877.2528599	-0.886101802	0.203646888	-4.351167902	1.35E-05	0.001220467
16181	Il1rn	1839.880959	2.172358535	0.500306937	4.342051593	1.41E-05	0.00126547
75084	4930511M06Rik	78.29685751	-1.694493241	0.39117191	-4.331837738	1.48E-05	0.001318624
14728	Lilrb4a	94.54150232	1.668489573	0.38581214	4.324616565	1.53E-05	0.00134874
20698	Sphk1	40.41134906	1.85613208	0.42920873	4.324544096	1.53E-05	0.00134874
21827	Thbs3	268.7584664	-0.890823375	0.206213216	-4.319914088	1.56E-05	0.001370177
72033	Tsc22d2	1526.151548	-0.51067554	0.11850564	-4.309293116	1.64E-05	0.001430208
238055	Apob	9103.40858	1.142951221	0.265373055	4.306960337	1.66E-05	0.001437918
16763	Lad1	3831.491423	0.626433545	0.145768806	4.297445806	1.73E-05	0.001493329
192200	Wfdc12	20.32323829	6.907564216	1.612346958	4.284167364	1.83E-05	0.001577266
69219	Ddah1	3165.525205	0.914248016	0.213556673	4.281055727	1.86E-05	0.001591366
12952	Cry1	894.5029079	-0.977043892	0.228365874	-4.27841462	1.88E-05	0.001602229
16859	Lgals9	4799.875399	1.075745632	0.2517437	4.273177966	1.93E-05	0.001632098
17268	Meis1	404.4129023	0.736124908	0.17231525	4.271966102	1.94E-05	0.001632791
393082	Mettl7a2	25.50991111	-4.073582311	0.954434888	-4.268056796	1.97E-05	0.001653395
18643	Pfn1	6163.865819	0.71777547	0.1684992	4.259815301	2.05E-05	0.00169865
170677	Cdhr1	327.541325	1.146324726	0.269085974	4.260068667	2.04E-05	0.00169865
100503041	Pdzd7	300.963993	-3.029410721	0.713710476	-4.24459332	2.19E-05	0.001809246
55985	Cxcl13	288.1270122	2.326241138	0.548298517	4.242654443	2.21E-05	0.001816051
230718	Nt5c1a	339.723292	3.286022552	0.77579878	4.235663469	2.28E-05	0.001864395
15368	Hmox1	165.9245502	1.77845803	0.420085523	4.233561821	2.30E-05	0.001872821
69652	2310069B03Rik	93.65387271	3.33555483	0.789597086	4.22437581	2.40E-05	0.001941483
16176	Il1b	224.658788	2.64449031	0.626731596	4.219494165	2.45E-05	0.001974507
15122	Hba-a1	83.86358822	2.281560752	0.542106647	4.208693554	2.57E-05	0.002061416
65115	Bean1	86.11503464	1.299200719	0.30946143	4.198263805	2.69E-05	0.002138305
72043	Sulf2	1171.77127	0.926403707	0.220642123	4.198671111	2.68E-05	0.002138305
17882	Myh2	11.40611382	-5.883243748	1.402563615	-4.19463594	2.73E-05	0.002162615
70045	2610528A11Rik	4598.22388	1.395443282	0.332762185	4.193515206	2.75E-05	0.002163177
64075	Smoc1	181.0108405	1.662746314	0.397384479	4.184225615	2.86E-05	0.00224307
15430	Hoxd10	38.9319186	3.969439961	0.951033323	4.173817957	3.00E-05	0.002337222
16190	Il4ra	2261.926641	1.079097982	0.258684779	4.171478455	3.03E-05	0.002342145
18218	Dusp8	397.0547934	-0.674754391	0.161799972	-4.170299796	3.04E-05	0.002342145
235320	Zbtb16	297.2897736	1.369888925	0.32849505	4.170196555	3.04E-05	0.002342145
23876	Fbln5	271.5612683	-0.853321838	0.205235602	-4.157767126	3.21E-05	0.002462012
20361	Sema7a	452.1676331	1.843755804	0.443559315	4.156728859	3.23E-05	0.002462032
22418	Wnt5a	671.6295092	1.354443198	0.326419952	4.149388509	3.33E-05	0.002530868
77827	Krba1	641.6930625	0.698846831	0.168944323	4.136551145	3.53E-05	0.002664631
67574	Alg13	316.4829414	-0.65909689	0.15950381	-4.13217021	3.59E-05	0.002703819
20762	Sprr2h	24.78350674	4.932508436	1.194228704	4.130287958	3.62E-05	0.002713937
213171	Prss27	53.19148654	2.830153636	0.685612176	4.127922072	3.66E-05	0.002729872
20312	Cx3cl1	1413.042812	0.842253035	0.204152535	4.125606555	3.70E-05	0.002745338
19283	Ptprz1	363.061641	-1.272323095	0.309116367	-4.116000413	3.86E-05	0.002849683
16365	Acod1	34.88445646	3.426129413	0.832826078	4.113859426	3.89E-05	0.002863697
16008	Igfbp2	79.30061119	-1.424190158	0.346635383	-4.108611611	3.98E-05	0.002916803
67035	Dnajb4	558.2706911	-0.784603436	0.191099222	-4.105738525	4.03E-05	0.002940513
320159	Togaram2	29.99671601	3.102751566	0.756678631	4.100487896	4.12E-05	0.002995072
12006	Axin2	435.7359721	-1.204036121	0.293955256	-4.095984318	4.20E-05	0.003027802
12671	Chrm3	169.1232858	-1.284579334	0.313603912	-4.096184027	4.20E-05	0.003027802
68671	Pcyt2	1140.859211	-0.628311132	0.153678784	-4.088470222	4.34E-05	0.003100384
100198	H6pd	1272.001072	0.920078056	0.224990403	4.089410236	4.32E-05	0.003100384
692154	Igkv1-88	179.1323708	-5.198843413	1.271876294	-4.087538573	4.36E-05	0.003100384
26384	Gnpda1	459.289378	1.00934071	0.247278881	4.081791	4.47E-05	0.003164726
18414	Osmr	1429.823103	2.209273127	0.541493841	4.079959844	4.50E-05	0.003176414
19250	Ptpn14	951.8932724	-0.491204936	0.121092233	-4.056452875	4.98E-05	0.003498863
79201	Tnfrsf23	200.5223936	1.721141175	0.424425021	4.055230229	5.01E-05	0.003502621
11735	Ank3	3411.377356	-0.999436219	0.246576747	-4.053246029	5.05E-05	0.003503401
56644	Clec7a	172.2320792	1.84136182	0.454240914	4.053711949	5.04E-05	0.003503401
19065	Npy4r	241.9488417	-0.71082066	0.175696445	-4.045731596	5.22E-05	0.003602886
21922	Clec3b	117.4132485	-1.692810867	0.418744327	-4.04258818	5.29E-05	0.003625364
100342	Tent5b	64.25915275	-1.342956812	0.332220871	-4.042361363	5.29E-05	0.003625364
56635	Prl2a1	5.503175374	5.995212803	1.483989516	4.039929353	5.35E-05	0.003648332
243842	Bicra	394.8423575	0.750918416	0.186134397	4.034280764	5.48E-05	0.003722138
67068	Dynlrb1	394.0786005	0.866602543	0.214911574	4.03236795	5.52E-05	0.003737503
228576	Mall	3332.621526	0.674188711	0.167421225	4.026901078	5.65E-05	0.003810136
208884	Zdhhc9	1577.363715	0.796748014	0.197973803	4.02451234	5.71E-05	0.003833681
381310	Stum	788.3664684	-0.787101326	0.195792563	-4.020077746	5.82E-05	0.003891063
545205	Olfr111	18.13095921	3.117201351	0.777519054	4.009163936	6.09E-05	0.004059223
76893	Cers2	1359.157248	0.583657658	0.14564434	4.00741737	6.14E-05	0.004073249
17474	Clec4d	16.06883816	4.016331139	1.004226383	3.999428024	6.35E-05	0.004196696
12389	Cav1	1909.413835	-0.761923603	0.190847736	-3.992311467	6.54E-05	0.0043078
218613	Mier3	2779.064374	-0.739648588	0.185359663	-3.990342758	6.60E-05	0.004326814
239435	Aard	13.34320249	-2.706559781	0.678741305	-3.987616139	6.67E-05	0.004359864
77382	C030018K13Rik	5.620658548	-5.847019705	1.469938028	-3.977732118	6.96E-05	0.004527524
50784	Plpp2	2023.408658	0.539357115	0.135660771	3.975778052	7.01E-05	0.004547308
100416355	Gm18066	8.142449762	-5.38894338	1.357084421	-3.970971368	7.16E-05	0.00462227
71529	Kazn	451.4347722	0.708657895	0.178604386	3.967751917	7.26E-05	0.004667259
329941	Col8a2	48.81805227	-1.664740667	0.419881499	-3.964786904	7.35E-05	0.004707684
16010	Igfbp4	2271.062475	1.113683277	0.281125965	3.961509839	7.45E-05	0.00471895
24088	Tlr2	751.193662	1.283116697	0.323809839	3.962562415	7.41E-05	0.00471895
83433	Trem2	25.90481142	1.703685882	0.430032776	3.961758217	7.44E-05	0.00471895
67512	Agpat2	939.9894766	0.661132273	0.167081832	3.956936934	7.59E-05	0.004792152
14325	Ftl1	2266.559437	0.759477094	0.192329385	3.948835454	7.85E-05	0.004931427
76267	Fads1	757.1120123	-0.664082417	0.168194572	-3.948298753	7.87E-05	0.004931427
329628	Fat4	2239.010575	-0.445664098	0.112913875	-3.946938293	7.92E-05	0.004941153
14605	Tsc22d3	773.2775323	-0.834298762	0.212049691	-3.934449313	8.34E-05	0.005165347
107305	Vps37c	919.8160964	0.798713789	0.202962836	3.935271135	8.31E-05	0.005165347
244058	Rgma	386.5464024	1.13252855	0.287908305	3.933643218	8.37E-05	0.005165347
692161	Igkv19-93	41.35549059	-2.279551966	0.57981646	-3.931506129	8.44E-05	0.005192468
11475	Acta2	12888.14449	-0.71425996	0.18215373	-3.92119315	8.81E-05	0.00540012
74122	Tmem43	1381.587008	-0.975101591	0.248812187	-3.91902665	8.89E-05	0.005429143
226075	Glis3	697.5536033	0.716840313	0.182994995	3.917267325	8.96E-05	0.005449161
30791	Slc39a1	3129.631971	0.499235672	0.127584905	3.912968184	9.12E-05	0.005527175
93695	Gpnmb	193.9438616	2.158512929	0.552285738	3.908326396	9.29E-05	0.005614236
64706	Scube1	593.0355938	1.099505161	0.282063186	3.898081059	9.70E-05	0.005836177
14955	H19	30.21509851	4.197600292	1.077754026	3.894766515	9.83E-05	0.005886196
23971	Papss1	2157.554821	-1.04503842	0.268351577	-3.894288351	9.85E-05	0.005886196
73067	Tmem192	202.2776644	0.704040105	0.180842248	3.893117402	9.90E-05	0.005893792
66961	Neat1	46646.8099	-0.677193915	0.174173481	-3.888042612	0.000101056	0.005997169
229706	Slc6a17	382.4647737	-0.874374386	0.225217899	-3.882348559	0.000103452	0.006117851
278279	Tmtc2	2087.32352	-0.472560626	0.122003608	-3.873333214	0.000107357	0.006326549
56429	Dpt	888.1617143	-0.607061435	0.157157866	-3.862749276	0.000112118	0.006584104
78749	Filip1l	1704.942396	-0.52253025	0.135430598	-3.858287995	0.000114184	0.006682146
74186	Ccdc3	458.9144263	-0.793356449	0.206030732	-3.850670432	0.000117795	0.006869604
15129	Hbb-b1	490.620747	1.748245699	0.455439908	3.838586973	0.000123744	0.007118047
60455	Pgap6	3169.33133	0.541940511	0.141139869	3.839740791	0.000123164	0.007118047
109232	Sccpdh	290.6695872	0.803391972	0.209187935	3.840527278	0.00012277	0.007118047
100503605	Hbb-bs	490.620747	1.748245699	0.455439908	3.838586973	0.000123744	0.007118047
21946	Pglyrp1	4244.181988	1.791015778	0.467269003	3.832943693	0.000126619	0.007258625
17357	Marcksl1	1535.889948	3.764455175	0.983346473	3.828208345	0.000129079	0.007374595
79235	Lrat	235.3044723	-1.639680205	0.429344378	-3.819032665	0.000133976	0.007628486
16774	Lama3	4254.940937	1.451247918	0.381688438	3.802179402	0.000143429	0.008139222
11468	Actg2	7045.875411	-1.291230291	0.340303497	-3.794349167	0.000148031	0.008344209
58250	Chst11	366.8304906	0.738990903	0.194755226	3.794459947	0.000147965	0.008344209
18030	Nfil3	435.3720022	0.677455156	0.178999064	3.78468546	0.000153903	0.008646276
329251	Ppp1r12b	4865.917024	-0.45354418	0.119883955	-3.783193341	0.000154829	0.008669398
12266	C3	6913.844152	2.028685064	0.536722384	3.779766087	0.000156976	0.008731582
15375	Foxa1	1122.441498	0.512009784	0.135436273	3.780447977	0.000156546	0.008731582
12655	Chil3	26.09675043	3.560933506	0.942546965	3.777990529	0.000158099	0.008765127
14580	Gfap	168.145948	1.745789393	0.462682122	3.773193972	0.000161171	0.008795091
18295	Ogn	1471.781809	-1.270295425	0.336635321	-3.77350606	0.000160969	0.008795091
76574	Mfsd2a	394.481284	2.749736624	0.728777928	3.773078901	0.000161245	0.008795091
76901	Jade2	556.62613	0.573122123	0.151807311	3.775326222	0.000159798	0.008795091
171095	Il17rc	1629.065627	-0.438532128	0.1162487	-3.772361578	0.00016171	0.008795091
246746	Cd300lf	92.87014873	1.411763747	0.374248003	3.772267952	0.00016177	0.008795091
15186	Hdc	38.44954672	2.542628845	0.676428827	3.758900781	0.000170661	0.009227882
232714	Mgam	17900.66324	0.419557776	0.1116243	3.758659875	0.000170826	0.009227882
98711	Rdh10	937.2952851	1.509888896	0.401941198	3.756492005	0.000172312	0.009278411
12018	Bak1	2116.906149	0.897104321	0.239147091	3.751265873	0.000175944	0.009443822
14319	Fth1	12995.74993	1.086979156	0.290104178	3.746857983	0.000179063	0.009550425
66270	Retreg1	2306.791739	-0.945693453	0.252392858	-3.74691052	0.000179026	0.009550425
384419	Igkv8-30	191.1526881	-1.559165105	0.41625092	-3.745733714	0.000179867	0.00956304
17394	Mmp8	7.295975372	6.402264567	1.709594947	3.744901433	0.000180465	0.009564624
11535	Adm	172.7540824	1.783790306	0.47671756	3.741817912	0.000182694	0.009622258
59287	Ncstn	5095.974386	0.691039771	0.184645468	3.74252225	0.000182182	0.009622258
434024	Igkv1-122	13.03977411	3.233668626	0.865174285	3.73759216	0.000185791	0.009754896
231999	Plekha8	3315.874018	-0.609279936	0.16308295	-3.736012482	0.000186961	0.009785861
13636	Efna1	1083.155253	0.711770936	0.190656425	3.733264883	0.000189014	0.009862649
320111	Prr18	25.20402627	-1.913408328	0.513731659	-3.724528739	0.00019568	0.010179006
224833	AI661453	1459.223683	1.493605296	0.40124406	3.722435903	0.00019731	0.010232193
17930	Myom2	10.38307167	-3.781351388	1.016321036	-3.720626903	0.000198729	0.01027416
100042514	Sprr2a3	6502.393304	2.26673679	0.609758349	3.717434608	0.000201256	0.010372996
20344	Selp	59.95658192	2.155193484	0.580438976	3.713040597	0.000204784	0.010458879
21786	Tff3	4900.064639	1.208997943	0.325566555	3.71352009	0.000204396	0.010458879
73569	Vgll3	219.0814718	-0.867151847	0.233455667	-3.714417643	0.000203672	0.010458879
12315	Calm3	7394.134805	0.403073034	0.108592394	3.71179802	0.000205792	0.010478614
12608	Cebpb	54.03996205	1.405431964	0.378972239	3.708535402	0.000208462	0.010550782
14579	Gem	275.5086835	1.700107581	0.458369237	3.709035082	0.000208051	0.010550782
15980	Ifngr2	3573.862222	0.497703454	0.134267947	3.706792766	0.000209901	0.010591809
13123	Cyp7b1	58.65625147	1.537586985	0.41563223	3.699393056	0.000216116	0.010840517
319387	Adgrl3	408.431706	0.920124618	0.248704321	3.69967282	0.000215878	0.010840517
384061	Fndc5	51.7700807	-2.001987724	0.541370368	-3.698000188	0.000217305	0.010867816
71355	Col24a1	56.86583124	1.281010259	0.346899856	3.692737934	0.000221853	0.011029805
108078	Olr1	11.30962417	3.014507397	0.816330454	3.692753811	0.000221839	0.011029805
80885	Hcar2	35.30313509	1.781176152	0.483063478	3.687250707	0.00022669	0.011237156
193740	Hspa1a	353.552136	-2.407934138	0.653597483	-3.684123944	0.000229491	0.011342621
16891	Lipg	1348.975317	-1.023797184	0.278266728	-3.679193674	0.000233973	0.011362762
19039	Lgals3bp	7802.053053	0.734765153	0.199548964	3.682129623	0.000231294	0.011362762
19043	Ppm1b	2288.920481	-0.440171907	0.119616907	-3.679846928	0.000233374	0.011362762
60534	Fancg	270.1794832	-0.74252916	0.20171048	-3.681163028	0.000232172	0.011362762
71973	Rbpms2	192.2273222	-0.663821083	0.180457432	-3.678546661	0.000234567	0.011362762
105171	Arrdc3	1930.647452	0.909301881	0.247080662	3.680182306	0.000233067	0.011362762
236285	Lancl3	76.60771335	-1.658844502	0.4509578	-3.67849165	0.000234617	0.011362762
109731	Maob	371.4341222	-0.773921795	0.210491141	-3.676742831	0.000236231	0.011408129
231470	Fras1	172.3130907	-0.747495418	0.20342603	-3.674531799	0.000238286	0.011474491
17082	Il1rl1	1111.829439	2.518535531	0.686505053	3.668633642	0.00024385	0.011708979
15451	Hpn	30.20257911	-1.862913166	0.508142215	-3.666125564	0.000246253	0.011757362
74470	Cep72	152.1194081	-0.812694699	0.221670425	-3.666229711	0.000246153	0.011757362
140483	Hnmt	49.78197275	-1.114367383	0.304269861	-3.662431046	0.000249833	0.011894592
271144	Ankdd1b	125.3399495	3.385708066	0.925760209	3.65721926	0.000254966	0.012104793
18793	Plaur	302.956405	1.90492478	0.521420793	3.653334898	0.000258856	0.012254953
100038947	Sirpb1c	12.92108815	3.425993998	0.938540766	3.650341169	0.000261892	0.012363954
71920	Epgn	20.60825846	3.190055558	0.874657625	3.64720488	0.000265109	0.012480836
68655	Fndc1	984.8688296	-1.038180163	0.284942618	-3.643470994	0.000268986	0.012628105
268301	Sowahc	1185.033238	-0.525556602	0.144345164	-3.640971322	0.000271611	0.01271594
11520	Plin2	1857.988748	1.015336923	0.279076076	3.638208392	0.000274541	0.012782094
20324	Cavin2	597.018452	-0.683548272	0.187857744	-3.638648359	0.000274073	0.012782094
623781	Gm14137	189.5523965	2.147787909	0.59047124	3.637413244	0.00027539	0.012786285
22378	Wbp2	958.2740071	0.57471715	0.158195922	3.632945427	0.000280204	0.012974075
81877	Tnxb	3066.487258	-0.684189001	0.188555491	-3.628581682	0.000284983	0.013123214
107221	Ffar4	260.4525693	1.241867628	0.342196016	3.629111887	0.000284398	0.013123214
100061	Lrrc19	1942.379035	0.880530289	0.242733059	3.627566396	0.000286105	0.013139012
214112	Nipal4	77.05355512	-1.225793816	0.338013265	-3.626466605	0.000287326	0.013159217
18585	Pde9a	4136.126528	1.670563559	0.460857365	3.624903679	0.000289069	0.013203176
16177	Il1r1	1317.71395	0.820095783	0.226283135	3.624201975	0.000289855	0.013203288
56532	Ripk3	1177.354443	1.669915681	0.461585595	3.617781182	0.000297139	0.013411169
77596	Adgrf1	1326.283929	4.68609726	1.295440014	3.617378814	0.000297602	0.013411169
319818	A930011G23Rik	1251.475005	-0.652049505	0.180207679	-3.618322524	0.000296519	0.013411169
320292	Rasgef1b	1251.475005	-0.652049505	0.180207679	-3.618322524	0.000296519	0.013411169
11932	Atp1b2	219.6753656	1.142557774	0.316682462	3.60789722	0.000308689	0.013836808
16485	Kcna1	108.7742238	-0.924890246	0.256307224	-3.608521966	0.000307946	0.013836808
58217	Trem1	18.7430697	3.99886471	1.108746155	3.606654861	0.00031017	0.013866317
330164	C130026L21Rik	5.03582403	-5.687202129	1.57772235	-3.604691364	0.000312524	0.013934606
17000	Ltbr	1093.135584	0.672724215	0.186769704	3.601891532	0.00031591	0.014048417
207911	Mchr1	18.38740126	2.290947273	0.636363195	3.6000625	0.000318141	0.014110377
382052	Gm5159	23.72278906	2.483259937	0.690349226	3.597106859	0.000321776	0.014234168
234724	Tat	957.7568493	2.074466659	0.577737538	3.590673142	0.000329825	0.014541355
381213	Ms4a12	653.7798079	1.721881014	0.479608172	3.590182807	0.000330446	0.014541355
319530	Zfp750	143.1478171	1.288520595	0.359418766	3.585012022	0.000337063	0.014793892
16193	Il6	11.43512911	3.47970918	0.972159745	3.57935946	0.000344437	0.015078307
16673	Krt36	76.77053814	3.665752322	1.025487585	3.574643299	0.000350706	0.015312937
59030	Mkks	422.927832	-0.601436328	0.168316375	-3.573249062	0.000352579	0.015333892
71349	5430427M07Rik	137.5402984	-2.144989737	0.600344253	-3.572932904	0.000353005	0.015333892
107350	AW112010	1652.590313	1.738046401	0.486657879	3.571392708	0.000355088	0.015384713
16523	Kcnj8	357.2451974	1.515634917	0.424493027	3.570458926	0.000356356	0.015400076
240328	F830016B08Rik	160.2515347	2.637479643	0.739035142	3.568814924	0.0003586	0.015457386
228026	Pdk1	1711.120057	0.576328841	0.161587223	3.566673354	0.000361542	0.015544447
14369	Fzd7	438.3854702	-0.714825741	0.200594019	-3.563544639	0.00036588	0.015690207
104601	Mycbpap	89.95355884	-1.173197289	0.329282445	-3.562890481	0.000366794	0.015690207
227674	Ddx31	238.1877466	0.701555388	0.197029873	3.560654916	0.000369931	0.015784346
27404	Abca8b	211.5658886	-0.772940508	0.217237697	-3.558040433	0.000373632	0.015901996
269637	Cnpy1	14.20722345	2.715318334	0.763605156	3.555919328	0.00037666	0.015990483
16175	Il1a	29.0656491	3.147331421	0.885419446	3.554621974	0.000378523	0.015991499
235386	Hykk	330.3729428	-1.22487853	0.344591493	-3.554581456	0.000378581	0.015991499
75811	Saxo1	41.62493036	4.291891728	1.208019993	3.552831703	0.000381108	0.016057994
225341	Lims2	573.6059053	-0.500500778	0.14090874	-3.551949855	0.000382388	0.016071728
14677	Gnai1	643.3163032	-0.910107962	0.256554787	-3.547421481	0.000389022	0.01630988
16192	Il5ra	252.1219118	4.831965057	1.363965756	3.542585314	0.000396225	0.01646525
77794	Adamtsl2	69.01483881	1.356060263	0.382771612	3.542739903	0.000395993	0.01646525
208618	Etl4	6051.715723	0.712333658	0.201092835	3.542312481	0.000396635	0.01646525
100534287	Dchs2	81.24957925	-0.985992011	0.278201172	-3.544169146	0.000393852	0.01646525
14873	Gsto1	4689.353107	0.423078923	0.11946151	3.541550106	0.000397783	0.016472334
26408	Map3k5	1286.413773	-0.41821761	0.118151985	-3.539657918	0.000400646	0.016550214
14245	Lpin1	493.7450529	-0.554870865	0.156908097	-3.536279358	0.000405805	0.016722354
12829	Col4a4	27.99197895	-1.758413062	0.497368528	-3.535432907	0.000407108	0.016735102
75858	Speer4cos	9.94352658	-3.350957988	0.949612945	-3.528761908	0.000417509	0.017120899
237754	Btnl9	34.05325997	-1.464734309	0.416752931	-3.514634688	0.000440359	0.018014116
22350	Ezr	10689.75614	-0.736880251	0.20986789	-3.511162425	0.000446152	0.018167538
231293	Cwh43	524.4300566	1.056498031	0.300902756	3.511094563	0.000446266	0.018167538
20533	Slc4a1	9.885114799	4.327720548	1.234763988	3.504896959	0.000456784	0.018550935
72281	Sh2d4a	878.2876668	0.531125219	0.1515902	3.503690987	0.000458857	0.018590346
13478	Dpagt1	949.739579	0.673159427	0.192285315	3.500836381	0.000463801	0.018700703
15431	Hoxd11	76.36417109	2.645831227	0.755645972	3.501416438	0.000462792	0.018700703
16680	Krt84	83.06745007	2.455839933	0.703033869	3.493202878	0.000477264	0.019151913
242050	Igsf10	997.1883346	-0.603937412	0.17285929	-3.493809393	0.000476181	0.019151913
216799	Nlrp3	42.56617494	2.385173469	0.683674895	3.488753918	0.000485278	0.019427244
15559	Htr2b	101.2388824	0.812887214	0.233359328	3.483414279	0.000495062	0.019771964
69581	Rhou	668.5986004	-0.743163088	0.213582044	-3.479520431	0.000502312	0.020014108
66940	Shisa5	4483.09536	0.542202072	0.155889852	3.478110112	0.000504962	0.020025028
72649	Tmem209	595.8795148	0.495398682	0.14241235	3.478621639	0.000504	0.020025028
100503117	2010010A06Rik	46.57469916	-1.251140964	0.360069554	-3.474720233	0.000511386	0.020232174
218544	Sgtb	103.0006261	-0.893135997	0.257212342	-3.472368359	0.000515888	0.020314896
320311	Rnf152	1440.419573	-1.424827609	0.410297959	-3.472665601	0.000515317	0.020314896
20714	Serpina3k	23.0017395	-5.399919392	1.555654071	-3.47115692	0.000518221	0.020359203
76477	Pcolce2	29.46434487	-1.97793837	0.570808645	-3.46515139	0.000529933	0.020770912
320429	Trank1	55.72798962	3.29313953	0.950576527	3.464360244	0.000531494	0.020783767
107242	AI837181	352.4233011	0.629659075	0.181816481	3.463157303	0.000533876	0.020828586
14910	Gt(ROSA)26Sor	443.4767995	-0.634594431	0.183378238	-3.460576565	0.00053902	0.020980697
21928	Tnfaip2	362.9448968	1.398007448	0.404104386	3.4595206	0.000541138	0.021014603
51797	Ctps	861.9096111	1.250936248	0.361775313	3.457771176	0.000544664	0.021073377
70445	Cd248	99.09525722	-1.038361288	0.300318828	-3.457529763	0.000545152	0.021073377
74176	Tgm5	20.92994734	2.678821129	0.775417615	3.454681811	0.000550943	0.02119997
76074	Gbp8	272.401876	1.639799538	0.474621798	3.454960442	0.000550374	0.02119997
225884	Gstp3	90.76875145	1.712580188	0.495838335	3.453908397	0.000552525	0.02121243
17921	Myo7a	674.0988135	0.821298911	0.238109624	3.449247018	0.000562152	0.021532985
83671	Sytl2	4328.96181	0.431427393	0.125529641	3.43685674	0.000588507	0.022491368
85031	Pla1a	48.22911289	1.901543701	0.554444616	3.429636879	0.000604389	0.02304611
66901	Proz	39.0164182	1.885325379	0.549990348	3.427924485	0.000608215	0.023139614
100042856	Gvin2	415.4057556	2.441020261	0.712672518	3.425164013	0.000614428	0.023323369
64540	Tspan4	84.5302812	1.379081122	0.402704743	3.424546506	0.000615826	0.023323907
12402	Cbl	7459.905757	-0.362375586	0.105852095	-3.423414394	0.000618397	0.023368761
57776	Ttyh1	213.2144342	0.748756149	0.219019942	3.418666542	0.000629288	0.023727112
20848	Stat3	5224.164409	0.734918787	0.215054018	3.417368322	0.000632297	0.023768043
100503946	Gm10925	42.77359874	1.153223354	0.33749761	3.416982288	0.000633194	0.023768043
20249	Scd1	3956.972762	-1.746044148	0.51151984	-3.413443648	0.000641474	0.023972077
55925	Syt8	41.50327778	2.373697819	0.69531514	3.413844576	0.000640531	0.023972077
14058	F10	9.994346238	4.335739145	1.271172507	3.410818847	0.000647681	0.02415048
16155	Il10rb	517.7319405	0.592924604	0.173867777	3.410204086	0.000649143	0.024151553
16593	Klc1	1408.380782	-0.49509119	0.14522135	-3.409217646	0.000651495	0.024185668
50527	Ero1a	2868.382864	0.838589982	0.246048568	3.408229478	0.000653859	0.02422008
20259	Scin	2774.769485	-0.747996336	0.219653505	-3.405346685	0.000660801	0.024370112
230678	Tmem125	206.6933191	0.785484417	0.230622994	3.40592411	0.000659405	0.024370112
170745	Xpnpep2	91.76898405	2.093274862	0.616201187	3.397063987	0.00068113	0.02504999
241452	Dhrs9	3366.602505	1.79178917	0.527519509	3.3966311	0.000682209	0.02504999
54598	Calcrl	762.4901542	-0.484866461	0.142974323	-3.391283485	0.000695661	0.025488416
432530	Adcy1	138.4520134	-0.84491587	0.249209584	-3.390382724	0.000697951	0.02551685
114668	5033404E19Rik	16.69017783	-2.767525474	0.816676732	-3.388764936	0.000702082	0.025612305
69814	Prss32	9822.915435	0.653604994	0.193055438	3.385581884	0.000710275	0.025855243
19156	Psap	13259.81812	0.472107449	0.139584925	3.382223747	0.000719016	0.026117
252903	Ap1s3	863.2818621	-0.718656952	0.212539804	-3.381281706	0.000721485	0.026150353
74116	Pi16	30.56956914	-1.971518982	0.583429948	-3.379187149	0.000727005	0.026293867
21808	Tgfb2	263.3073319	-0.776286815	0.229772269	-3.378505247	0.00072881	0.026294758
381290	Atp2b4	4048.47862	-0.525426883	0.155543763	-3.378000333	0.00073015	0.026294758
270120	Fat3	230.0964368	-0.770785827	0.22823185	-3.377205363	0.000732264	0.026314648
12263	C2	54.90740088	1.983311927	0.587782301	3.37422873	0.000740228	0.02639594
12614	Celsr1	3766.532485	0.482067884	0.142853466	3.374562052	0.000739332	0.02639594
53608	Map3k6	185.2813524	1.239466255	0.367419261	3.373438432	0.000742356	0.02639594
268379	Abca13	220.8635387	2.761870834	0.818604085	3.373878636	0.00074117	0.02639594
100417831	Gvin-ps4	18.67399059	3.452830458	1.022917064	3.375474493	0.000736885	0.02639594
330962	Slc51b	160.9570273	1.120339772	0.332216255	3.372320755	0.000745376	0.026447505
20296	Ccl2	31.02917246	2.741836075	0.814048642	3.368147716	0.00075675	0.026794687
13521	Slc26a2	33626.36583	-0.610743587	0.181364045	-3.367500912	0.000758528	0.026801314
69917	Nabp2	342.0457893	0.510318681	0.151604989	3.366107444	0.00076237	0.026880722
13400	Dmpk	1333.502403	-0.542262952	0.161312866	-3.361560468	0.000775034	0.027204737
14198	Fhit	53.47271573	1.038887296	0.30914667	3.360499718	0.000778016	0.027204737
27984	Efhd2	2719.364809	0.765961544	0.22789981	3.360957357	0.000776728	0.027204737
71910	Plpp5	1012.073548	0.626284083	0.186271654	3.362208196	0.000773218	0.027204737
16069	Jchain	9847.715556	-1.123663165	0.33472439	-3.356980242	0.000787987	0.027496357
69573	Hilpda	148.2432351	0.904425276	0.269528051	3.35558867	0.000791963	0.027577972
11846	Arg1	34.81433058	2.192801666	0.653659975	3.354651881	0.000794649	0.027608494
692169	Igkv15-103	800.1298524	-4.755987519	1.417944652	-3.354141864	0.000796115	0.027608494
244653	Hydin	29.23878539	3.522282359	1.05053115	3.352858558	0.000799816	0.027679864
66775	Hacd4	444.8451299	-0.64295599	0.191979948	-3.349078881	0.000810807	0.028002751
13496	Arid3a	297.0362108	1.001631324	0.299289279	3.346699651	0.000817798	0.028146474
18595	Pdgfra	3435.688917	0.736748092	0.220153072	3.346526513	0.000818309	0.028146474
113847	Vmn1r43	10.04257347	4.955629895	1.481343842	3.345360986	0.000821755	0.028207466
70291	Mkrn2os	835.7990852	0.993702464	0.297187277	3.343691133	0.000826717	0.028320106
21817	Tgm2	4936.754937	1.759754202	0.5269009	3.33982007	0.000838327	0.028659555
24099	Tnfsf13b	295.5998095	1.046449362	0.313476515	3.338206571	0.00084321	0.028768153
105243	Slc9a3	13306.63599	-1.049920434	0.315052622	-3.332524029	0.00086062	0.02930282
67760	Slc38a2	8854.582756	-0.421942861	0.126636765	-3.331914415	0.000862508	0.029307875
233011	Itpkc	1000.943213	-0.450727569	0.135345125	-3.330209126	0.000867808	0.029428637
73166	Tm7sf2	300.8629617	-0.684159826	0.205610614	-3.327453834	0.000876435	0.02966152
268396	Sh3pxd2b	1269.017559	0.80307564	0.24144444	3.32613018	0.000880608	0.029743017
16667	Krt17	12.22354185	-2.740613017	0.824408589	-3.324338264	0.000886286	0.029788001
68196	Hsbp1	1022.033594	0.410099444	0.123373884	3.324037707	0.000887242	0.029788001
330460	Tmem150b	751.6623908	0.725508201	0.218216231	3.324721522	0.000885069	0.029788001
58875	Hibadh	1510.930232	-0.389824064	0.11733946	-3.322190716	0.000893136	0.029926279
23967	Osr1	46.74709143	1.354388968	0.40801423	3.319465032	0.000901901	0.030159999
66552	Sppl2a	14841.81697	0.719954335	0.217283232	3.31343715	0.000921568	0.030695869
71375	Foxn3	3583.432276	-0.708129945	0.213709233	-3.31352059	0.000921293	0.030695869
16782	Lamc2	4105.69786	1.909359289	0.576604791	3.311382976	0.000928361	0.030861123
230099	Car9	1262.191909	0.647984827	0.195737838	3.310473003	0.000931384	0.030900693
16878	Lif	119.0386432	1.636013162	0.494302916	3.309738033	0.000933833	0.030921072
14115	Fbln2	410.3986949	-0.557791983	0.168732111	-3.30578442	0.000947109	0.031047036
14118	Fbn1	3010.000033	-0.429423751	0.130019328	-3.30276857	0.000957354	0.031047036
21679	Tead4	124.5784381	0.929778186	0.281177292	3.306732845	0.000943909	0.031047036
105732	Fam83h	2160.370068	0.576868517	0.17461383	3.303681715	0.000954241	0.031047036
192970	Dhrs11	1671.233901	-0.59572551	0.18032492	-3.303622759	0.000954442	0.031047036
195359	Trim40	2428.937334	1.930033846	0.58445198	3.302296699	0.000958966	0.031047036
209294	Csta1	56.98703433	3.333236189	1.009438528	3.302069514	0.000959743	0.031047036
210356	Nckap5	473.8956721	1.633375473	0.494355119	3.304052916	0.000952978	0.031047036
237930	Ttll6	337.5956685	-0.846855992	0.256405847	-3.302795163	0.000957263	0.031047036
242864	Napepld	422.8511055	-0.703215499	0.212923655	-3.302664975	0.000957707	0.031047036
244144	Usp35	173.3598949	0.763661909	0.231022262	3.305577139	0.00094781	0.031047036
380629	Heca	1821.295733	-0.515207901	0.15576225	-3.307655748	0.000940804	0.031047036
20928	Abcc9	2854.789652	1.118966311	0.339024226	3.30054971	0.000964956	0.031096312
71939	Apol6	446.2326454	1.148964581	0.348104197	3.300634098	0.000964666	0.031096312
108075	Ltbp4	2096.687485	-0.819976734	0.248589908	-3.29851176	0.000971988	0.031263144
71874	Mab21l4	129.3360903	0.982354304	0.298074002	3.29567254	0.000981864	0.031520636
99010	Lpcat4	821.2099136	0.752451784	0.228434942	3.29394346	0.000987924	0.031626725
666048	Trabd2b	97.08487175	-0.892234377	0.270894526	-3.293659672	0.000988922	0.031626725
67470	Abcg8	110.4129708	2.405089633	0.730525024	3.292275493	0.000993802	0.031722614
19216	Ptger1	118.5367726	-0.914656349	0.278009632	-3.290016763	0.001001814	0.031917912
327978	Slfn5	2205.517289	2.194080503	0.667258389	3.288202198	0.001008294	0.032063748
18300	Fam3d	10997.38023	-0.375229722	0.114149846	-3.287168	0.001012004	0.032121134
15959	Ifit3	871.0250631	2.271375066	0.691140141	3.286417516	0.001014705	0.032146308
231162	Cytl1	15.66554807	-2.075486937	0.63214569	-3.283241455	0.001026207	0.032449714
54711	Plagl2	2642.929594	0.846707885	0.258069048	3.280935437	0.001034634	0.032654917
68498	Tspan11	46.70324584	1.659366882	0.505999104	3.279386999	0.001040329	0.03275504
210044	Adcy2	212.2102759	1.201575222	0.366443726	3.279017043	0.001041693	0.03275504
66237	Atp6v1g2	68.44058839	0.983059913	0.299923197	3.2777055	0.001046545	0.032785266
670558	H60c	44.00594228	-1.48525449	0.453075753	-3.278159291	0.001044864	0.032785266
14860	Gsta4	505.1338038	0.849631876	0.259385673	3.275554369	0.001054548	0.032812784
67564	Tmem35a	50.48260955	-1.395589359	0.426013635	-3.275926503	0.00105316	0.032812784
74558	Gvin1	288.4364846	1.914503938	0.584453769	3.275714933	0.001053949	0.032812784
107976	Babam2	733.2918728	0.4041335	0.123385345	3.27537683	0.001055211	0.032812784
209032	Zc3hav1l	211.5157491	-0.701516095	0.214227614	-3.274629643	0.001058006	0.032839097
213570	Ighv1-78	94.81505589	-2.499423854	0.763622606	-3.273114015	0.001063696	0.032897134
217258	Abca8a	432.3391215	-0.947266076	0.289410181	-3.27309175	0.001063779	0.032897134
269855	Ssc5d	184.2836028	0.768053795	0.234963282	3.268824768	0.001079952	0.033336089
211550	Tifa	1252.227805	1.662445274	0.508866511	3.26695752	0.0010871	0.033434274
212632	Iffo2	318.1924054	-0.625235681	0.191370748	-3.267143429	0.001086386	0.033434274
22361	Vnn1	183.6187135	2.523324226	0.772854304	3.264941675	0.001094866	0.033611794
11504	Adamts1	519.5306141	1.347553875	0.413115592	3.261929354	0.001106567	0.033777821
21346	Tagln2	4211.887841	-0.720526727	0.220919626	-3.261488084	0.001108291	0.033777821
52635	Esyt2	8405.485981	-0.381068361	0.116814318	-3.262171682	0.001105622	0.033777821
70080	Igsf23	332.2731884	1.11824933	0.342813616	3.261974664	0.00110639	0.033777821
231861	Tnrc18	3494.796182	0.386101696	0.118425863	3.260281882	0.001113015	0.033800628
244418	Prag1	1134.728511	0.66129056	0.202832879	3.260273006	0.00111305	0.033800628
332110	Mapk15	24.29338696	-1.89309386	0.581456296	-3.25578014	0.001130813	0.034278271
116939	Pnpla3	57.72901178	-2.28719285	0.702920614	-3.253842331	0.001138555	0.034450984
12768	Ccr1	273.8209238	0.94823386	0.291574096	3.252119694	0.001145478	0.034598354
73723	Sh3bgrl3	501.6171944	0.624185896	0.192002806	3.250920693	0.001150319	0.034682439
58916	Myot	14.91096025	2.201844896	0.677535526	3.249785156	0.001154922	0.034759035
22410	Wnt10b	6.956829086	-3.596707819	1.106954623	-3.249191742	0.001157334	0.034759214
100705	Acacb	1612.693021	0.969477682	0.298413795	3.248769651	0.001159053	0.034759214
66494	Prelid1	2592.023228	0.396469145	0.122077347	3.247688075	0.001163467	0.034788109
76072	Rnf183	30.85245679	3.14991292	0.970093969	3.24701835	0.001166209	0.034788109
100039968	Tmem35b	148.4515209	0.623656826	0.192048094	3.247399205	0.001164649	0.034788109
23970	Pacsin2	2609.010262	-0.425610376	0.131223676	-3.243396241	0.001181138	0.035171208
22608	Ybx1	2412.241207	0.617520518	0.190429799	3.242772515	0.001183727	0.035186124
72590	Ppme1	1064.659149	0.421464905	0.130138698	3.238582462	0.001201253	0.035456946
223922	Atf7	1743.699392	0.452264406	0.139620981	3.239229552	0.001198531	0.035456946
234729	Vac14	717.1054382	0.447734652	0.138236431	3.238904877	0.001199896	0.035456946
100158261	Gm14921	248.922744	-0.624426033	0.192791865	-3.2388609	0.001200081	0.035456946
215748	Cnksr3	802.4699768	-0.721543639	0.223062617	-3.234713412	0.001217649	0.035840831
268936	Brpf3	2610.656178	0.653276396	0.201970674	3.234511136	0.001218512	0.035840831
433091	Pnpla1	31.215986	-1.787659512	0.552984525	-3.232747807	0.001226057	0.035999952
22402	Ccn4	219.7395351	0.915358206	0.28320336	3.232158702	0.001228588	0.036011517
21832	Thpo	109.3062434	2.505019041	0.775190333	3.231489006	0.001231471	0.036033343
11854	Rhod	304.589269	-0.741540514	0.229620927	-3.229411722	0.001240452	0.036168606
12051	Bcl3	563.789156	1.007080628	0.311947875	3.228361881	0.001245014	0.036168606
16773	Lama2	1052.059591	-0.68247311	0.211449495	-3.227593945	0.00124836	0.036168606
57814	Kcne4	163.4698331	1.645650368	0.509545064	3.229646374	0.001239434	0.036168606
71889	Epn3	621.4351318	-0.839246041	0.260033428	-3.227454434	0.001248969	0.036168606
225358	Fam13b	2085.423327	-0.459025148	0.142204033	-3.227933397	0.00124688	0.036168606
17224	Mcpt1	68.53966121	2.700134573	0.837370243	3.224540871	0.001261748	0.036476001
14276	Folr2	26.98066877	-1.811025162	0.562019588	-3.222352387	0.001271427	0.036630126
14348	Fut9	212.9935115	-2.388830886	0.741222552	-3.222825425	0.001269329	0.036630126
667899	Igkv6-13	22.52066233	-3.417062559	1.060847354	-3.221069033	0.001277134	0.036731763
20229	Sat1	2151.370656	0.764126448	0.237440372	3.21818249	0.001290057	0.037040243
76527	Il34	145.6461867	1.826879686	0.567999879	3.216338161	0.001298377	0.037215736
66353	Riiad1	16.62855334	-1.987398589	0.618595545	-3.212759298	0.001314664	0.037618591
53311	Mybph	5.502964941	4.990321327	1.553958093	3.211361587	0.001321076	0.037674135
319370	Ubald2	193.0773453	0.649561188	0.20226452	3.211444041	0.001320697	0.037674135
225872	Npas4	34.60441894	-1.453133893	0.452672441	-3.210122289	0.001326785	0.037773035
20302	Ccl3	4.4559748	5.690481723	1.773438892	3.208727264	0.001333239	0.037892765
16846	Lep	14.82995326	-3.231602514	1.007737994	-3.206788403	0.001342257	0.038084843
27409	Abcg5	183.0818862	2.513069098	0.784026509	3.205336897	0.001349045	0.038197981
665111	Gm7497	30.24958722	1.524707977	0.475732734	3.204967552	0.001350777	0.038197981
18947	Pnliprp2	119.1766584	2.177007851	0.679486979	3.203899293	0.001355799	0.038275771
69097	Trim15	1557.313835	3.131892737	0.977707838	3.203301249	0.001358618	0.038291212
69890	Zfp219	623.6889434	0.580465443	0.181413918	3.199674248	0.00137583	0.038711582
211535	Odad1	113.1819332	-0.952396261	0.297963096	-3.19635644	0.001391751	0.039029227
237887	Slfn10-ps	146.3655756	2.513235834	0.78622873	3.196570842	0.001390717	0.039029227
68737	Angel1	159.0844958	0.835470571	0.261761375	3.191725948	0.001414254	0.039594427
110173	Manba	802.0856502	0.487835927	0.152946534	3.18958471	0.001424774	0.039822781
21942	Tnfrsf9	46.58451725	1.752887967	0.550136317	3.186279313	0.001441154	0.04021392
23850	Pappa2	307.8506271	1.973533536	0.619602671	3.185159826	0.001446741	0.040303091
12169	Bmx	52.18473248	-1.17173327	0.368130624	-3.182927998	0.001457939	0.040548016
213389	Prdm9	165.557615	-0.601745933	0.189145523	-3.181391361	0.001465695	0.040696574
170720	Card14	760.5203314	1.833411569	0.576463123	3.180449012	0.00147047	0.040762013
12268	C4b	1985.335029	1.088487538	0.342384417	3.179138664	0.001477134	0.040879504
241494	Zfp385b	238.0497997	0.813423648	0.255918836	3.178443835	0.001480679	0.040910433
12475	Cd14	498.2442397	1.694838792	0.53362786	3.176068792	0.001492855	0.041179355
12709	Ckb	744.6265587	-0.682246034	0.214875655	-3.175073662	0.001497985	0.041253323
20568	Slpi	344.5398564	4.558880925	1.43628904	3.174069284	0.001503178	0.041265459
67133	Gp2	66.29423489	2.998325265	0.944807752	3.17347657	0.001506251	0.041265459
208613	Tmem212	15.01785671	4.197594027	1.322869564	3.173097439	0.001508219	0.041265459
238377	Gpr68	88.61305363	0.970881365	0.30596539	3.173173822	0.001507822	0.041265459
17225	Mcpt2	45.41044498	2.521454803	0.795205203	3.17082282	0.001520078	0.041418853
69146	Gsdmd	3364.2461	1.539023658	0.485403183	3.170608914	0.001521198	0.041418853
93721	Cpn1	400.717239	-2.35682805	0.743141503	-3.171439139	0.001516856	0.041418853
12061	Bdkrb1	12.3695402	2.349175742	0.741510286	3.168095963	0.001534409	0.04171094
243659	Styk1	3005.829298	-0.434548843	0.137184261	-3.167628988	0.001536875	0.04171094
14366	Fzd4	697.7832303	-0.554632736	0.175321859	-3.163511601	0.001558781	0.042102086
19720	Trim27	853.9145902	0.434146182	0.137232767	3.163575229	0.001558441	0.042102086
64918	Bhmt2	31.50287904	3.081694428	0.973989373	3.163991838	0.001556212	0.042102086
18946	Pnliprp1	4.428907211	-5.501549055	1.739692717	-3.162368275	0.001564915	0.042200129
16178	Il1r2	27.13670072	2.507740277	0.793789675	3.15919992	0.001582029	0.042593484
54200	Sult2b1	266.118058	-0.82254159	0.260497519	-3.157579368	0.001590849	0.042694543
545963	Gm5897	266.118058	-0.82254159	0.260497519	-3.157579368	0.001590849	0.042694543
26357	Abcg2	3975.908689	-0.432500701	0.13720018	-3.152333328	0.001619713	0.043331168
71738	Mamdc2	232.5140385	-0.553981124	0.175736406	-3.15234127	0.001619669	0.043331168
269016	Sh3rf2	306.7124216	0.926449027	0.293942243	3.151806351	0.001622638	0.043340648
213556	Plekhh2	841.3164298	-0.692447318	0.219783219	-3.150592307	0.001629398	0.043452321
75909	Vmp1	4471.101266	0.588609562	0.186916063	3.149058206	0.001637976	0.043612073
19255	Ptpn2	534.2124176	0.549897651	0.174659976	3.148389597	0.001641727	0.043643014
103710	Slc35e4	132.3620806	-0.821614931	0.261016421	-3.147751882	0.001645313	0.043669453
268973	Nlrc4	1816.284586	0.742480023	0.235943531	3.146854761	0.001650369	0.043734783
11740	Slc25a5	11546.12596	-0.324668448	0.103250119	-3.144484965	0.001663795	0.043945863
17067	Ly6c1	2507.930484	3.922888905	1.24789212	3.143612209	0.001668764	0.043945863
71665	Fuca1	4362.384513	0.585628093	0.186290646	3.14362586	0.001668686	0.043945863
75530	Lyrm7	119.8399432	-0.945895548	0.300831448	-3.144270838	0.001665013	0.043945863
12460	Ccs	258.9577898	-0.745399204	0.237336368	-3.140686827	0.001685522	0.04425642
20250	Scd2	23706.63928	-0.712235071	0.226780455	-3.140636926	0.001685809	0.04425642
64453	Zfp280b	947.2120225	-0.494318864	0.15746517	-3.139226696	0.001693943	0.044400814
110877	Slc18a1	180.2274097	0.931961465	0.297121354	3.13663576	0.001708983	0.044725464
12514	Cd68	138.9912505	0.965965805	0.308100345	3.135231165	0.001717187	0.044833941
16453	Jak3	434.6199289	0.805662257	0.256988256	3.135015859	0.001718448	0.044833941
65112	Pmepa1	971.6480868	1.077664211	0.344029889	3.132472634	0.001733406	0.045154285
207818	Smagp	3421.684962	0.682133998	0.217825646	3.131559628	0.001738805	0.045225023
106759	Ticam1	689.6825073	0.401732953	0.128320209	3.130706829	0.001743862	0.04528666
52815	Ldhd	115.0131085	1.294533372	0.414069961	3.126363885	0.001769824	0.045820988
56506	Cib2	35.83406496	-1.27658606	0.408330418	-3.126355531	0.001769874	0.045820988
20306	Ccl7	148.0742782	3.812148506	1.219590948	3.125759921	0.001773463	0.045843467
18767	Pkia	311.21818	-0.807738344	0.258483317	-3.124914812	0.001778566	0.045904969
23966	Tenm4	550.9670543	-1.028167554	0.329125795	-3.123934891	0.001784499	0.045917485
213056	Fam126b	1228.714351	-0.529607761	0.169520842	-3.124145409	0.001783223	0.045917485
72692	Hnrnpll	1730.145116	-0.347941198	0.111395289	-3.123482168	0.001787247	0.045918079
13730	Emp1	27877.46308	-0.889696509	0.285305117	-3.11840362	0.001818336	0.046574826
215257	Il36g	4.662344665	5.75528142	1.845497366	3.11855304	0.001817414	0.046574826
69826	Ms4a10	13.40156428	2.353010057	0.755070652	3.116277996	0.001831495	0.0468407
13030	Ctsb	14869.5363	0.498747967	0.160162164	3.114018662	0.001845578	0.047129355
26365	Ceacam1	98080.65757	0.43576753	0.140009319	3.112418032	0.001855615	0.047192955
102294	Cyp4v3	170.3247735	0.713407127	0.229223145	3.112282262	0.001856469	0.047192955
223631	Ly6g2	775.8561598	1.639015805	0.526600203	3.112448106	0.001855426	0.047192955
21857	Timp1	44.80685888	2.21411302	0.711641377	3.111276399	0.001862805	0.047282701
14632	Gli1	95.93491167	-1.007516991	0.324189106	-3.107806442	0.001884815	0.047769423
93716	Pcdhga8	110.4683125	0.824055516	0.265254869	3.10665557	0.001892167	0.047883762
73873	Fam161a	148.6974543	-0.802802949	0.258517855	-3.105406197	0.001900179	0.047920277
239673	Krt90	51.90170041	5.327524682	1.715733073	3.105101116	0.00190214	0.047920277
245050	Gask1a	26.76058751	-1.381505116	0.444905553	-3.105164919	0.00190173	0.047920277
77578	Bcl9	906.2562753	0.711189831	0.229172226	3.103298526	0.001913765	0.048141184
13107	Cyp2f2	64.50403467	-2.187459541	0.705669887	-3.099834045	0.001936291	0.048635244
16071	Igkc	25795.52238	-0.975286977	0.314757827	-3.098531297	0.001944824	0.048682079
60525	Acss2	1792.704049	-0.800781204	0.258464324	-3.098227221	0.001946821	0.048682079
101772	Ano1	3992.153296	-0.960078705	0.309792928	-3.099098199	0.001941107	0.048682079
54683	Prdx5	462.5024867	0.728769388	0.235261656	3.097697264	0.001950305	0.048696961
216225	Slc5a8	9807.996578	-0.472601417	0.152646271	-3.096056079	0.001961133	0.048894867
22436	Xdh	8584.043626	1.800024065	0.581521793	3.095368199	0.001965687	0.048936028
14857	Gsta1	67.27007988	1.515534536	0.489747174	3.094524309	0.001971288	0.048936826
242022	Frem2	667.5190745	-0.595863308	0.192556322	-3.094488417	0.001971526	0.048936826
54325	Elovl1	1069.181059	0.39978396	0.129248233	3.093148374	0.001980451	0.049039227
227292	Ctdsp1	1704.494111	0.505140205	0.163317469	3.092995548	0.001981471	0.049039227
17035	Lxn	228.1381281	0.894362924	0.28956638	3.088628329	0.002010828	0.049692815
107939	Pom121	1137.992884	0.459692207	0.149001137	3.085159054	0.002034433	0.050202545
56542	Cilk1	3644.353507	0.746042806	0.242035709	3.082366682	0.002053617	0.050511995
75623	Tex30	135.9088186	-0.838337326	0.272008466	-3.082026599	0.002055965	0.050511995
100038755	Gm9917	266.908048	0.795333781	0.258050438	3.082086533	0.002055551	0.050511995
12443	Ccnd1	2860.855746	0.670305958	0.217660848	3.079589018	0.002072864	0.050563443
27204	Syn3	212.4923673	0.679783359	0.220662475	3.080647757	0.002065508	0.050563443
212139	Cc2d1a	616.1641287	0.556828045	0.180856868	3.078832736	0.002078133	0.050563443
226691	Ifi207	166.002438	1.268803902	0.41197278	3.079824597	0.002071225	0.050563443
231070	Insig1	2774.093355	-0.748840458	0.243232683	-3.078699989	0.002079059	0.050563443
238393	Serpina3f	54.1139087	2.087136798	0.67784282	3.079086679	0.002076363	0.050563443
665743	Gm7765	33.24349068	2.489878065	0.808704672	3.078847138	0.002078033	0.050563443
66864	Clec14a	457.4025049	-0.690710429	0.224480375	-3.076930131	0.002091443	0.05079133
11815	Apod	69.16357989	1.345330409	0.437344595	3.076133615	0.002097038	0.050853938
16420	Itgb6	3159.910828	1.607897292	0.522934533	3.074758295	0.002106732	0.051015608
69206	2010016I18Rik	811.8355453	1.15881005	0.377056604	3.073305275	0.002117018	0.051191135
14934	Gypa	13.77719139	-1.942193098	0.632327877	-3.071496874	0.002129884	0.051428458
227720	Nup214	1332.901511	0.41640161	0.135626433	3.070209848	0.002139084	0.051576716
21935	Tnfrsf17	21.74179338	-1.763911068	0.574769026	-3.06890418	0.002148455	0.051654862
68267	Slc25a22	702.7244578	0.818075517	0.266539796	3.069243423	0.002146017	0.051654862
11363	Acadl	4568.692526	1.076534989	0.350937923	3.067593779	0.002157897	0.051755965
12675	Chuk	2908.667283	-0.367086215	0.119720416	-3.066195622	0.002168014	0.051755965
23994	Dazap2	3837.134324	0.476526253	0.155396751	3.066513622	0.002165709	0.051755965
231872	Aimp2	210.2080219	0.646935953	0.210933837	3.067008888	0.002162124	0.051755965
102634900	Gm16685	54.22901307	2.036395107	0.66400416	3.066840885	0.00216334	0.051755965
217682	Plekhd1	68.8967271	-1.273502629	0.415421103	-3.065570379	0.002172552	0.051790945
70571	Tcerg1l	10.3074951	2.480150852	0.810151458	3.061342207	0.002203471	0.052453814
21743	Inmt	18.92072469	-2.297604614	0.750680892	-3.060694148	0.002208245	0.052493326
21385	Tbx2	116.4468805	0.7304176	0.238698577	3.059999811	0.002213371	0.052541071
60599	Trp53inp1	3793.506491	-0.532050684	0.173930008	-3.058993038	0.002220823	0.052643815
15531	Ndst1	2618.275749	0.604986788	0.197868598	3.057517933	0.002231783	0.05282931
19207	Ptch2	20.60971146	-1.667139568	0.545449178	-3.056452615	0.002239729	0.052868892
66722	Spag16	5.967259438	6.111282958	1.999440816	3.05649605	0.002239404	0.052868892
83379	Klb	165.5736612	-1.600639458	0.523766277	-3.056018548	0.002242974	0.052871441
11459	Acta1	83.61268915	1.519524505	0.497370736	3.055114413	0.002249747	0.052957029
14251	Flot1	726.7423391	0.509963747	0.167048526	3.052788063	0.00226726	0.053294841
26410	Map3k8	193.2859233	1.097099943	0.359812526	3.049087686	0.002295375	0.053880565
14806	Grik2	74.61504981	1.151903572	0.378148635	3.04616615	0.002317797	0.054331229
17965	Nbl1	514.3755952	0.544381086	0.178818499	3.044321973	0.002332054	0.054589499
14149	Fdxr	105.614653	-0.867882902	0.285138738	-3.043721476	0.002336714	0.054622708
66168	Grina	917.8043379	0.60054683	0.197424289	3.041909551	0.002350825	0.054876466
14430	Galt	312.1700893	0.490764554	0.161388187	3.040895142	0.00235876	0.054909578
109246	Tspan9	588.7804977	-0.445512426	0.146502966	-3.040978877	0.002358104	0.054909578
214601	Slc10a3	288.1012346	0.497324492	0.163574323	3.040357943	0.002362971	0.05493175
15937	Ier3	113.6147322	1.176914743	0.387200911	3.039545386	0.002369355	0.055004283
20715	Serpina3g	290.8694243	1.430890315	0.471120108	3.037209178	0.002387797	0.055356161
14344	Fut2	6954.830498	1.177949014	0.38828087	3.033754958	0.002415305	0.055840267
22779	Ikzf2	870.732689	1.393089343	0.459185799	3.033824971	0.002414745	0.055840267
216152	Plppr3	29.31066149	1.228066528	0.405197355	3.030786142	0.002439179	0.056237935
244654	Mtss2	607.8508177	-0.418861597	0.138193918	-3.030969835	0.002437696	0.056237935
382156	Fbxw22	10.74811332	-2.73281865	0.901864048	-3.030189148	0.002444006	0.056272243
16803	Lbp	625.638603	3.381393988	1.116242264	3.029265327	0.002451493	0.056367612
16324	Inhbb	43.78689195	1.663637403	0.549542246	3.02731485	0.002467368	0.056446939
20502	Slc16a2	144.6697922	0.684896049	0.226224314	3.027508574	0.002465787	0.056446939
243362	Stard13	1241.039839	-0.469807042	0.155195455	-3.027195882	0.002468339	0.056446939
245126	Tarm1	8.579510926	4.73109417	1.562392924	3.028107782	0.002460903	0.056446939
18391	Sigmar1	895.6184261	0.4553821	0.150492365	3.025948201	0.002478548	0.056603579
24044	Scamp2	3725.416457	0.500522882	0.165475146	3.024761694	0.002488291	0.056749197
68792	Srpx2	275.6982325	0.669283142	0.221394746	3.023030832	0.002502567	0.056997665
15159	Hccs	669.2253485	-0.596681683	0.197724406	-3.017744217	0.002546638	0.057923116
53603	Tslp	6.493233853	-3.027173473	1.00331333	-3.017176571	0.002551411	0.057953489
12116	Bhmt	18.54596321	3.969470949	1.316460564	3.015260051	0.00256759	0.058242481
99167	Ssx2ip	1655.792684	-0.567838797	0.18847127	-3.01286662	0.002587926	0.058624879
16777	Lamb1	2894.838293	0.692970419	0.230343475	3.008422174	0.002626081	0.059171071
66120	Fkbp11	90.57124087	-1.000339677	0.332473877	-3.008776763	0.002623018	0.059171071
72293	Nkd2	152.5062465	-0.752228044	0.250006492	-3.008834036	0.002622523	0.059171071
668101	Sirpb1b	10.8825669	2.754317205	0.915311356	3.009158783	0.002619722	0.059171071
212167	Gsap	676.2988574	0.951352577	0.316304906	3.007707306	0.002632265	0.05923124
53861	Zranb2	1521.635857	-0.389926959	0.129680588	-3.00682597	0.002639908	0.059324023
51960	Kctd18	268.6763357	0.551591743	0.183548562	3.005154256	0.002654462	0.059492421
70103	Znhit1	118.2467838	0.87181423	0.290096001	3.005261108	0.002653529	0.059492421
14710	Gngt2	28.11937719	1.503084889	0.500331764	3.004176421	0.002663009	0.05953143
233878	Sez6l2	103.0745701	0.73227234	0.243753837	3.004146926	0.002663267	0.05953143
207278	Fchsd2	3690.346129	-0.493212969	0.164214996	-3.003458758	0.002669297	0.0595872
11287	Pzp	8.774318891	-5.496465641	1.830485637	-3.002736285	0.002675642	0.059649823
231997	Fkbp14	222.1202027	-0.504654839	0.168101168	-3.002090018	0.002681329	0.059697642
69718	Ipmk	8466.395103	-0.515526028	0.171802933	-3.000682347	0.002693754	0.059895161
12494	Cd38	12800.8433	1.430363498	0.477128963	2.997855107	0.002718869	0.060373938
17390	Mmp2	1443.581036	0.818884565	0.273633068	2.992637439	0.002765781	0.061268284
105239	Rnf44	1886.999993	0.335830455	0.11225157	2.991766216	0.002773686	0.061268284
626615	Apol11a	13.011718	-2.228523874	0.74486677	-2.991842252	0.002772995	0.061268284
654824	Ankrd37	71.93255055	1.550521304	0.518221535	2.99200477	0.002771519	0.061268284
68010	Bambi	82.09025637	-1.005936471	0.336303776	-2.991154257	0.002779251	0.061310851
14824	Grn	2443.007079	0.421462797	0.141020143	2.988670908	0.002801937	0.061688549
381334	Gal3st2	303.7117767	0.652517587	0.218344334	2.988479596	0.002803692	0.061688549
18130	Ints6	1877.566296	-0.43275238	0.144863295	-2.987315583	0.00281439	0.061843201
12162	Bmp7	244.2570057	1.086041245	0.363815993	2.985138826	0.002834497	0.062119298
105440	Kctd9	682.9834779	-0.505212412	0.169264018	-2.984759644	0.002838012	0.062119298
230738	Zc3h12a	797.617575	1.258028336	0.421404879	2.985319814	0.00283282	0.062119298
56543	Kcnd3	628.0228556	-0.627088044	0.210295261	-2.981940919	0.002864273	0.062612778
67168	Lpar6	480.8929568	0.508560405	0.170658736	2.979984589	0.002882629	0.062932418
75552	Paqr9	21.1425007	-1.573650975	0.528186123	-2.979349338	0.002888612	0.062962773
636808	Cntnap5a	85.62609624	1.300385706	0.436511051	2.979044183	0.002891491	0.062962773
17829	Muc1	303.6431535	2.173761464	0.72979648	2.978585843	0.002895819	0.062975656
211770	Trib1	2006.764271	-0.864822758	0.29051476	-2.976863408	0.002912137	0.063104899
217303	Cd300a	69.02222237	1.141966906	0.383625775	2.976773151	0.002912995	0.063104899
232889	Pla2g4c	211.3805571	-2.188916305	0.735191782	-2.977340551	0.002907608	0.063104899
66102	Cxcl16	442.7639532	1.071825475	0.360281877	2.974963615	0.002930233	0.063315573
224674	Slc37a1	3286.550599	0.684830535	0.230168992	2.975337939	0.002926659	0.063315573
237010	Klhl4	69.12013339	-1.298496982	0.436538334	-2.974531401	0.002934364	0.063323655
14534	Kat2a	596.8843774	0.516553018	0.17382809	2.971631436	0.002962221	0.063843049
243780	Dennd11	1662.040382	-0.884680043	0.297769464	-2.971023388	0.002968092	0.063887891
56486	Gabarap	4243.329944	0.384209288	0.129398897	2.969185177	0.002985906	0.064065049
230837	Asap3	146.1241348	0.776239791	0.261411179	2.969420796	0.002983617	0.064065049
381530	Mup20	5.564978442	-5.831327156	1.964072463	-2.968997971	0.002987726	0.064065049
67620	Lrp2bp	11.34958149	1.944787804	0.65530834	2.967744627	0.002999935	0.064245105
15926	Idh1	3440.43654	0.429874898	0.144902275	2.966653887	0.003010597	0.064391618
208715	Hmgcs1	9054.885257	-0.636339586	0.214790642	-2.962603862	0.003050489	0.065162151
21938	Tnfrsf1b	2103.921974	1.738214338	0.586966133	2.961353715	0.0030629	0.065318336
72962	Tymp	9.454982685	-3.003351733	1.014273319	-2.96108719	0.003065551	0.065318336
70101	Cyp4f16	1359.949698	-0.567905373	0.191948665	-2.958631533	0.003090083	0.065757911
18791	Plat	463.3636944	1.87890738	0.635318487	2.957425948	0.003102193	0.065883996
19240	Tmsb10	630.4696342	0.607565464	0.205448532	2.957263595	0.003103827	0.065883996
94217	Lrp1b	47.5584911	1.365823064	0.462169826	2.955240667	0.003124252	0.066234149
16529	Kcnk5	1105.266336	-0.453775842	0.153608301	-2.954110164	0.00313572	0.06639376
11803	Aplp1	534.0323872	0.570467961	0.193139852	2.95365226	0.003140376	0.066408915
14680	Gnal	237.3353867	0.51331653	0.17439419	2.943426792	0.003246006	0.068470817
67843	Slc35a4	1389.060845	0.47033706	0.15977862	2.943679579	0.003243356	0.068470817
67955	Sugt1	862.2609971	-0.466980156	0.158830945	-2.940108153	0.003280977	0.069121983
20623	Snrk	1853.629017	-0.530566148	0.180569717	-2.93828975	0.003300284	0.06935535
629059	Fam124a	486.8920203	1.431910038	0.487291702	2.938506919	0.003297973	0.06935535
243197	Mfsd7a	321.4323403	-0.942238919	0.320946242	-2.935815395	0.003326722	0.069823883
619994	Ighv1-77	45.00668121	-3.39422814	1.156329169	-2.935347678	0.003331741	0.069842252
108073	Grm7	46.40721252	1.04506734	0.356173246	2.934154521	0.003344577	0.070024216
217558	G2e3	1227.259847	-0.601895726	0.205177742	-2.933533246	0.003351278	0.07007746
50909	C1ra	356.25544	1.164685383	0.397113405	2.932878538	0.003358352	0.07013838
74735	Trim14	477.6403779	0.926039116	0.316043377	2.930101323	0.003388515	0.070680731
12609	Cebpd	316.5875648	1.178986995	0.402520402	2.929011771	0.003400415	0.07075383
70450	Unc13d	303.2332286	0.472976356	0.161463617	2.929306083	0.003397197	0.07075383
11656	Alas2	35.40653385	2.128186978	0.727516516	2.925276515	0.003441503	0.071348814
16162	Il12rb2	28.54945788	1.256497189	0.429590015	2.924875221	0.003445944	0.071348814
20583	Snai2	88.74007208	1.127770048	0.385538836	2.925178848	0.003442583	0.071348814
58203	Zbp1	2500.348978	1.835855899	0.62743007	2.925992851	0.003433588	0.071348814
12870	Cp	677.4178297	1.235370747	0.422635407	2.92301763	0.003466569	0.07143986
19046	Ppp1cb	11609.84909	-0.411759458	0.140870442	-2.922965611	0.003467148	0.07143986
51792	Ppp2r1a	5538.979212	0.334613712	0.114477992	2.922952334	0.003467296	0.07143986
230316	Megf9	913.3437818	-0.657356895	0.224842482	-2.923632979	0.003459724	0.07143986
26941	Slc9a3r1	3412.081164	-0.482812232	0.16522339	-2.922178459	0.003475923	0.071530169
67509	Saysd1	95.83086765	-0.921623067	0.315714912	-2.919162292	0.003509734	0.072064737
98999	Znfx1	4702.774926	1.280497946	0.438662105	2.91909862	0.003510451	0.072064737
19186	Psme1	1920.887835	0.676425986	0.231779693	2.918400555	0.003518321	0.072138417
20687	Sp3	3230.103442	-0.381482952	0.130747211	-2.917713881	0.003526077	0.072195332
100503021	Gm19510	19.17846716	-1.583323748	0.542717989	-2.917396844	0.003529664	0.072195332
19725	Rfx2	134.0670326	-0.737653461	0.25320116	-2.913309962	0.003576194	0.073058399
20604	Sst	64.89559273	0.866746518	0.29757223	2.912726492	0.003582883	0.073106422
22393	Wfs1	349.9203668	0.517247683	0.177826279	2.908724661	0.003629063	0.073869845
73182	Pear1	250.2022694	0.620977079	0.2134874	2.908729416	0.003629008	0.073869845
13136	Cd55	1423.211826	1.409384051	0.484847739	2.906859074	0.003650776	0.073954548
19699	Reln	925.0579632	-0.713645818	0.245461652	-2.907361749	0.003644914	0.073954548
93834	Peli2	521.0414361	-0.52527381	0.180692709	-2.907000576	0.003649125	0.073954548
624367	Gm6498	521.0414361	-0.52527381	0.180692709	-2.907000576	0.003649125	0.073954548
107770	Tm6sf2	225.9357794	-0.941940124	0.324266045	-2.904837365	0.00367444	0.074344547
72780	Rspo3	128.0561497	0.936653097	0.322637327	2.903114482	0.003694715	0.074575731
223838	Adamts20	37.92250595	-1.222200768	0.420946919	-2.903455785	0.003690691	0.074575731
270893	Tmem132e	36.25784868	1.529515938	0.527210549	2.901148203	0.00371798	0.07486599
319651	Usp37	1243.316811	-0.400127758	0.137914754	-2.901268697	0.00371655	0.07486599
75404	Arhgap36	5.315298391	3.995762443	1.377721013	2.900269652	0.003728418	0.074986576
70152	Mettl7a1	2056.905245	-0.734193677	0.253197348	-2.899689442	0.003735325	0.075035966
67880	Dcxr	472.1885919	0.673003576	0.232130577	2.899245691	0.003740617	0.07504147
78892	Crispld2	830.6488657	0.502107234	0.17320493	2.898919988	0.003744504	0.07504147
69596	Ap5s1	195.2061064	0.585428311	0.202177244	2.895619205	0.003784113	0.075745174
12684	Cideb	1336.769593	0.859118502	0.296882899	2.893795856	0.003806155	0.076005855
80879	Slc16a3	216.6431122	1.399204581	0.483473515	2.894066659	0.003802874	0.076005855
50785	Hs6st1	1620.688069	0.744903911	0.257498015	2.892853021	0.003817599	0.076144158
219228	Pcdh17	381.4270868	-0.982080612	0.339530144	-2.892469577	0.003822262	0.076147049
68703	Rere	3231.813052	0.462457386	0.160149988	2.887651702	0.003881294	0.077231792
13143	Dapk2	544.8606902	0.380195002	0.131699711	2.886832469	0.003891414	0.07725075
620126	Igkv8-34	5.456815084	-4.7954402	1.661140721	-2.886835618	0.003891375	0.07725075
216161	Sbno2	3196.744729	1.035172211	0.35864622	2.88633242	0.003897602	0.077282579
75137	Rprd2	2312.106534	0.342982855	0.119025494	2.881591526	0.003956723	0.078362644
66614	Gpatch4	79.59752115	0.763167441	0.264904814	2.880911934	0.003965264	0.078439627
192897	Itgb4	6033.437084	0.786326965	0.273215754	2.878044009	0.004001493	0.078970919
235041	Kank2	1102.141305	-0.403958883	0.140354986	-2.878122782	0.004000494	0.078970919
22004	Tpm2	1560.824861	-0.562705328	0.195599089	-2.876830001	0.004016919	0.079172801
23892	Grem1	3661.783676	1.620376541	0.56334002	2.876373917	0.004022729	0.079172801
66510	Rnf181	1250.011635	-0.430799348	0.149784284	-2.876131836	0.004025815	0.079172801
20339	Sele	6.403379463	4.269653322	1.48563139	2.873965474	0.004053533	0.079532294
239447	Colec10	217.8265516	-1.554456951	0.540870083	-2.873993221	0.004053177	0.079532294
58182	Prokr1	35.7387287	-1.206457133	0.419882794	-2.873318815	0.00406184	0.079602616
56421	Pfkp	6095.790753	0.480188012	0.16721934	2.871605716	0.004083922	0.079942409
66214	Rgcc	73.93141932	-1.050034991	0.365737622	-2.871006233	0.004091675	0.080001257
218214	Kdm1b	1004.693104	-0.410686908	0.143165607	-2.868614297	0.004122742	0.08051529
68344	Tmem174	21.81095078	1.318516399	0.459698802	2.868218042	0.004127909	0.0805229
217212	Pyy	349.5915927	1.549754135	0.540531534	2.867092923	0.004142614	0.080716312
14051	Eya4	40.80962877	1.338366209	0.467104158	2.865241483	0.004166913	0.081096027
213819	Casd1	2334.977324	-0.350955522	0.122619921	-2.862141155	0.004207895	0.081799141
17850	Mmut	1169.191916	-0.453293911	0.158422767	-2.861292733	0.004219173	0.081923892
66151	Prr13	2631.980892	1.185869811	0.414570164	2.860480355	0.004229998	0.082039562
234214	Sorbs2	2264.010477	-0.552406623	0.193170469	-2.859684634	0.004240625	0.082151139
17874	Myd88	716.1088444	0.834471357	0.291874011	2.859012195	0.004249624	0.082160119
231637	Ssh1	1164.882027	0.758972636	0.265475147	2.858921619	0.004250838	0.082160119
74145	F13a1	304.0226065	-0.615133608	0.215359385	-2.856312059	0.004285937	0.082702633
271377	Zbtb11	1004.07746	-0.400916972	0.140371887	-2.85610588	0.004288721	0.082702633
21943	Tnfsf11	38.30275621	1.787440274	0.62598134	2.855421018	0.004297981	0.082786485
58229	Efcc1	59.87912956	-0.858218021	0.300644271	-2.854596295	0.004309157	0.082906992
11487	Adam10	5665.253799	0.486634126	0.170545094	2.853404425	0.004325354	0.083123729
19303	Pxn	2847.662432	0.337822375	0.11844633	2.852113477	0.004342959	0.083289847
260409	Cdc42ep3	392.964086	-0.667419353	0.234014231	-2.852046007	0.004343881	0.083289847
20459	Ptk6	1035.379349	1.536725365	0.5389804	2.851171145	0.004355852	0.08342446
22329	Vcam1	499.6095709	0.878478093	0.308284271	2.849571569	0.004377816	0.083749946
20702	Serpina1c	5.25014754	-4.734174142	1.661674575	-2.84903808	0.004385163	0.083795397
17470	Cd200	603.7154312	0.641674672	0.225266545	2.848512962	0.004392406	0.083838751
20657	Sod3	302.670303	1.147729932	0.403442536	2.844841162	0.004443357	0.084715324
67302	Zc3h13	618.8178891	0.485583098	0.170725071	2.844240136	0.004451748	0.084779396
27967	Cherp	861.7315843	0.439977329	0.154785169	2.842503143	0.004476079	0.085146541
60440	Iigp1	1828.547314	2.676966497	0.942449658	2.840434473	0.004505213	0.085604122
241770	Rims4	52.75292789	-1.640987887	0.577888194	-2.839628676	0.004516607	0.08572399
237313	Il20ra	9.164936773	3.142793678	1.107155096	2.838620976	0.004530894	0.085898412
26360	Angptl2	604.8071404	-0.623866219	0.219827929	-2.837975242	0.00454007	0.085912218
76422	Mroh3	686.8223515	-0.809014889	0.285079968	-2.837852459	0.004541817	0.085912218
22210	Ube2b	1426.798885	-0.365001342	0.12864138	-2.837355612	0.004548892	0.085949573
71918	Zcchc24	999.9875141	0.618054228	0.218028071	2.834746121	0.004586212	0.086557682
225997	Trpm6	4119.76933	-1.419148144	0.500973547	-2.832780598	0.004614505	0.086994252
22057	Tob1	2376.652109	-0.546466611	0.192987617	-2.8316149	0.004631359	0.087214442
236539	Phgdh	240.9386089	-1.036803813	0.366282551	-2.830612074	0.004645903	0.087390682
18596	Pdgfrb	940.6133729	0.564962779	0.199799865	2.827643455	0.0046892	0.087910765
237256	Zc3h12d	567.5580651	0.469237556	0.165917648	2.828135299	0.004682001	0.087910765
381201	Ap5b1	390.8523326	0.481654744	0.170318526	2.827964491	0.0046845	0.087910765
12335	Capn3	45.32665511	1.179202706	0.417259757	2.826063829	0.004712387	0.088247306
23985	Slc26a4	16.96283427	1.811017192	0.641037252	2.82513565	0.00472606	0.088405129
171508	Creld1	223.8591089	-0.4889973	0.173129765	-2.824455404	0.004736104	0.088436233
100316689	Mir1931	33.48755773	-1.099668085	0.389357806	-2.82431241	0.004738218	0.088436233
21410	Hnf1b	555.7654438	0.677519614	0.240115797	2.821636983	0.004777923	0.089078661
213393	Depp1	31.42446181	1.665178659	0.590361418	2.82060888	0.00479326	0.089265869
271564	Vps13a	4121.301436	-0.356323376	0.12638977	-2.819242231	0.004813718	0.0895479
14726	Pdpn	318.0275814	1.105610887	0.39251111	2.816763298	0.004851026	0.090142444
12583	Cdo1	256.6554202	-1.333859219	0.474221418	-2.812735082	0.00491221	0.091128422
16847	Lepr	542.4656414	-1.376040111	0.489248444	-2.812558995	0.004914901	0.091128422
12516	Cd7	67.06994654	1.216415216	0.432845586	2.810275199	0.004949915	0.091422745
12751	Tpp1	1598.637584	0.361901506	0.128866201	2.808350858	0.004979594	0.091422745
18034	Nfkb2	752.0056038	0.552101921	0.196439519	2.810544046	0.004945782	0.091422745
19139	Prps1	441.6578216	1.239459808	0.44107911	2.81006237	0.00495319	0.091422745
64209	Herpud1	2295.091757	0.596560517	0.212360474	2.809188108	0.004966662	0.091422745
72881	Zdhhc4	480.5088188	0.398894304	0.141999488	2.809124953	0.004967636	0.091422745
235339	Dlat	1603.422404	-0.482659012	0.17183559	-2.808841941	0.004972005	0.091422745
243634	Ano2	42.41317074	-1.158575635	0.412327298	-2.809844608	0.004956542	0.091422745
380809	Ighv10-3	55.0984588	-2.485740484	0.885039187	-2.808621945	0.004975404	0.091422745
57319	Smpdl3a	4365.717977	1.164783924	0.414822108	2.807911879	0.004986387	0.091447841
19025	Ctsa	2897.149687	0.371404201	0.132320156	2.806860351	0.005002692	0.09164715
106766	Stap2	940.3727803	0.443477845	0.158039719	2.806116395	0.005014258	0.091739142
100775175	Ighv1-82	163.0426316	-1.848075887	0.65865394	-2.805837446	0.0050186	0.091739142
213539	Bag2	192.6476921	-0.700864225	0.24989708	-2.804611502	0.005037726	0.091988985
16429	Itln1	26.35717756	-3.067688754	1.09436117	-2.803177634	0.005060179	0.092199198
493583	Itlnb	26.35717756	-3.067688754	1.09436117	-2.803177634	0.005060179	0.092199198
100039707	Mthfsl	274.8794687	0.519966926	0.185545164	2.802373901	0.005072804	0.092329421
217203	Tmem106a	790.7301571	0.745900899	0.266251609	2.801488792	0.005086741	0.092483203
71776	Tha1	89.13116168	0.822457173	0.29397616	2.797700237	0.005146785	0.093474054
217344	Rhbdf2	597.312946	0.414056107	0.148022059	2.797259484	0.005153812	0.093500918
12865	Cox7a1	83.63720166	-1.002267911	0.358739228	-2.793862038	0.005208269	0.093861087
13649	Egfr	3452.398518	0.821511369	0.294037168	2.793903149	0.005207607	0.093861087
13855	Epn2	1210.769402	0.669834936	0.239702072	2.79444783	0.005198843	0.093861087
230379	Acer2	283.1687762	0.550293814	0.196861016	2.795341737	0.005184488	0.093861087
231532	Arhgap24	459.690138	-0.599155201	0.214459044	-2.793797773	0.005209304	0.093861087
320558	Sycp2	8.01015084	2.432138948	0.870671866	2.793404775	0.005215638	0.093861087
329159	9130227L01Rik	44.95165533	-1.268653004	0.454186105	-2.793244862	0.005218218	0.093861087
692165	Igkv10-96	140.395105	-1.218661589	0.436191348	-2.793869239	0.005208153	0.093861087
236920	Stard8	253.9203042	-0.697671581	0.249881858	-2.792005733	0.005238243	0.094120836
66260	Tmem54	1401.06994	0.58088755	0.208124571	2.791057047	0.005253621	0.094296626
19225	Ptgs2	1229.759653	1.909468084	0.684368152	2.790118268	0.005268879	0.094460211
72388	Ripk4	839.6477521	-0.689706359	0.247224088	-2.789802425	0.005274021	0.094460211
109042	Cavin3	196.83483	-0.643209959	0.230585566	-2.789463237	0.005279549	0.094460211
20439	Siah2	312.3111775	-0.578948302	0.207675501	-2.787754449	0.005307476	0.094658406
353502	Hcfc1r1	222.7809809	0.544477278	0.195276417	2.788238774	0.005299547	0.094658406
101488143	Hbb-bt	29.10462332	1.652833519	0.592860694	2.787895262	0.005305169	0.094658406
15247	Mfsd14a	1239.932358	-0.380256695	0.136423833	-2.787318647	0.005314619	0.094685615
15512	Hspa2	156.3029162	1.087159038	0.390111528	2.786790339	0.005323291	0.094739961
12914	Crebbp	4130.342799	0.336881496	0.120921471	2.785952681	0.005337066	0.09488493
77669	Arhgef38	1830.561095	-0.744602446	0.267305091	-2.785590217	0.005343037	0.094890985
399558	Flrt2	268.707847	-0.9211999	0.33101377	-2.782965492	0.005386453	0.095561355
19271	Ptprj	7488.738919	0.766217995	0.275363216	2.78257207	0.005392989	0.095576688
20755	Sprr2a1	3583.900182	1.453815972	0.522943515	2.780063106	0.005434834	0.096217106
211329	Ncoa7	1785.763836	0.595990282	0.214486197	2.778688282	0.005457887	0.096523853
219144	Arl11	21.72302339	1.359701401	0.489546028	2.777474073	0.005478321	0.096783672
17836	Mug1	16.15185219	-4.885135215	1.759617496	-2.776248376	0.005499018	0.097047594
75141	Rasd2	389.9976986	-1.304484815	0.47072131	-2.771246568	0.005584212	0.09842382
442827	Rab44	9.651047333	2.754160324	0.993927827	2.770986231	0.005588679	0.09842382
26399	Map2k6	394.5658891	-0.796632574	0.287743301	-2.768552978	0.005630583	0.098897246
66058	Tmem176a	1565.686517	0.639743962	0.231062268	2.768708056	0.005627904	0.098897246
115487174	2010001M07Rik	39.99191502	1.976992781	0.714127367	2.76840361	0.005633165	0.098897246
17880	Myh11	19016.22344	-0.675910608	0.2442605	-2.767171145	0.005654506	0.099168623
94282	Sfxn5	320.9637673	-0.59658367	0.215628863	-2.766715281	0.005662418	0.099204159
70461	Crtc3	740.2801593	0.399346181	0.144417466	2.765220804	0.005688428	0.099556345
14673	Gna12	716.4169432	0.381034464	0.137870546	2.763711863	0.005714798	0.099914112
11489	Adam12	89.16502795	1.127120708	0.408101765	2.761861883	0.005747279	0.099986297
20418	Shc3	29.22842443	-1.455566136	0.526985511	-2.762061014	0.005743774	0.099986297
29864	Rnf11	2029.101421	-0.403229593	0.145962462	-2.762556801	0.005735058	0.099986297
71870	Cfap45	54.10569099	-1.029450541	0.372747927	-2.761787434	0.005748589	0.099986297
170706	Tmem37	436.3633865	1.513945653	0.54794432	2.762955281	0.005728061	0.099986297
229898	Gbp5	783.6962171	3.204437855	1.16046844	2.761331325	0.005756624	0.100022832
16400	Itga3	4020.621843	0.733362835	0.265644869	2.760688872	0.00576796	0.100116572
12566	Cdk2	514.3280927	-0.407949905	0.147857411	-2.759076472	0.005796497	0.100207508
17063	Muc13	40509.46795	1.080500064	0.391666321	2.758726004	0.005802717	0.100207508
20897	Stra6	97.12796798	2.334899243	0.846349552	2.758788302	0.00580161	0.100207508
76832	Hyls1	216.349753	-0.548215339	0.198721327	-2.758714163	0.005802927	0.100207508
108673	Ccdc86	181.4235464	0.545495272	0.197656345	2.759816657	0.005783381	0.100207508
21941	Tnfrsf8	219.7484994	3.809974101	1.381610007	2.757633545	0.005822143	0.100231248
64381	Ms4a8a	6056.105264	0.969200711	0.351425428	2.757912875	0.00581717	0.100231248
386454	Rnf39	146.2991587	1.128207425	0.409035877	2.758211411	0.00581186	0.100231248
69038	Tmem258	138.3070519	0.628560127	0.228194331	2.754494923	0.00587828	0.101094423
619301	Tmem253	298.2762747	1.34470534	0.488389222	2.753347694	0.005898921	0.101345989
11450	Adipoq	54.8788646	-2.745337123	0.997545917	-2.752090982	0.005921607	0.101520853
54392	Ncapg	500.5407428	-0.793873336	0.288494115	-2.751783465	0.00592717	0.101520853
66170	Chchd5	62.75646217	0.807638375	0.293457454	2.7521481	0.005920574	0.101520853
27410	Abca3	2667.841293	0.353821716	0.128638374	2.750514529	0.005950175	0.101727711
330171	Kctd10	3232.212779	0.348908238	0.126854892	2.750451584	0.005951319	0.101727711
13527	Dtna	595.3922661	-0.513745668	0.186900161	-2.748770609	0.005981923	0.101859735
20980	Syt2	70.10572636	0.965551234	0.351317933	2.748368767	0.005989261	0.101859735
26405	Map3k2	3396.172995	-0.457268443	0.166370527	-2.748494293	0.005986968	0.101859735
71844	Nupl1	1723.773388	-0.370384523	0.134717349	-2.74934539	0.005971443	0.101859735
432628	Mfsd2b	134.1295857	-0.916095425	0.33327323	-2.748781904	0.005981717	0.101859735
18106	Cd244a	134.4131192	0.94478093	0.343849199	2.747660699	0.006002209	0.101874346
20222	Sf3a2	168.4892353	0.540187526	0.196585576	2.747849249	0.005998758	0.101874346
23984	Pde10a	227.8322679	0.964731207	0.351232215	2.746704791	0.006019729	0.101966346
50518	a	9.175469449	2.462296188	0.89641759	2.746818242	0.006017647	0.101966346
75620	Kxd1	423.21194	0.522145743	0.190157752	2.74585567	0.006035331	0.102127978
107684	Coro2a	7264.110591	0.740531965	0.269892928	2.743799068	0.00607327	0.102666892
16411	Itgax	331.9202548	1.053926894	0.384473077	2.74122418	0.006121073	0.103371304
13032	Ctsc	2511.884842	0.746778997	0.272506165	2.740411382	0.006136233	0.103479062
19401	Rara	411.6881901	0.542610324	0.19801678	2.740223962	0.006139733	0.103479062
20730	Spink1	605.8498256	1.946497438	0.710851015	2.73826357	0.006176455	0.103887671
56212	Rhog	397.6665429	0.77006017	0.281214817	2.738334269	0.006175128	0.103887671
63959	Slc29a1	374.9770168	-0.45005163	0.16437579	-2.737943531	0.006182469	0.103887671
319880	Tmcc3	7397.381142	0.619248282	0.226351935	2.7357764	0.00622333	0.104470119
21897	Tlr1	2247.033682	0.462191785	0.16906189	2.733861458	0.006259638	0.104975057
107260	Otub1	876.9324118	0.348027402	0.127334644	2.733171366	0.006272769	0.105090699
93701	Pcdhgb4	142.9855572	0.580464599	0.212462769	2.732076788	0.006293647	0.105335777
65963	Tmem176b	1733.979141	0.59608335	0.218269109	2.730956079	0.006315089	0.105589787
55932	Gbp3	976.5565762	1.811568434	0.66364684	2.729717561	0.006338861	0.105882219
20277	Scnn1b	162.6406668	0.992837423	0.363762537	2.729355894	0.006345818	0.105893477
100044193	Gm20939	43.50366184	-0.896396357	0.328636611	-2.727621716	0.006379272	0.106346436
15900	Irf8	1883.585634	0.696331883	0.255494774	2.725425149	0.006421874	0.106950847
16426	Itih3	24.193311	1.242167915	0.456110299	2.723393702	0.006461501	0.107504571
13983	Esr2	27.18837836	-1.357172	0.498515755	-2.72242549	0.006480465	0.10771009
67457	Frmd8	1117.280704	-0.418021735	0.153565278	-2.72211102	0.006486635	0.10771009
18171	Nr1i2	1427.049385	0.495530139	0.182093631	2.72129309	0.006502708	0.107870708
68777	Tmem53	74.17453033	-0.799839524	0.293993973	-2.720598371	0.006516388	0.107991351
11556	Adrb3	38.28446349	-1.280627812	0.471083462	-2.718473299	0.006558395	0.108566477
15400	Hoxa3	376.1637175	-0.539285544	0.198398627	-2.718191913	0.006563975	0.108566477
20448	St6galnac4	621.9485302	-0.760325059	0.279908152	-2.716337677	0.006600855	0.10906943
21937	Tnfrsf1a	2038.503863	0.783881144	0.288626266	2.7159037	0.006609514	0.109105533
14362	Fzd1	1254.166966	1.110734784	0.409050384	2.715398462	0.006619607	0.109165225
68312	Gstm7	100.2115202	-0.893528256	0.329301149	-2.713407646	0.006659513	0.109715962
13482	Dpp4	1134.892284	-0.372952	0.13752148	-2.711954531	0.006688777	0.109957797
19335	Rab23	548.4612315	-0.492550213	0.18165515	-2.71145746	0.006698814	0.109957797
94088	Trim6	717.6132031	1.347461557	0.497023548	2.711061807	0.006706812	0.109957797
102607	Snx19	1406.485254	0.32843866	0.12113422	2.7113615	0.006700753	0.109957797
252837	Ackr4	163.7721338	-0.529432817	0.195202532	-2.712223098	0.006683359	0.109957797
15439	Hp	109.3924764	1.974517158	0.728709653	2.709607523	0.006736287	0.110333699
380755	Lsmem1	23.65423911	-2.884339765	1.065014924	-2.708262298	0.006763654	0.110674398
12777	Ccr10	23.91695806	-1.298185348	0.479504843	-2.707345644	0.00678236	0.110872841
15277	Hk2	10659.89462	1.350832337	0.499083534	2.706625734	0.006797084	0.111005862
67647	4930523C07Rik	575.953148	-0.627461389	0.232007357	-2.704489186	0.00684095	0.1116141
108937	Rnf169	1067.705665	0.51801463	0.191615026	2.703413414	0.006863133	0.111867735
13710	Elf3	10621.96615	0.728013769	0.269443441	2.701916838	0.0068941	0.112155567
327954	Dnah2	47.53052088	-0.899708247	0.332972435	-2.702050239	0.006891335	0.112155567
67087	Ctnnbip1	367.8292233	-0.553193891	0.20486697	-2.700259059	0.00692855	0.11249883
104910	Slc25a47	71.91014247	-0.907418643	0.336016517	-2.700517975	0.00692316	0.11249883
12955	Cryab	130.4941256	-0.766102175	0.284006794	-2.697478336	0.006986683	0.112575102
14120	Fbp2	1534.998603	0.419839316	0.155614354	2.697947236	0.00697685	0.112575102
26445	Psmb2	703.0954929	0.441957266	0.163732125	2.699270323	0.00694917	0.112575102
69065	Chac1	15.62936691	1.666279659	0.617696073	2.697572047	0.006984717	0.112575102
98952	Fam102a	3005.527577	-0.384637469	0.142564354	-2.697991866	0.006975915	0.112575102
229905	Kyat3	127.3973974	-0.619225159	0.229483637	-2.698341233	0.006968597	0.112575102
240633	Lipk	11.14345687	2.167050461	0.803141866	2.698216284	0.006971213	0.112575102
241489	Pde11a	135.7435138	1.417537912	0.525433609	2.697844006	0.006979014	0.112575102
74103	Nebl	164.6578038	-0.850784408	0.315509829	-2.696538524	0.007006429	0.112785443
12703	Socs1	23.33794608	2.683914398	0.996632897	2.692981946	0.00708161	0.113413355
12821	Col17a1	11.47406822	3.043332205	1.1300548	2.693083738	0.007079449	0.113413355
13614	Edn1	292.9671449	0.866470447	0.321756964	2.692934557	0.007082617	0.113413355
29856	Smtn	1676.369526	-0.367478477	0.13648731	-2.692400324	0.007093974	0.113413355
59069	Tpm3	3807.262732	0.695738972	0.258432329	2.692151463	0.00709927	0.113413355
224132	Slc49a4	1171.207694	0.831161379	0.308709423	2.692374502	0.007094523	0.113413355
330790	Hapln4	25.9261756	-2.038394036	0.757155763	-2.692172647	0.007098819	0.113413355
545975	Cers3	20.89129293	2.343072706	0.870156999	2.692701097	0.007087578	0.113413355
229279	Hnrnpa3	2658.358217	-0.32386999	0.120443038	-2.688988872	0.007166881	0.114385047
56066	Cxcl11	33.01739864	2.263827215	0.842779285	2.686144827	0.007228175	0.115036508
58807	Slco1c1	15.67729153	-1.425842659	0.53072462	-2.686596033	0.007218419	0.115036508
240638	Slc16a12	87.1880117	-0.891917267	0.332042315	-2.686155428	0.007227946	0.115036508
320534	Tmem104	369.6028721	0.477817605	0.177912581	2.685687548	0.007238074	0.115085377
74387	4932438H23Rik	49.7364311	0.955869714	0.355974583	2.685218997	0.00724823	0.11513823
22003	Tpm1	8823.756615	-0.360279115	0.134211251	-2.684418137	0.007265617	0.115197287
142980	Tlr3	1751.400649	0.783943584	0.292017089	2.684581193	0.007262074	0.115197287
12661	Chl1	460.8421508	0.894733317	0.333460729	2.683174478	0.007292693	0.115211589
17709	COX2	88.06793032	0.93524925	0.348481704	2.683782931	0.007279435	0.115211589
67673	Elob	368.6634515	0.414441175	0.154435308	2.68359083	0.007283619	0.115211589
99526	Usp53	5036.721329	-0.529452784	0.197350266	-2.682807557	0.007300699	0.115211589
246048	Chodl	121.2634906	1.022225656	0.381013041	2.682915141	0.007298351	0.115211589
50493	Txnrd1	6626.659274	0.754396706	0.281364724	2.681205717	0.00733574	0.115656286
14159	Fes	255.8446505	1.066538446	0.39816084	2.678662337	0.007391689	0.115949065
14544	Gda	5129.814266	1.188081247	0.443355611	2.679747856	0.007367764	0.115949065
57262	Retnla	30.66233289	-2.23524112	0.834291735	-2.679208035	0.007379653	0.115949065
72776	Sass6	366.8818277	-0.481035008	0.179592113	-2.678486269	0.007395576	0.115949065
234673	Ces2e	6357.232844	0.745172531	0.278206646	2.678485732	0.007395588	0.115949065
257632	Nod2	219.5252125	0.77499471	0.289300484	2.678857284	0.007387387	0.115949065
29820	Tnfrsf19	132.0231398	-0.934267418	0.348878294	-2.677917872	0.007408138	0.11598471
76789	Mzt1	942.0722649	-0.382819601	0.142962613	-2.677760233	0.007411625	0.11598471
20753	Sprr1a	257.6877507	1.51223604	0.56485371	2.677217151	0.00742365	0.116065124
56406	Ncoa6	2226.944643	0.33061014	0.12351404	2.676700886	0.007435098	0.116100427
66477	Atp5md	575.0478297	-0.425800792	0.159151597	-2.675441532	0.007463089	0.116100427
72022	Slc35f2	315.6261048	-0.830763894	0.310536324	-2.675255132	0.00746724	0.116100427
102566	Ano10	2143.434258	-0.55383075	0.206955033	-2.676092195	0.007448615	0.116100427
214642	Cped1	1027.381591	-0.420659552	0.157236247	-2.67533447	0.007465473	0.116100427
102639577	Gm35857	575.0478297	-0.425800792	0.159151597	-2.675441532	0.007463089	0.116100427
68428	Steap3	637.3250482	-0.466460096	0.174413315	-2.674452324	0.007485142	0.116164439
434437	Amt	119.6552652	-0.984830073	0.36819402	-2.674758472	0.00747831	0.116164439
16480	Jup	5413.542169	0.424043973	0.158595702	2.67374189	0.007501016	0.116196803
98932	Myl9	1750.949581	-0.703313363	0.26302536	-2.673937455	0.007496643	0.116196803
110109	Nop2	479.7709319	0.468966512	0.175449346	2.672945337	0.00751885	0.116366116
67226	Tmem19	1211.811164	-0.35954153	0.134542872	-2.672319425	0.00753289	0.116369694
71756	Cpn2	43.11228907	2.935456729	1.098387188	2.672515448	0.007528491	0.116369694
66610	Abi3	175.7726588	1.021746033	0.382678456	2.669985774	0.007585446	0.116967162
627984	Nlrp1c-ps	78.50855169	1.427688109	0.534698944	2.670078415	0.007583353	0.116967162
70433	Draxin	36.46347246	2.037667749	0.76334104	2.669406781	0.007598536	0.11706191
19309	Pygm	174.284136	-0.564076111	0.211415704	-2.66808993	0.007628384	0.117307279
271375	Cd200r2	127.9389733	0.793752352	0.297468387	2.668358675	0.007622284	0.117307279
18821	Pln	288.2794358	-1.347677494	0.505772605	-2.664591717	0.007708184	0.118426381
11847	Arg2	189.4641563	2.004575854	0.752745062	2.663020928	0.00774426	0.118764107
237178	Ppef1	15.0838999	2.952079182	1.108429318	2.663299441	0.007737852	0.118764107
74413	Tc2n	2037.363263	0.987455692	0.371135194	2.660636089	0.00779932	0.11948698
228608	Smox	866.4456048	1.153124053	0.433445624	2.660366118	0.007805575	0.11948698
22035	Tnfsf10	1890.294525	1.738338071	0.653935722	2.65827055	0.007854281	0.120123463
66532	Rep15	909.8369473	0.591160861	0.222486767	2.657060774	0.007882523	0.120446097
72754	Arhgef10l	1006.712249	0.922669595	0.347368968	2.656165862	0.007903473	0.120656826
17996	Neb	52.42927667	1.077773942	0.405914821	2.655172678	0.007926782	0.120793837
107029	Me2	3147.098833	-0.486901486	0.183377199	-2.655190983	0.007926352	0.120793837
57260	Ltb4r2	68.57184983	1.742587581	0.656396416	2.654779244	0.007936032	0.120825557
232807	Ppp1r12c	1221.875156	-0.301015037	0.113401475	-2.654419062	0.00794451	0.120845455
14184	Fgfr3	385.9534664	-1.278681439	0.481966953	-2.653047957	0.007976854	0.121228036
330222	Sdk1	532.5945832	0.654087721	0.246671139	2.651658905	0.008009741	0.121510599
654795	Sdr39u1	206.5216513	0.539596115	0.20349419	2.651653662	0.008009866	0.121510599
14972	H2-K1	20684.16953	0.388188182	0.146415	2.651286965	0.008018568	0.121533225
27375	Tjp3	4034.059373	0.405910938	0.153135038	2.650673181	0.008033153	0.121535695
66681	Pgm2	2260.07709	-0.323654274	0.122089087	-2.650968084	0.008026143	0.121535695
107767	Scamp1	2232.491656	-0.376743388	0.142185619	-2.649658876	0.008057308	0.121791809
12487	Cd28	146.2611783	-0.953180536	0.360023238	-2.647552812	0.008107669	0.122224205
50762	Fbxo6	441.7181836	0.851717126	0.321691529	2.647620616	0.008106044	0.122224205
217124	Ppp1r9b	1336.017081	0.487761465	0.184194545	2.648077693	0.008095092	0.122224205
631304	Cyp4f40	1534.548043	0.872800553	0.330073349	2.644262425	0.008186916	0.123308557
68750	Rreb1	3687.14982	0.379785463	0.143678813	2.643294823	0.008210351	0.123481398
269589	Sytl1	346.7165031	-0.8008391	0.302982753	-2.643183782	0.008213044	0.123481398
50926	Hnrnpdl	2044.621984	-0.350079216	0.132478129	-2.642543472	0.00822859	0.12357323
52331	Stbd1	81.23517103	-0.75542022	0.285929374	-2.641981863	0.008242247	0.12357323
73333	Slc25a31	8.59868574	4.124845737	1.561409835	2.641744432	0.008248027	0.12357323
74516	A730049H05Rik	6.666248302	2.909495866	1.101487278	2.641424848	0.008255812	0.12357323
100861755	Gm21190	10.03746642	-2.071409549	0.784133499	-2.641654199	0.008250224	0.12357323
71750	R3hdm2	1437.24681	0.378619597	0.143435229	2.639655547	0.008299033	0.124109939
68755	Cgrrf1	320.6375361	-0.430563578	0.163251954	-2.637417601	0.008353992	0.12448999
78252	Nxpe2	1391.588581	-1.649137157	0.625240116	-2.637606121	0.00834935	0.12448999
231805	Pilra	46.6718452	1.660833663	0.629613093	2.637863923	0.008343005	0.12448999
621054	Tpm3-rs7	285.6238095	0.819000235	0.310483625	2.637821027	0.008344061	0.12448999
53318	Pdlim3	1012.034371	-0.644380992	0.244534178	-2.63513672	0.00841034	0.125218966
192216	Tmem47	474.8637421	-0.597493707	0.226792001	-2.634544883	0.008425016	0.125326767
67296	Socs4	2147.355375	-0.407201373	0.154599381	-2.633913338	0.008440703	0.125449388
70231	Gorasp2	2221.479351	0.302150519	0.114801542	2.631937812	0.00848994	0.126070001
68774	Ms4a6d	120.9033634	1.013254434	0.385292347	2.629832752	0.008542688	0.126741611
104110	Adcy4	139.997031	0.898512216	0.341973878	2.627429381	0.00860327	0.127528151
78785	Clip4	238.3175123	1.080329385	0.411330712	2.62642529	0.008628693	0.127792615
115486954	Gm15889	32.50883715	1.440893563	0.548764194	2.625706231	0.008646941	0.127950433
15438	Hoxd9	21.39870104	2.239559742	0.853210025	2.62486337	0.008668374	0.128155071
12982	Csf2ra	206.5046545	0.83214661	0.317325327	2.622376906	0.00873188	0.128694736
15901	Id1	786.465657	-0.763563837	0.29114838	-2.622593464	0.008726333	0.128694736
58223	Mmp19	244.8709739	0.974936523	0.371730687	2.622695835	0.008723712	0.128694736
240055	Neurl1b	3144.275751	-0.569149086	0.21704701	-2.622238775	0.008735421	0.128694736
12075	Bfsp1	58.19424627	1.697821593	0.647571769	2.621827688	0.008745964	0.128737532
50722	Dkkl1	12.17584614	-1.838101678	0.701256354	-2.621155113	0.008763238	0.128766882
58804	Cdc42ep5	647.2985975	0.430767093	0.164331462	2.621330616	0.008758728	0.128766882
11950	Atp5pb	3300.20914	-0.36191425	0.13815538	-2.619617497	0.008802844	0.129011422
14186	Fgfr4	367.2348328	0.495696162	0.18918551	2.620159242	0.008788872	0.129011422
192198	Lrrc4	25.25835839	1.704043625	0.650435741	2.619849306	0.008796863	0.129011422
241322	Zbtb6	979.6710525	-0.380022016	0.145087064	-2.619268778	0.008811849	0.12903119
225600	Pde6a	8.235621214	-2.50961741	0.958804842	-2.617443404	0.008859118	0.129610739
19698	Relb	724.7728135	0.425411028	0.16262874	2.615841626	0.008900783	0.130107371
93837	Dach2	13.79922409	-2.060327827	0.787889895	-2.614994609	0.008922886	0.130317441
12142	Prdm1	502.015599	1.45685549	0.557514735	2.613124638	0.008971858	0.130919211
626316	Zfp987	5.034262778	3.278013005	1.254993264	2.611976573	0.009002042	0.131246038
320365	Fry	1872.343218	0.511776592	0.195965669	2.611562498	0.009012951	0.131291513
104394	E2f4	699.6532946	0.324828148	0.124542851	2.608163736	0.00910294	0.132259441
102635048	Gm11425	12.75724287	2.272405055	0.871241951	2.608236499	0.009101005	0.132259441
102902673	Gm21992	59.72126554	-1.08140141	0.414582375	-2.608411443	0.009096355	0.132259441
353310	Zfp703	455.110938	0.790898363	0.303338677	2.607311311	0.009125635	0.132474982
276891	Timd4	21.84425168	-1.968815324	0.755532512	-2.605864462	0.009164272	0.132921374
15212	Hexb	1204.791844	-0.786354405	0.301863845	-2.604996979	0.009187507	0.133143803
69926	Dnah17	18.56728556	1.835064389	0.704533048	2.604653385	0.009196725	0.133162883
15874	Iapp	9.452375052	3.824206655	1.468561121	2.604050046	0.00921293	0.13316872
26417	Mapk3	5302.38292	0.307417611	0.118050718	2.604114716	0.009211192	0.13316872
23893	Grem2	839.3318498	-1.02997312	0.39575987	-2.602520362	0.009254132	0.133649649
239250	Slitrk6	180.4791421	-0.759283288	0.29179879	-2.602078263	0.00926607	0.133707492
18442	P2ry2	470.4889782	0.846486278	0.325666968	2.599238982	0.00934307	0.134473191
20278	Scnn1g	42.13936262	2.316549287	0.891236724	2.599252505	0.009342702	0.134473191
237898	Usp32	2645.106322	-0.358523266	0.137925656	-2.599395036	0.009338823	0.134473191
231760	Rimbp2	257.2526138	0.665956202	0.256325627	2.598086702	0.009374482	0.134695243
232345	A2m	38.89313185	2.610273072	1.004617084	2.598276611	0.009369299	0.134695243
18781	Pla2g2c	117.0046335	0.790283965	0.304291752	2.597125815	0.009400748	0.134957592
234094	Arhgef10	301.3190408	-0.42521214	0.16380793	-2.595797041	0.009437179	0.135365291
20321	Frrs1	1549.620518	0.721724734	0.278227007	2.594013941	0.009486264	0.135953652
217517	Stxbp6	1030.089186	-0.335968169	0.129537994	-2.593587868	0.009498027	0.136006575
214597	Sidt2	2587.138018	0.36491746	0.140773748	2.592226641	0.009535693	0.136430024
18035	Nfkbia	809.6996053	0.798943658	0.308338332	2.591126612	0.009566229	0.136750825
70310	Plscr3	254.322374	0.506423706	0.195563858	2.589556744	0.009609958	0.137259523
216991	Adap2	205.4191739	0.49574883	0.191486367	2.588951037	0.009626878	0.137384762
52637	Cisd1	710.3910965	-0.518895219	0.200572978	-2.587064439	0.009679749	0.137905736
70481	Pnma1	32.81931565	-1.028984884	0.397704962	-2.587307133	0.009672933	0.137905736
75050	Kif27	79.91758726	-1.771987804	0.685118522	-2.586395998	0.009698543	0.1380568
67241	Smc6	1649.019375	-0.350285901	0.135502337	-2.585091221	0.009735324	0.138346665
70192	Cd209g	5.694751861	-2.827929713	1.093932136	-2.585105254	0.009734927	0.138346665
67239	Rpf2	160.8423804	0.574595548	0.222321379	2.584526739	0.009751274	0.138456594
18088	Nkx2-2	28.54502263	1.102111708	0.426579144	2.583604291	0.00977739	0.13871055
15511	Hspa1b	907.0081706	-1.744260409	0.6754035	-2.582545707	0.009807437	0.138889483
380823	Ighv1-64	140.5745425	-1.755544015	0.679784307	-2.582501533	0.009808693	0.138889483
384514	Igkv4-57-1	33.28725142	-2.460407384	0.952800798	-2.582289381	0.009814725	0.138889483
68659	Gask1b	576.2746352	-0.671699619	0.260175483	-2.581717584	0.009831	0.139003079
170768	Pfkfb3	1243.745214	2.580278492	0.999949472	2.580408876	0.00986834	0.139414079
13555	E2f1	126.3536182	-0.784623448	0.304130359	-2.579891896	0.009883125	0.139506018
18166	Npy1r	111.1789114	-0.887249701	0.344181775	-2.577852069	0.009941655	0.14021477
245684	Cnksr2	31.21825747	-0.99163463	0.384773035	-2.577193672	0.009960612	0.140364684
15904	Id4	391.2142447	-1.018814474	0.395534988	-2.5757885	0.01000118	0.140818621
27965	Spg21	544.6387598	0.387937864	0.150633034	2.575383729	0.010012893	0.140821278
208117	Aph1b	497.5097882	-0.737627457	0.286434502	-2.575204638	0.01001808	0.140821278
17916	Myo1f	232.5505232	0.896097212	0.348125735	2.574061959	0.010051227	0.141051942
110208	Pgd	5121.610279	0.475754625	0.184809412	2.574298681	0.010044352	0.141051942
83431	Ndel1	1924.621191	-0.575255765	0.223650654	-2.572117515	0.010107858	0.141728645
13135	Dad1	868.9940132	0.506344335	0.197025054	2.569948969	0.01017135	0.142500356
192662	Arhgdia	4255.029877	0.35697936	0.138966121	2.568822946	0.010204458	0.142845461
19217	Ptger2	93.12900908	1.09701447	0.427268069	2.567508664	0.010243223	0.143269112
69668	Ccdc115	152.8773786	0.663517362	0.25847186	2.567077756	0.010255961	0.143328333
17329	Cxcl9	166.796566	1.558948358	0.608143927	2.563452975	0.010363674	0.144713637
50883	Chek2	279.3130278	-0.729100685	0.284486183	-2.562868531	0.010381135	0.144837457
223828	Pphln1	783.1200928	0.381346592	0.148883262	2.561379877	0.010425729	0.145339317
75871	Zfp821	288.8785689	-0.524902743	0.20495943	-2.561008019	0.010436895	0.14537473
383435	Ms4a14	37.74879194	1.31753315	0.514637392	2.560119357	0.010463622	0.145626659
66074	Tmem167	1577.098334	-0.330753707	0.129268852	-2.558649674	0.010507957	0.146002568
78771	Mctp1	264.0751802	0.446692821	0.174574704	2.558748836	0.010504961	0.146002568
18174	Slc11a2	1620.743447	0.923330297	0.360983519	2.557818426	0.010533107	0.14623146
66308	Mplkip	434.4616333	-0.359176761	0.140448546	-2.557354776	0.010547159	0.146306019
433638	I830077J02Rik	52.78784289	0.913817654	0.357400123	2.556847624	0.010562547	0.146398993
65221	Slc15a3	168.7928816	1.236865983	0.483990031	2.555560868	0.010601682	0.146820661
66336	Cenpp	75.6422305	-0.889584622	0.34814577	-2.555207322	0.010612457	0.146849217
240047	Mmp25	19.44209086	1.853009067	0.72563743	2.553629389	0.010660666	0.147279571
100233175	Gon7	148.9259078	-0.508950428	0.199305674	-2.553617353	0.010661035	0.147279571
57911	Gsdma	57.56854265	1.441193686	0.564492098	2.553080356	0.010677486	0.147386034
17869	Myc	212.6921038	0.796499279	0.312386787	2.54972141	0.010780903	0.148691767
72023	Cyb561d1	575.9971676	0.369779203	0.145076471	2.548857168	0.010807655	0.148695693
76686	Clip3	264.9370836	0.670947285	0.263209818	2.549096723	0.010800234	0.148695693
110962	Mbd6	501.0337948	0.560761059	0.219959653	2.549381457	0.010791419	0.148695693
12332	Capg	977.7066678	1.122918029	0.440701013	2.548026887	0.010833412	0.148928489
17842	Mup3	4.627224725	-5.565028151	2.184509016	-2.547496079	0.010849907	0.149033689
18458	Pabpc1	13754.19267	0.314758811	0.123580286	2.546998565	0.010865388	0.149124796
18986	Pou2f1	1970.523484	-0.459709097	0.180524044	-2.546525586	0.010880124	0.149205535
11639	Ak4	1035.062349	0.784259749	0.308230345	2.544395006	0.010946722	0.149796913
69036	Zg16	29680.35295	1.075700691	0.422724848	2.544682899	0.010937701	0.149796913
121021	Cspg4	761.9226717	-0.483873078	0.190179758	-2.544293266	0.010949911	0.149796913
13405	Dmd	2234.334594	-0.392072682	0.154205072	-2.542540766	0.011004976	0.150181912
56430	Clip1	1689.561039	-0.284110135	0.111793312	-2.541387576	0.011041345	0.150181912
71242	Spata24	18.94042148	-1.2887146	0.506910894	-2.542290202	0.011012869	0.150181912
74365	Lonrf3	263.5346976	-0.558150045	0.219646004	-2.541134526	0.01104934	0.150181912
76633	Lrmda	38.57735701	1.11403967	0.438313768	2.541648818	0.011033097	0.150181912
77590	Chst15	1037.314901	0.863153847	0.339457247	2.542746854	0.010998488	0.150181912
330355	Dnah6	19.56024239	1.424540798	0.560520484	2.541460729	0.011039035	0.150181912
100040792	Gm11627	18.20678845	-1.356831177	0.533794551	-2.541860299	0.011026424	0.150181912
217692	Sipa1l1	4802.501739	0.352716423	0.138855107	2.540176097	0.011079667	0.150472766
11568	Aebp1	420.787368	0.797232673	0.313974946	2.539160158	0.011111894	0.150788942
21333	Tac1	733.3421198	2.618691157	1.031644907	2.538364838	0.011137181	0.150889111
638247	9530082P21Rik	596.8462654	0.980437005	0.38623259	2.538462651	0.011134069	0.150889111
13824	Epb41l4a	246.4620894	1.063404374	0.419206975	2.536704869	0.011190125	0.151251001
17705	ATP6	35.46489419	1.167266001	0.46010751	2.536941859	0.011182552	0.151251001
108100	Baiap2	371.8820899	-0.465593189	0.183564387	-2.5364026	0.011199789	0.151251001
217342	Ube2o	580.4517013	0.491362787	0.193714473	2.53653111	0.011195679	0.151251001
13195	Ddc	896.6016648	-0.396405063	0.156370654	-2.535034881	0.011243613	0.15172126
668303	Kif26a	188.3388072	-0.975754841	0.385069704	-2.533969383	0.011277859	0.151986939
100042325	Gm3791	63.50657255	-0.882553987	0.348303984	-2.533861303	0.011281337	0.151986939
15162	Hck	220.1855471	0.492569557	0.194446594	2.533186858	0.011303068	0.152158075
225594	Gm4841	36.31631053	2.235118869	0.882500621	2.532710816	0.011318429	0.152243253
15442	Hpse	724.9422049	0.55892706	0.220782756	2.531570263	0.011355306	0.152598937
21813	Tgfbr2	3980.509711	0.570498787	0.225374816	2.531333346	0.01136298	0.152598937
73144	Mir100hg	625.0097474	0.469113506	0.18547415	2.52926624	0.011430129	0.153378493
17069	Ly6e	9406.7441	1.087117849	0.430060639	2.527824567	0.011477169	0.15388719
11544	Adprh	278.4825667	0.50513389	0.199895464	2.52699026	0.011504469	0.154130625
14675	Gna14	2202.309341	1.319772271	0.52256513	2.52556513	0.011551237	0.154511544
217695	Zfyve1	1718.617955	-0.325627274	0.128924042	-2.525729643	0.011545829	0.154511544
100416221	Gm17977	5.087260762	2.835287543	1.122885667	2.525001099	0.011569793	0.154637024
50929	Il22	6.528853729	6.241637038	2.472976431	2.52393713	0.011604868	0.154784577
103266	Tmem263	998.0441938	-0.4642288	0.183938175	-2.523830633	0.011608384	0.154784577
667914	Igkv3-12	24.80504441	-3.277503436	1.298409887	-2.524244054	0.01159474	0.154784577
21387	Tbx4	4.434652438	3.71534996	1.472481923	2.523188844	0.011629593	0.15494479
12953	Cry2	560.1717263	-0.639137044	0.253395278	-2.52229264	0.011659267	0.155187868
218624	Il31ra	5.43499088	2.944617528	1.167627018	2.521881973	0.011672887	0.155187868
231991	Creb5	298.3586953	-0.679282157	0.269363538	-2.521804405	0.011675461	0.155187868
81879	Tfcp2l1	19798.01542	-0.32303548	0.128119676	-2.521357301	0.011690308	0.155262768
108760	Galnt16	98.75333775	-0.588566386	0.233563782	-2.519938587	0.011737531	0.155767204
68041	Mid1ip1	736.9671833	-0.522890034	0.207600728	-2.518729295	0.011777917	0.156160581
74201	Cep97	261.7647878	-0.458197258	0.181932852	-2.518496537	0.011785704	0.156160581
12927	Bcar1	1588.081978	0.370307321	0.14705825	2.518099609	0.011798995	0.156213871
67916	Plpp3	1103.298413	0.484419378	0.192486172	2.51664508	0.011847811	0.156737055
12069	Bex2	20.86302373	1.178288702	0.46857223	2.514636219	0.011915526	0.157139497
26374	Cop1	2302.443092	-0.294395554	0.117063012	-2.514846909	0.011908408	0.157139497
54139	Irf6	3922.375937	-0.466893745	0.185666006	-2.514696979	0.011913473	0.157139497
620400	Igkv8-21	116.0591012	-1.833089708	0.728899443	-2.514873247	0.011907519	0.157139497
15007	H2-Q10	104.323833	-0.768505002	0.30567762	-2.514102941	0.01193356	0.157254271
19711	Resp18	72.63192975	0.865836212	0.344789979	2.511198886	0.012032189	0.157813625
54339	Tes3-ps	79.77110908	0.753150217	0.299888699	2.511432476	0.012024229	0.157813625
72243	1700012D01Rik	633.9374573	-0.482563679	0.19208929	-2.512184195	0.011998644	0.157813625
107869	Cth	1158.91327	-0.849498778	0.338234162	-2.511570009	0.012019544	0.157813625
210035	Nemp1	633.9374573	-0.482563679	0.19208929	-2.512184195	0.011998644	0.157813625
320007	Sidt1	1899.656304	0.613628934	0.244316401	2.511615805	0.012017985	0.157813625
27052	Aoah	126.5035506	0.770744117	0.30696258	2.510873206	0.012043295	0.157836459
217127	Kat7	2190.657689	0.270343724	0.107741913	2.509178808	0.012101221	0.158472402
102466849	Mir7687	5.677011168	-2.808286703	1.119903408	-2.507615106	0.012154899	0.159051755
353499	Tmc4	5195.043085	0.445297245	0.177635784	2.506799218	0.012182989	0.159295658
69165	Cd209b	24.06617344	-3.487512378	1.391385044	-2.506504142	0.012193163	0.159305091
27426	Nagpa	271.5828827	0.433251121	0.173148696	2.502191065	0.012342729	0.161134285
14466	Gba	1443.893611	0.456603236	0.182562377	2.501080688	0.012381497	0.161390365
18132	Notch4	329.4389796	1.183061349	0.472988451	2.501247855	0.012375653	0.161390365
667823	Trim5	522.370268	1.613100583	0.645358513	2.499541805	0.012435403	0.161967756
57261	Brd4	2568.914902	0.322087465	0.128924596	2.498262364	0.012480379	0.162428033
94190	Ophn1	812.9062319	-0.393538796	0.157567115	-2.497594734	0.012503905	0.162483281
666258	Gm12117	10.22500909	2.637456061	1.055914164	2.497793998	0.012496879	0.162483281
74326	Hnrnpr	2187.129934	-0.292151157	0.11704054	-2.496153538	0.012554825	0.163019271
68465	Adipor2	5123.243003	-0.439483994	0.176135265	-2.495150494	0.012590372	0.163229329
230279	Tmem268	849.1272158	0.670292879	0.268627194	2.495253249	0.012586726	0.163229329
12772	Ccr2	219.0284552	1.125055952	0.45126735	2.493102931	0.012663213	0.16386901
18356	Olfr56	180.4953939	1.933503194	0.775637107	2.492793572	0.012674251	0.16386901
67972	Atp2b1	11353.53998	-0.696483097	0.279412293	-2.492671631	0.012678604	0.16386901
102637682	Gm26682	9.628162764	1.767258568	0.708790982	2.493342343	0.012654677	0.16386901
246694	Hps5	3295.211899	-0.384227545	0.154161485	-2.492370552	0.012689358	0.163882324
56291	Styx	509.4996827	-0.632729219	0.25410387	-2.490041647	0.012772813	0.164833833
117997403	Gm53174	47.08373253	-0.991963541	0.398849928	-2.487059594	0.012880382	0.166094843
110893	Slc8a3	54.86096336	-0.839680557	0.337707407	-2.486414395	0.012903761	0.166269105
19064	Ppy	166.0104134	2.162430001	0.869903329	2.485827942	0.012925044	0.166377463
72053	Tmub2	889.2089168	0.33003875	0.132778241	2.48563882	0.012931914	0.166377463
16000	Igf1	563.7323122	0.403346342	0.162395814	2.48372377	0.013001662	0.167147223
71913	Tmem79	335.1328754	0.488959533	0.196944415	2.482728605	0.013038038	0.167487112
108151	Sema3d	173.9494458	-0.700814367	0.282574937	-2.480100938	0.01313452	0.168456435
218215	Rnf144b	202.6726833	-0.654585141	0.263942578	-2.480028596	0.013137185	0.168456435
231296	Lrrc66	1856.62327	0.408467967	0.164722338	2.479736328	0.013147957	0.168456435
243085	Ugt2b35	487.1552013	-1.495257755	0.603027012	-2.479586693	0.013153475	0.168456435
12740	Cldn4	842.9991694	0.727114014	0.29329	2.479164011	0.013169074	0.168500509
67834	Idh3a	3033.3261	-0.569212693	0.229618299	-2.478951784	0.013176912	0.168500509
20525	Slc2a1	3467.869543	0.753091745	0.303866919	2.47836042	0.013198774	0.168652116
12258	Serping1	1175.060629	0.786897963	0.317679595	2.477017642	0.013248535	0.168797261
20775	Sqle	3403.161697	-0.489716781	0.197722184	-2.476792297	0.013256902	0.168797261
30878	Apln	59.00412051	1.765243044	0.712739015	2.476703262	0.01326021	0.168797261
72690	Fam110d	16.53239956	1.542955821	0.622793459	2.477475957	0.013231532	0.168797261
78895	Pus7l	87.83013496	0.623556878	0.251681457	2.477563838	0.013228274	0.168797261
236573	Gbp9	544.0848028	1.415510576	0.571641014	2.476222912	0.013278065	0.168896983
15476	Hs3st1	207.1175558	1.18519244	0.479198332	2.473281648	0.013387859	0.169653362
21873	Tjp2	2875.397939	0.551142483	0.222773822	2.474000212	0.013360962	0.169653362
54357	Epb41l4b	7207.24112	0.830035054	0.335580802	2.473428306	0.013382365	0.169653362
213006	Mfsd4a	4261.418828	1.232629018	0.498236704	2.473982764	0.013361614	0.169653362
433247	Cyp2c68	487.9525285	-1.116421944	0.45138186	-2.473342512	0.013385579	0.169653362
21345	Tagln	5094.929192	-0.534531272	0.216270706	-2.47158425	0.013451585	0.170332844
70911	Phyhipl	10.77009134	2.10435964	0.851893035	2.470215807	0.013503156	0.17072933
319646	D630013N20Rik	10.77009134	2.10435964	0.851893035	2.470215807	0.013503156	0.17072933
81601	Kat5	434.085722	0.451036824	0.182651932	2.469378887	0.013534783	0.17096317
270151	Nlrx1	728.5096753	1.081106496	0.437886079	2.46892182	0.013552082	0.17096317
330850	Gm38416	67.89567121	-0.853935141	0.345861057	-2.469012119	0.013548663	0.17096317
26381	Esrrg	242.7550804	-1.460004658	0.591494636	-2.468331189	0.013574466	0.171117467
66289	Mptx1	7599.595614	-4.061364151	1.645822167	-2.467681036	0.013599144	0.171300423
13664	Eif1a	1643.040758	0.4345575	0.176146516	2.467022967	0.013624162	0.171487397
20652	Soat1	3066.643399	-0.581578151	0.235964325	-2.464686774	0.013713307	0.172480656
14173	Fgf2	398.9870803	0.927820616	0.376625115	2.463512335	0.013758316	0.172660208
20186	Nr1h4	1751.077347	0.975648544	0.395995862	2.463784695	0.013747867	0.172660208
234669	Ces2b	166.2977671	1.390033404	0.564217747	2.463647079	0.013753146	0.172660208
16145	Igtp	1512.104321	1.588768894	0.645089314	2.462866551	0.013783121	0.172714286
99543	Olfml3	341.2359308	0.774843491	0.314582408	2.463085889	0.013774691	0.172714286
75746	Morc4	188.3830512	-0.692938101	0.281406834	-2.462406795	0.013800804	0.17280739
69693	Pof1b	3313.219846	-0.363332711	0.14757675	-2.461991552	0.013816792	0.172879149
14658	Glrb	37.61532468	-0.965144027	0.392130437	-2.461283126	0.013844107	0.172964104
70129	Slc44a4	11078.7715	0.787746441	0.320022527	2.461534348	0.013834415	0.172964104
110954	Rpl10	1696.974205	0.342654728	0.139282425	2.460143331	0.013888154	0.173296176
620017	Igkv5-39	67.6195739	-1.408310549	0.572469227	-2.460063322	0.01389125	0.173296176
13819	Epas1	5874.588886	0.57768225	0.234928163	2.458974024	0.01393347	0.173565929
381112	Arhgef33	9.750328874	2.206769222	0.897357467	2.459186336	0.013925232	0.173565929
57279	Slc25a20	3809.726033	0.772928056	0.314431397	2.45817709	0.013964429	0.173823113
15109	Hal	10.46427905	-1.690515623	0.687846479	-2.457693214	0.013983257	0.173827535
15209	Hesx1	6.940130949	3.337039662	1.357823998	2.457637858	0.013985412	0.173827535
50868	Keap1	700.8078413	0.484284168	0.197242588	2.45527182	0.014077809	0.174847016
214384	Myocd	397.3886621	-0.365375036	0.148957661	-2.452878441	0.014171822	0.175885044
67420	Far1	5204.26888	-0.396054218	0.161495753	-2.452412591	0.014190185	0.175983355
23965	Tenm3	592.2420042	0.591771746	0.241442147	2.450987761	0.01424648	0.176551595
240725	Sulf1	587.6994842	1.188701212	0.485169204	2.450075563	0.014282624	0.176869465
13417	Dnah8	1111.530188	-0.687102322	0.280554536	-2.449086489	0.014321905	0.177169878
64059	Oxct2a	31.81493653	-1.104325869	0.450941166	-2.448935585	0.014327907	0.177169878
19164	Psen1	4419.367336	0.36003285	0.147070944	2.448021611	0.014364304	0.177245052
64082	Popdc2	239.8303297	-0.531581911	0.217132998	-2.44818575	0.014357761	0.177245052
223435	Trio	4908.192422	0.387857122	0.158438968	2.447990713	0.014365536	0.177245052
667435	Igkv17-121	27.07188109	-1.509343201	0.617557153	-2.444054277	0.014523241	0.179059774
101631	Pwwp2b	430.9149712	0.396514711	0.162305331	2.443017177	0.014565044	0.179443898
385643	Kng2	13.41671453	2.017577353	0.826088568	2.442325716	0.014592974	0.179656669
107568	Wwp1	2617.015314	-0.479948227	0.196600803	-2.441232287	0.014637236	0.18007006
353211	Prune2	939.2963047	0.59453835	0.24366118	2.44002081	0.014686416	0.180543292
19697	Rela	717.011364	0.524377884	0.214947223	2.439565749	0.014704926	0.180595933
328561	Apol10b	80.92087711	2.153942013	0.88298429	2.43938883	0.014712129	0.180595933
243931	Tshz3	254.4898452	0.599984549	0.24606324	2.438334748	0.014755103	0.180860008
269116	Nfasc	231.5506311	0.980228956	0.402004506	2.438353159	0.014754352	0.180860008
16663	Krt13	5.389964139	4.960757733	2.034989937	2.437730843	0.014779774	0.180899284
109082	Fbxw17	383.2452795	0.828063826	0.339681153	2.437767941	0.014778258	0.180899284
12652	Chga	438.1350358	0.789970384	0.324219744	2.436527686	0.014829034	0.181288782
100040766	Mroh2a	53.56824906	-1.147230416	0.470865658	-2.436428302	0.01483311	0.181288782
72040	Cdhr5	15597.26468	0.487229785	0.200087273	2.435086343	0.014888237	0.181820453
214895	Lman2l	815.270748	-0.476616241	0.19579023	-2.434320859	0.014919763	0.181820453
623409	Gm6426	5.945911759	5.106447119	2.097416752	2.434636376	0.014906761	0.181820453
100038577	Gm10790	7.849335517	-2.170437093	0.891561827	-2.43442129	0.014915623	0.181820453
12722	Clca3a1	297.6676924	1.603251811	0.658949175	2.433043202	0.014972514	0.181998763
68790	Fendrr	717.9296128	0.526750107	0.216517218	2.432832415	0.014981233	0.181998763
106572	Rab31	871.7478906	0.890477779	0.365912356	2.433582151	0.014950242	0.181998763
228410	Cstf3	922.6805531	-0.35478766	0.145813399	-2.433162259	0.014967592	0.181998763
387181	Mir186	17.38409966	-1.410876464	0.579972845	-2.432659523	0.014988388	0.181998763
546648	Klhdc7b	4.115453309	-3.401527494	1.398471945	-2.432317292	0.015002558	0.182039684
80976	Syt13	526.8821197	0.692991291	0.28506569	2.430988066	0.01505771	0.182577448
245847	Amdhd2	391.926494	0.815208113	0.335400017	2.430554773	0.015075727	0.18266449
19122	Prnp	2416.760038	-0.492523872	0.202757945	-2.429122431	0.01513542	0.183256016
17274	Rab8a	1980.407916	-0.326778898	0.134573341	-2.428258797	0.015171513	0.183561148
22629	Ywhah	3164.762304	0.480557773	0.197960149	2.427548043	0.015201273	0.183789284
225870	Rin1	168.7411565	0.789129556	0.325296962	2.425874346	0.015271557	0.184506679
20508	Slc18a3	39.61845273	1.039659205	0.428763575	2.424784344	0.015317483	0.18492898
108030	Lin7a	42.40503814	-0.932337237	0.384670684	-2.423728334	0.015362093	0.185334795
16780	Lamb3	3412.016564	0.567022177	0.234145873	2.421662056	0.015449711	0.185914901
19263	Ptprb	1327.918998	-0.406775389	0.167953348	-2.42195464	0.015437277	0.185914901
66889	Rnf128	3871.267132	0.769664713	0.317839156	2.421554107	0.0154543	0.185914901
75599	Pcdh1	2093.307278	0.342059325	0.141232359	2.421961414	0.01543699	0.185914901
70456	Mpc2	645.5070929	-0.377305014	0.155861782	-2.420766717	0.015487813	0.186185163
22750	Zfp9	223.2521767	-0.600619493	0.248202261	-2.419879216	0.015525663	0.186507146
59126	Nek6	1826.772512	0.406160607	0.167885732	2.419268169	0.01555177	0.186687705
66264	Ccdc28b	134.9673757	-0.558865177	0.231131007	-2.41795847	0.015607858	0.187227644
108767	Pnrc1	1964.234551	0.801801244	0.331686519	2.417346496	0.015634127	0.187409368
56312	Nupr1	951.2270756	1.062614196	0.43994211	2.415350047	0.015720094	0.188224405
57264	Retn	64.5112784	-2.161137187	0.894877344	-2.415009389	0.015734804	0.188224405
94112	Med15	1442.602825	0.335045959	0.138735936	2.414990437	0.015735623	0.188224405
22038	Plscr1	1990.572715	0.817144171	0.33850869	2.413953306	0.015780485	0.188501561
94275	Maged1	1609.772484	-0.344850476	0.14285807	-2.413937667	0.015781162	0.188501561
12020	Nkx3-2	37.84328567	-0.989382998	0.410294394	-2.411397797	0.015891505	0.189199377
66011	Ranbp17	287.1576919	1.409493751	0.584455201	2.411636936	0.015881087	0.189199377
66588	Cmpk1	8176.09903	-0.363085202	0.150623861	-2.410542386	0.01592882	0.189199377
76273	Ndfip2	4001.803116	-0.377957865	0.156680772	-2.412279816	0.01585311	0.189199377
76890	Memo1	569.6975508	-0.462915359	0.191985265	-2.411202539	0.015900016	0.189199377
81904	Cacng7	92.87946875	0.759214321	0.314939021	2.410670865	0.015923211	0.189199377
229776	Cdc14a	1438.770886	-0.5003772	0.207579798	-2.410529372	0.015929389	0.189199377
574428	Zmynd15	59.15464629	1.073685954	0.44535877	2.410833753	0.015916101	0.189199377
26570	Slc7a11	352.8910371	1.296877045	0.538065799	2.410257347	0.015941272	0.189207177
230161	Acnat1	1137.404473	-0.679859261	0.282183192	-2.409283336	0.015983884	0.189579432
13001	Csnk2b	919.9918636	0.347270225	0.144190848	2.408406848	0.016022315	0.18990161
380792	Ighe	6.221832164	4.235375457	1.758889176	2.407983126	0.016040922	0.18998855
217262	Abca9	354.433201	-0.537871206	0.223439181	-2.40723764	0.016073707	0.190243156
15951	Ifi204	136.1042956	1.355617925	0.563278992	2.406654506	0.016099392	0.190332886
18619	Penk	148.3148231	1.154349328	0.479669222	2.40655284	0.016103874	0.190332886
217356	Tmc8	169.6118314	0.768740629	0.319493793	2.406120701	0.016122937	0.190424651
70561	Txndc16	788.2406431	-0.481004073	0.200047436	-2.404450081	0.016196818	0.191029512
171543	Bmf	356.6103856	0.60032077	0.249644756	2.4047001	0.016185742	0.191029512
140810	Ttbk2	609.1577516	-0.364476112	0.151602395	-2.404158014	0.016209765	0.191048517
19734	Rgs16	38.98154546	1.154442371	0.480251635	2.403828093	0.016224401	0.191087387
71934	Car13	1130.557682	-0.548581567	0.228257659	-2.403343523	0.016245918	0.191207196
11819	Nr2f2	560.9986891	0.358495223	0.149273075	2.401606737	0.016323246	0.191613117
13121	Cyp51	3050.665017	-0.369651907	0.153898342	-2.401922607	0.016309159	0.191613117
13728	Mark2	4125.03408	0.548295025	0.228302829	2.401612922	0.01632297	0.191613117
72425	Katnbl1	407.0138017	-0.442744843	0.184358135	-2.401547637	0.016325883	0.191613117
67073	Pi4k2b	1959.633024	-0.517875873	0.215753539	-2.400312296	0.01638109	0.192127268
104112	Acly	6463.120544	-0.348606721	0.145290189	-2.399382389	0.016422755	0.192481993
434246	Trim72	111.804174	0.727280997	0.303246036	2.398319879	0.016470475	0.192907145
52793	Fam3b	2488.22539	0.596807376	0.248910095	2.397682494	0.01649916	0.193108917
83797	Smarcd1	316.7256979	0.451624697	0.188427283	2.3968116	0.016538425	0.193434151
69117	Adh6a	6.008928185	3.571541559	1.490478238	2.396238649	0.016564302	0.193468287
320354	Grin1os	184.9002969	0.622874014	0.259917012	2.396434185	0.016555466	0.193468287
66694	Uqcrfs1	2478.191621	-0.459041806	0.19170749	-2.394490718	0.016643465	0.194258279
78894	Aacs	2221.047752	-0.47723804	0.199342299	-2.394063089	0.016662882	0.194350325
100039026	Csnk2a1-ps3	353.4873094	0.960473673	0.401255315	2.393672149	0.016680651	0.194423029
11784	Apba2	69.11647558	1.307905045	0.546460249	2.393412966	0.016692441	0.194425987
14199	Fhl1	6448.934781	-0.584858928	0.244502813	-2.39203353	0.016755312	0.194888904
226418	Yod1	546.1900153	-0.361151254	0.150978012	-2.392078476	0.01675326	0.194888904
665700	Hmcn2	4750.460781	-0.335840777	0.140437165	-2.391395309	0.01678447	0.195093419
56264	Cpxm1	87.90043342	1.496333782	0.626145763	2.389753106	0.016859702	0.195832821
12267	C3ar1	233.3625736	0.47019759	0.19685663	2.388528084	0.016916015	0.1963516
320910	Itgb8	338.0287914	1.678352711	0.703065218	2.387193489	0.016977553	0.19693027
14595	B4galt1	5181.656531	1.145369993	0.479980949	2.386282194	0.017019686	0.197283206
100775173	Ighv1-74	52.0593326	2.077497101	0.870952511	2.385316162	0.017064449	0.197666132
12399	Runx3	119.5258384	1.011227971	0.424137939	2.384195985	0.017116484	0.198132708
117150	Pip4k2c	2487.548378	0.265060195	0.111192702	2.383791287	0.017135318	0.198214579
81018	Rnf114	2683.624049	0.567289266	0.238060494	2.382962651	0.017173937	0.1984655
105349	Akr1c18	43.589296	1.530663143	0.642374455	2.382820692	0.01718056	0.1984655
16974	Lrp6	8355.00112	-0.353747273	0.148610466	-2.380365807	0.017295459	0.199101039
17318	Mid1	468.4973135	0.476505843	0.20020147	2.380131588	0.017306457	0.199101039
20255	Scg3	106.8135954	0.607359409	0.25511976	2.380683518	0.017280551	0.199101039
68198	Ndufb2	197.0020044	-0.612995888	0.257507564	-2.380496627	0.017289319	0.199101039
209225	Zfp710	1531.719233	0.850776279	0.357426483	2.380283272	0.017299334	0.199101039
433470	AA467197	1331.193984	0.711290352	0.298752544	2.380867929	0.017271903	0.199101039
14200	Fhl2	345.6857642	0.644474019	0.270814674	2.379760338	0.017323901	0.199165776
67776	Vwa5a	3817.145101	0.561562346	0.236065659	2.378839634	0.01736723	0.199173664
81910	Rrbp1	6469.610029	0.651534602	0.273888451	2.378831969	0.017367591	0.199173664
107585	Dio3	5.375439845	2.560074706	1.07619902	2.378811593	0.017368551	0.199173664
240063	Zfp811	57.5717661	-0.752691839	0.316424406	-2.378741416	0.017371857	0.199173664
320472	Ppm1e	207.8200259	-0.534454584	0.224738714	-2.378115338	0.017401382	0.199376541
74568	Mlkl	826.7734166	0.847583411	0.35664822	2.376524998	0.017476577	0.199966213
100072	Camta1	499.4662795	-0.473689705	0.199313807	-2.376602565	0.017472903	0.199966213
75612	Gns	3077.32782	0.511830712	0.215408147	2.37609728	0.017496849	0.200062346
629378	Dact3	143.8139506	-0.514604123	0.216670896	-2.375049595	0.017546592	0.200495097
68379	Ciz1	668.6812791	0.443913787	0.186990733	2.373988171	0.017597114	0.200936154
71865	Fbxo30	796.2671283	-0.338506916	0.14263261	-2.37327857	0.017630961	0.201136703
115489076	Gm24400	85.02277677	-0.706580119	0.297743141	-2.373119722	0.017638546	0.201136703
407819	BC031181	823.033001	-0.331916679	0.139885552	-2.372773125	0.017655105	0.201189408
12580	Cdkn2c	143.8033358	-0.520973375	0.219801642	-2.370197832	0.01777857	0.202145517
14758	Gpm6b	515.0608098	0.787117859	0.332118926	2.369987968	0.017788664	0.202145517
20688	Sp4	458.6145236	-0.343687177	0.145044781	-2.369524599	0.01781097	0.202145517
22375	Wars	3549.221093	0.807639027	0.340681603	2.370656412	0.017756529	0.202145517
227733	Pip5kl1	8.040492051	-1.821545048	0.768499792	-2.370260951	0.017775535	0.202145517
100534371	Gm6325	4.710361466	5.770336435	2.435195168	2.3695581	0.017809357	0.202145517
52466	Slc46a1	203.7349394	1.487706662	0.627954481	2.369131375	0.017829919	0.202224396
20322	Sord	1789.748058	0.728601187	0.307623291	2.368485117	0.017861099	0.202441804
16478	Jund	1366.553077	-0.383018373	0.161744981	-2.368038686	0.017882666	0.202550035
12983	Csf2rb	390.2944218	1.292223296	0.545901049	2.367138328	0.017926231	0.202714601
71111	Gpr39	346.3096248	0.422168152	0.17832975	2.367345609	0.017916193	0.202714601
238673	Zfp367	459.7817836	-0.716356	0.30264392	-2.366992873	0.017933278	0.202714601
20359	Sema6b	103.4865267	1.162296146	0.491845223	2.363133951	0.018121118	0.204700624
68034	Fam122a	159.1590105	0.795634511	0.336804134	2.362306249	0.018161632	0.205020862
11433	Acp5	2414.065052	0.445252746	0.188505213	2.362018217	0.018175749	0.205042888
15944	Irgm1	3317.056945	1.173938908	0.497402708	2.360137752	0.01826815	0.205329412
18510	Pax8	49.09059178	0.87340414	0.369990422	2.36061284	0.018244767	0.205329412
18537	Pcmt1	905.7127531	-0.430719715	0.182495862	-2.36016154	0.018266979	0.205329412
19206	Ptch1	2192.007216	-0.492831151	0.208825518	-2.360014016	0.018274245	0.205329412
67414	Mfn1	1893.180808	-0.274908899	0.116457647	-2.360591219	0.01824583	0.205329412
68891	Cd177	4199.58464	-0.503858266	0.21347941	-2.360219495	0.018264125	0.205329412
11497	Adam3	4.37681705	3.058521996	1.29618742	2.35962944	0.018293198	0.205405433
12007	Azgp1	27.96608014	-1.252886552	0.531276513	-2.358256996	0.018360977	0.205912737
107476	Acaca	2996.90847	-0.431759703	0.183092664	-2.358148567	0.018366341	0.205912737
320148	B430306N03Rik	30.94679821	1.647763684	0.698805157	2.357972987	0.01837503	0.205912737
19349	Rab7	5181.973752	0.544673445	0.231026228	2.357626012	0.018392212	0.205968331
74747	Ddit4	314.9969812	0.562969966	0.238814338	2.357354135	0.018405685	0.205982344
16160	Il12b	6.104758523	2.45514805	1.041840289	2.356549345	0.018445617	0.206292253
78217	Tmem210	4.451155356	-2.878819244	1.221832764	-2.356148344	0.018465542	0.20629268
223693	Tmem184b	1138.582297	0.579741279	0.246064308	2.356055961	0.018470135	0.20629268
242418	Dcaf10	1158.665357	-0.295132163	0.125362612	-2.354227934	0.018561226	0.207172779
16407	Itgae	239.2239243	0.66425117	0.282286012	2.353114011	0.018616925	0.207519612
54411	Atp6ap1	3289.159898	0.280597408	0.119233617	2.353341401	0.018605543	0.207519612
75568	Capsl	22.91036502	-1.220821857	0.51895241	-2.352473627	0.018649012	0.207691463
195434	Utp14b	3336.186496	-0.840296273	0.357221043	-2.352314598	0.018656988	0.207691463
18787	Serpine1	207.5966952	1.74576911	0.742316551	2.351785242	0.018683558	0.207849963
14252	Flot2	866.0890932	0.822662072	0.349863532	2.351379883	0.018703927	0.207939309
269682	Golga3	2354.252697	-0.277301961	0.1179565	-2.350883259	0.018728909	0.208079782
14776	Gpx2	4232.520104	0.848276631	0.361012858	2.349713074	0.018787887	0.208323063
68337	Crip2	312.4988879	-0.391231418	0.166491673	-2.349855772	0.018780687	0.208323063
112590811	Ndufa12-ps	224.7659505	0.456488366	0.194240981	2.350113578	0.018767683	0.208323063
26875	Pclo	281.8439673	0.408391227	0.173851683	2.349078357	0.018819946	0.208541333
269633	Wdr86	13.99621092	1.286530944	0.548402887	2.345959465	0.018978171	0.210156438
75796	Cdyl2	97.36551644	0.598972974	0.255505831	2.344263424	0.019064701	0.210837579
94242	Tinagl1	1782.937156	0.879479963	0.375139615	2.344407063	0.019057359	0.210837579
11539	Adora1	144.9936343	1.168373496	0.498837234	2.342193839	0.019170755	0.211295812
11767	Ap1m1	487.9375482	0.43026785	0.183632393	2.343093407	0.019124594	0.211295812
12778	Ackr3	182.6159237	-0.497837161	0.212592512	-2.341743636	0.019193894	0.211295812
16995	Ltb4r1	30.37458397	1.480505635	0.632059663	2.342351081	0.01916268	0.211295812
56323	Dnajb5	283.5610414	-0.494995727	0.211293003	-2.342698146	0.019144865	0.211295812
226866	Sbspon	35.2248805	-0.957449998	0.40884044	-2.341867154	0.019187543	0.211295812
330119	Adamts3	124.5945358	0.888646475	0.379298681	2.342867299	0.019136188	0.211295812
234889	Gucy1a2	100.5818837	-0.569057197	0.243066052	-2.341162794	0.019223783	0.211486707
14066	F3	604.3241512	0.754835936	0.322516176	2.340459153	0.019260045	0.211589229
108098	Med21	468.5454751	-0.383166124	0.16371428	-2.34045634	0.01926019	0.211589229
100504586	Gm20300	787.3776413	-0.498298606	0.212925249	-2.340251372	0.019270765	0.211589229
12043	Bcl2	737.0471184	-0.441947043	0.188910124	-2.33945664	0.019311813	0.211901887
231717	Pheta1	469.9944338	-0.83724466	0.357997142	-2.338690903	0.019351436	0.212198509
66942	Ddx18	421.4659222	0.352169872	0.150663124	2.337465618	0.019414987	0.212756948
21812	Tgfbr1	2066.453036	0.355040923	0.151951068	2.336547736	0.019462713	0.213141364
68588	Cthrc1	12.24068579	-1.514356725	0.648465063	-2.335294237	0.019528055	0.213579389
73173	Pcdh18	317.8306636	-0.558996199	0.239362067	-2.335358343	0.019524709	0.213579389
229675	Rsbn1	1247.698277	-0.336881697	0.144273203	-2.335026115	0.019542057	0.213593918
70163	Lypd8	211832.1949	0.816343585	0.349645007	2.33477833	0.019555004	0.213596912
16425	Itih2	56.95280269	-1.795590617	0.76985208	-2.332383928	0.019680503	0.214550579
100019	Mdn1	2249.413918	0.322437966	0.138241765	2.332420788	0.019678566	0.214550579
102633020	Gm30948	4.880322075	-3.660090773	1.5690392	-2.332695558	0.019664129	0.214550579
69698	Slc52a3	601.2997603	0.549270875	0.23558801	2.331489096	0.019727584	0.214785986
74377	Hsf2bp	23.85163234	1.856465587	0.79623962	2.331541335	0.019724833	0.214785986
239364	Tspyl5	46.49583153	-0.981876468	0.421202112	-2.331129022	0.019746557	0.214853763
320129	Grk3	744.3863771	0.462095137	0.198271709	2.330615598	0.019773638	0.215009613
14863	Gstm2	713.6627237	-0.579134387	0.248517466	-2.330356878	0.019787297	0.215019408
12490	Cd34	525.31007	-0.562774597	0.241684305	-2.328552521	0.019882784	0.215118147
15953	Ifi47	1609.968765	1.283518577	0.551467502	2.327460043	0.019940793	0.215118147
16180	Il1rap	407.3598532	0.373653748	0.160524503	2.327705378	0.019927753	0.215118147
71876	Cenpu	103.8306644	-0.619269845	0.265995374	-2.328122611	0.019905594	0.215118147
72431	Ceacam18	143.2438503	1.085197865	0.465983876	2.328831364	0.019868001	0.215118147
192950	Nacad	280.0571393	-0.771555401	0.331323074	-2.328710135	0.019874427	0.215118147
218476	Gcnt4	363.0146236	1.325407307	0.568926738	2.329662537	0.019823994	0.215118147
227737	Niban2	1885.068418	0.296743726	0.127413756	2.328977159	0.019860276	0.215118147
228094	Cerkl	31.27455605	1.018605072	0.437628834	2.327554753	0.019935758	0.215118147
244183	Trim30b	184.8885495	3.99427248	1.716272215	2.327295428	0.019949547	0.215118147
338367	Myo1d	10821.86593	0.429384519	0.184402814	2.328513911	0.019884831	0.215118147
102640171	Gm38525	184.8885495	3.99427248	1.716272215	2.327295428	0.019949547	0.215118147
107815	Scml2	38.03937935	-1.13549761	0.488234346	-2.325722511	0.020033359	0.215868386
216724	Rufy1	484.8579303	0.364355601	0.15667776	2.325509386	0.020044739	0.215868386
320312	A430035B10Rik	61.72117253	-0.705805393	0.303665145	-2.324288465	0.020110039	0.216433328
56072	Lgals12	358.9609436	-0.882869285	0.379885507	-2.324040449	0.020123326	0.216438124
12491	Cd36	435.3028826	-0.954999229	0.410991765	-2.323645654	0.020144493	0.21652761
12985	Csf3	5.795404494	3.025973106	1.303461657	2.321489925	0.020260417	0.217071601
17087	Ly96	159.2333475	0.770103037	0.331759631	2.321268069	0.02027238	0.217071601
211482	Efhb	43.62751724	-0.825982281	0.355744193	-2.321843331	0.020241373	0.217071601
338320	Mia2	2259.487488	0.260395405	0.112121567	2.322438163	0.020209354	0.217071601
546244	Igkv4-61	11.0670516	-2.374928704	1.023064879	-2.321386212	0.020266009	0.217071601
546644	Ly6g	3494.238579	2.979044921	1.283190055	2.3215929	0.020254867	0.217071601
23828	Bves	226.5226878	-0.453378579	0.195363326	-2.320694411	0.020303343	0.217265102
18674	Slc25a3	12022.08386	-0.229482973	0.098912193	-2.320067594	0.020337221	0.217339355
67122	Nrarp	191.5255419	-0.8801222	0.379319697	-2.320264955	0.020326549	0.217339355
320560	Dennd5b	1330.327893	-0.363994519	0.156904302	-2.319850469	0.020348968	0.217339355
73737	Bbln	57.90763321	0.769916641	0.3319768	2.319188089	0.02038484	0.217584606
79221	Hdac9	464.8651086	0.57151351	0.246575818	2.317800322	0.020460176	0.217974589
214425	Cilp	526.2264384	-0.650205612	0.280472903	-2.318247522	0.020435873	0.217974589
320873	Cdh10	6.071676461	2.176930119	0.939209462	2.317832397	0.020458432	0.217974589
17130	Smad6	241.0946955	-0.558780395	0.241254164	-2.316148185	0.020550179	0.218215412
20964	Syn1	93.61666255	0.7618662	0.32890128	2.316397799	0.020536559	0.218215412
22141	Tub	93.14911392	-0.768211992	0.331737466	-2.315722735	0.020573412	0.218215412
60613	Kcnq4	127.8982449	0.52133333	0.225077443	2.316239794	0.02054518	0.218215412
68487	Tmem140	949.615285	0.79299366	0.342270622	2.316861598	0.020511272	0.218215412
77629	Sphkap	100.1419523	0.875382425	0.377814101	2.316965993	0.020505584	0.218215412
104086	Cyp27a1	370.8640515	0.917903851	0.396365217	2.315803235	0.020569015	0.218215412
140792	Colec12	556.7425403	0.636137324	0.274830737	2.314651305	0.020632023	0.21869944
75750	Slc10a6	45.39709324	1.059108797	0.457663535	2.314164703	0.020658689	0.218844469
242851	Gnat3	59.88585383	-0.902995313	0.39039918	-2.313005145	0.020722356	0.219381025
21676	Tead1	3357.382511	0.384314249	0.166229897	2.311944209	0.020780758	0.219861203
12613	Cel	5.907737818	-4.913306623	2.125896877	-2.311168842	0.020823531	0.220037483
74211	1700017B05Rik	509.8032702	0.619813219	0.268172875	2.31124501	0.020819325	0.220037483
16835	Ldlr	6435.818872	-0.297779097	0.12892069	-2.309785156	0.020900052	0.220707687
17454	Mov10	1293.469838	0.816928235	0.353973253	2.307881255	0.021005742	0.221119064
66822	Fbxo25	1989.165445	-0.50314938	0.218056158	-2.307430279	0.021030845	0.221119064
112418	1700102P08Rik	39.54289099	-0.874359973	0.378802312	-2.308222376	0.020986771	0.221119064
238988	Erc2	62.85517956	0.749130173	0.324461078	2.308844496	0.020952212	0.221119064
242570	Raver2	97.68587419	-0.621993706	0.269428807	-2.308564228	0.020967775	0.221119064
269701	Wdr66	45.72880711	0.836141092	0.362276968	2.308016145	0.020998239	0.221119064
328232	Gfod1	287.8575474	-0.709877308	0.307644014	-2.307463421	0.021028999	0.221119064
74580	Pyroxd2	100.72021	-0.68660723	0.297643072	-2.306814079	0.021065187	0.221342059
268390	Ahsa2	527.2421715	-0.75200669	0.326224113	-2.305184258	0.021156256	0.222160462
52468	Ctdsp2	5360.686714	0.262937415	0.114089334	2.304662537	0.021185481	0.222328823
76002	Ms4a18	21.95261356	2.514274058	1.091488948	2.303526814	0.02124922	0.222858966
72543	Mvb12b	372.1195178	0.399716262	0.173577388	2.302812983	0.021289368	0.223002488
231655	Oasl1	1628.776197	1.247789917	0.541852534	2.302821964	0.021288862	0.223002488
12189	Brca1	382.7395191	-0.716467379	0.311345589	-2.301196502	0.021380527	0.223818257
72333	Palld	3520.946574	-0.294870563	0.128164744	-2.300715111	0.021407739	0.223964022
14368	Fzd6	338.1078173	-0.553778742	0.24080924	-2.299657362	0.02146764	0.224451363
103968	Plin1	78.81575366	-2.349692914	1.022335085	-2.298358874	0.021541372	0.225082633
66371	Chmp4c	3871.264601	-0.431060872	0.187582386	-2.297981599	0.021562836	0.225167314
20356	Sema5a	4540.59755	-0.519190325	0.226074154	-2.296548788	0.021644523	0.22571094
56441	Naa80	137.9371672	0.490287334	0.213505923	2.29636409	0.021655072	0.22571094
74098	Czib	359.4147626	-0.340582077	0.148290376	-2.296724076	0.021634515	0.22571094
18479	Pak1	2116.513423	0.497851268	0.216886056	2.295450782	0.021707304	0.226115514
216156	Wdr18	309.5736844	0.372639194	0.162379255	2.294869461	0.021740606	0.226322533
13998	Fgd6	2570.739632	0.77317085	0.337024133	2.294111237	0.02178411	0.226635427
214505	Gnptg	199.8834844	0.484834094	0.211376261	2.293701724	0.021807638	0.226740237
269473	Lrig2	1444.255026	-0.306632451	0.133756417	-2.292469079	0.02187859	0.227337703
22268	Upk1b	74.42417514	0.650568538	0.283863796	2.291833436	0.021915256	0.227438259
71373	Prr16	63.4983152	1.218585564	0.531691818	2.29190204	0.021911297	0.227438259
17476	Mpeg1	1919.397984	0.718039043	0.31337539	2.291306418	0.021945698	0.22747404
72155	Cenpn	82.93586694	-0.600077434	0.2618809	-2.291413518	0.021939508	0.22747404
14011	Etv6	2055.208488	0.501456543	0.218891518	2.290890695	0.021969736	0.227583242
329910	Acot11	2099.339901	0.41428831	0.180865963	2.290581949	0.021987604	0.227628426
12111	Bgn	3436.986617	0.40267289	0.175890814	2.289334389	0.022059931	0.22781745
14866	Gstm5	611.2209338	-0.360182696	0.157291102	-2.289911462	0.02202645	0.22781745
110821	Pcca	1070.460566	-0.696297143	0.304098699	-2.289707733	0.022038265	0.22781745
328967	Arhgef37	244.7986265	1.037275363	0.45307951	2.289389258	0.022056746	0.22781745
11821	Aprt	686.5815561	0.434781992	0.189987897	2.288472053	0.022110046	0.228195169
17955	Nap1l4	1091.408112	0.273630405	0.119603027	2.287821732	0.022147905	0.228446014
71772	Plbd2	714.4864511	0.34360593	0.15021514	2.287425432	0.022171003	0.228458762
448987	Fbxl7	103.1557136	0.576465142	0.252024749	2.287335447	0.022176251	0.228458762
20375	Spi1	93.49788605	0.84303772	0.368651494	2.286814873	0.022206631	0.228602587
109254	Adtrp	800.0670453	0.572620588	0.250421015	2.286631529	0.022217339	0.228602587
76184	Abca6	49.57489273	-0.735208867	0.321731413	-2.285163453	0.022303245	0.22909423
215798	Adgrg6	193.5866319	0.434934744	0.190307929	2.28542629	0.022287844	0.22909423
233328	Lrrk1	2142.634775	0.24720829	0.108181841	2.285118171	0.0223059	0.22909423
68832	Ldah	1980.172718	0.453419931	0.198456041	2.284737352	0.022328233	0.229183946
21961	Tns1	6772.362117	-0.373274741	0.163431748	-2.28397937	0.022372743	0.229501045
27205	Podxl	738.1685499	-0.38496571	0.168594019	-2.283388892	0.022407471	0.229717468
19775	Xpr1	6007.345411	-0.327325122	0.143465765	-2.281555616	0.02251559	0.230685561
408254	A630019I02Rik	7.021303208	-2.475478955	1.086117507	-2.27919994	0.022655183	0.231974756
13382	Dld	2042.018868	-0.339170461	0.14883267	-2.27887104	0.022674732	0.232033965
14401	Gabrb2	8.139253445	-1.859992652	0.816665192	-2.277546136	0.022753633	0.232136639
54342	Gnpnat1	2041.048541	-0.414243835	0.181869604	-2.277696915	0.022744642	0.232136639
104458	Rars	904.8285676	0.384131131	0.168627165	2.277990805	0.022727125	0.232136639
210711	Mcmbp	2266.448798	-0.291345441	0.127913539	-2.277674774	0.022745962	0.232136639
231464	Cnot6l	3246.73962	-0.26343029	0.115634646	-2.27812597	0.022719073	0.232136639
100114901	Trdv4	8.447769992	2.521272604	1.107811469	2.275904045	0.022851753	0.232996643
18797	Plcb3	4616.071506	0.520701363	0.228832046	2.275473961	0.022877513	0.233118261
100169	Phactr4	2179.138138	0.268959474	0.118226737	2.274946257	0.022909154	0.233299626
54725	Cadm1	304.6711897	0.594429806	0.261397638	2.274044288	0.022963324	0.23371006
237504	Rassf9	131.6185373	-0.55807229	0.245439965	-2.273762916	0.022980245	0.233741129
244757	Glb1l2	46.91313321	-1.50414587	0.661666756	-2.27326801	0.023010034	0.233902964
20607	Sstr3	6.909810009	1.963332124	0.864144977	2.271993908	0.023086878	0.233990559
26874	Abcd2	66.29551123	-1.236835662	0.54425637	-2.272523999	0.02305488	0.233990559
66066	Gng11	176.3161136	-0.693747047	0.305324791	-2.272160883	0.023076795	0.233990559
328162	Trmt61a	98.92355709	0.674646372	0.296909025	2.272232622	0.023072464	0.233990559
629147	Ctxn3	157.0896778	-1.269549082	0.558786749	-2.271974209	0.023088068	0.233990559
12631	Cfl1	5243.024609	0.322518589	0.142040963	2.270602674	0.023171041	0.234376879
18573	Pde1a	372.6795418	0.716737658	0.315619523	2.270891393	0.023153553	0.234376879
107934	Celsr3	107.5200083	0.738420668	0.325258072	2.270260852	0.023191761	0.234376879
245671	Klf8	66.87584677	-0.774575461	0.341193271	-2.270195594	0.023195718	0.234376879
115488083	Gm25926	74.0465772	0.756428009	0.333157085	2.270484532	0.023178201	0.234376879
11905	Serpinc1	169.5497875	-0.889098149	0.392021576	-2.267982693	0.023330262	0.235531068
13667	Eif2b4	322.8000682	0.380403498	0.167782446	2.267242537	0.023375414	0.235531068
17022	Lum	631.8821924	-0.531466309	0.234418336	-2.267170382	0.023379819	0.235531068
22439	Xk	1197.641747	-0.31496846	0.138923096	-2.267214512	0.023377125	0.235531068
244650	Phlpp2	3594.25904	-0.756671554	0.333690155	-2.267587291	0.023354373	0.235531068
17970	Ncf2	397.2847052	0.669554501	0.295369182	2.266839404	0.023400038	0.235593931
69815	Krtcap3	390.2151952	0.337890947	0.14907918	2.266520035	0.023419562	0.235607711
233744	Spon1	484.8704223	1.037089965	0.45760165	2.266359758	0.023429365	0.235607711
67844	Rab32	705.3390768	0.900729365	0.397493088	2.26602523	0.023449839	0.235672975
19735	Rgs2	611.8118969	0.610619872	0.269655283	2.264446172	0.023546687	0.236505281
606496	Gsk3a	1357.629179	0.295912292	0.130700353	2.264051212	0.023570965	0.236608128
60596	Gucy1a1	893.9886714	-0.35952979	0.158825233	-2.263681801	0.023593693	0.236695295
319278	Shfl	143.0707772	0.64447408	0.28485394	2.26247206	0.023668253	0.237302046
67892	Coa6	75.10509771	-0.667007009	0.294963214	-2.261322695	0.023739282	0.237872686
67181	Ctdnep1	1127.921052	0.299247488	0.132390244	2.260343966	0.023799911	0.238338505
14457	Gas7	847.0893818	-0.429084453	0.189948316	-2.258953704	0.023886265	0.239004561
71924	Tube1	139.7671588	-0.803747019	0.355826565	-2.258816788	0.023894784	0.239004561
13557	E2f3	763.8837036	-0.614477099	0.27210537	-2.258232168	0.023931189	0.239226723
241113	Prkag3	4.265833588	-3.463711834	1.534800925	-2.256782477	0.02402167	0.239988873
18260	Ocln	2373.771902	-0.299617891	0.132806545	-2.256047631	0.024067648	0.240305773
56773	Chst5	5.391035409	-2.35054496	1.042213189	-2.255339872	0.024112004	0.240606105
76719	Kansl1	2349.664655	0.263668016	0.116991153	2.253743202	0.024212328	0.241464244
12995	Csnk2a1	2314.150421	-0.329315961	0.146135595	-2.25349587	0.024227901	0.241476665
83554	Fstl3	73.09960123	-0.761468926	0.33803835	-2.25261106	0.024283683	0.24174672
93760	Arid1a	3985.341568	0.280409761	0.124472762	2.252780094	0.024273018	0.24174672
233033	Samd4b	1246.243611	0.386142066	0.171464435	2.252024252	0.024320739	0.241972694
14389	Gab2	1035.943619	0.369807538	0.164423473	2.249116445	0.024505089	0.243519318
16322	Inha	13.49033817	1.292256381	0.574521314	2.249274917	0.024495011	0.243519318
12176	Bnip3	417.4651051	1.119577565	0.497854145	2.248806356	0.024524819	0.243571772
241035	Pkhd1	421.5064577	0.469030886	0.208591062	2.248566555	0.024540086	0.243579867
208171	Tmprss7	27.68963678	-0.965021774	0.429359967	-2.247582094	0.02460285	0.244059118
171180	Syt12	57.93672743	1.721181837	0.766015206	2.246929073	0.02464456	0.244329071
11625	Ahsg	4.163444705	-4.386000895	1.952196592	-2.246700416	0.02465918	0.244330284
54420	Cldn8	1995.713548	0.919172322	0.409168255	2.246440948	0.024675778	0.244351094
11658	Alcam	1495.675825	0.679166292	0.302463936	2.245445526	0.024739546	0.244647274
12667	Chrd	112.1289308	1.255834381	0.559267745	2.245497602	0.024736206	0.244647274
235135	Tmem45b	8435.611685	0.760056342	0.338510762	2.245294472	0.024749235	0.244647274
76025	Cant1	4083.238446	0.27089033	0.12068904	2.244531319	0.024798236	0.244875934
109242	Kif24	282.2979848	-0.417258175	0.185904022	-2.244481699	0.024801425	0.244875934
14289	Fpr2	9.690442656	1.771403752	0.78964484	2.243291746	0.024878007	0.245344608
228368	Slc35c1	4303.50108	0.266829443	0.118941702	2.243363247	0.0248734	0.245344608
227197	Ndufs1	3086.104183	-0.31822759	0.141984752	-2.241280041	0.025007941	0.246337719
100093700	Gm10400	456.8630796	-0.36420001	0.162489976	-2.241369092	0.025002177	0.246337719
23872	Ets2	5317.1428	0.261510127	0.116721346	2.240465325	0.025060729	0.246713513
12306	Anxa2	8156.955787	0.756714957	0.337974874	2.238968083	0.025157993	0.247093714
53376	Usp2	458.1922534	-0.794990055	0.354991836	-2.239460108	0.025125994	0.247093714
67005	Polr3k	522.8312934	-0.435729266	0.194602522	-2.239073071	0.025151162	0.247093714
217430	Pqlc3	572.2467987	0.393573248	0.175748429	2.23941261	0.025129082	0.247093714
14387	Gaa	868.0445909	0.350556334	0.156593169	2.238643854	0.025179098	0.247098529
117149	Tirap	852.7013534	0.555725049	0.248256657	2.238510162	0.025187805	0.247098529
14104	Fasn	9043.57429	-0.54178572	0.242111627	-2.23775176	0.025237248	0.247439543
70928	Trim69	13.88620116	-1.541211833	0.689022802	-2.236808169	0.02529888	0.247755567
170772	Glcci1	128.61297	-0.600567423	0.268474362	-2.236963773	0.025288708	0.247755567
66394	Nosip	379.4757897	0.364223514	0.162871115	2.236268321	0.0253342	0.247957381
54396	Irgm2	3974.675802	1.244170646	0.556565357	2.235443923	0.025388219	0.248197823
399603	Lratd2	2118.351652	0.317303658	0.141935912	2.235541762	0.025381803	0.248197823
13592	Ebf2	7.55940823	-1.901495073	0.850937311	-2.234588905	0.02544435	0.248602361
74343	Crtc2	494.5884576	0.451030402	0.201876229	2.234192728	0.025470395	0.248712649
11806	Apoa1	4.766409995	-4.593238544	2.05638059	-2.233651964	0.025505982	0.248771886
20602	Ncor2	1326.997696	0.366799331	0.164212786	2.233683137	0.025503929	0.248771886
11804	Aplp2	6217.588691	0.246795556	0.11052309	2.232977344	0.025550438	0.249061359
68799	Rgmb	1584.293424	-0.300448755	0.134564505	-2.232748937	0.025565505	0.249064177
17926	Myoc	6.432775248	-2.327585198	1.04282509	-2.231999615	0.025614988	0.249402088
21814	Tgfbr3	1460.973519	0.483812243	0.217133993	2.228173653	0.025868937	0.251729254
108927	Lhfp	284.7091112	0.52459097	0.235495111	2.227608749	0.025906617	0.251805144
230979	Tnfrsf14	467.2669272	0.504238869	0.226358338	2.227613409	0.025906306	0.251805144
11630	Crybg1	4622.496685	0.514189443	0.230872654	2.227156116	0.025936842	0.251808487
68146	Arl13b	296.9396121	-0.421298738	0.189158141	-2.227230276	0.025931888	0.251808487
69538	Antxr1	1642.046719	0.494856078	0.222217489	2.226899777	0.025953973	0.251829739
30933	Tor2a	495.6557015	0.355631	0.159736737	2.226356983	0.025990279	0.252025913
228880	Zmynd8	1983.809163	0.433015797	0.194532767	2.225927303	0.026019051	0.252025913
236643	Sytl5	64.5798901	1.272490336	0.571614841	2.226132434	0.026005312	0.252025913
74460	Gsdmcl-ps	104.58711	1.589195111	0.714264418	2.224939492	0.0260853	0.252377527
223593	Washc5	1711.427092	0.275850568	0.123974176	2.225064736	0.026076893	0.252377527
14775	Gpx1	3148.826839	0.525663784	0.236423681	2.22339734	0.026189019	0.252945401
217316	Slc16a5	1819.205864	-0.74121774	0.333368918	-2.223415863	0.026187771	0.252945401
280408	Rilp	194.3968211	0.524399024	0.235853072	2.223414004	0.026187896	0.252945401
192136	Sugct	57.95780619	0.761156295	0.342436846	2.222764003	0.026231718	0.253067755
270058	Map1s	255.4239926	0.449390595	0.202158614	2.222960408	0.02621847	0.253067755
245638	Tbc1d8b	2047.938161	-0.271566538	0.122205864	-2.222205449	0.026269424	0.253286544
14714	Gnrh1	54.78312403	-0.683139446	0.307448833	-2.221961422	0.026285913	0.253300615
20018	Polr1d	701.6173916	-0.317459528	0.142916867	-2.221288045	0.026331458	0.25348122
69269	Scnm1	184.6795228	0.438724344	0.197526118	2.221095359	0.026344503	0.25348122
654801	Zfp784	121.0217246	0.667906275	0.300720849	2.221017525	0.026349774	0.25348122
71532	Fam217b	122.308405	0.48945502	0.220419417	2.220562177	0.02638063	0.253633279
102680	Slc6a20a	48.83552885	0.842848812	0.379687098	2.219851076	0.026428878	0.253952291
52004	Cdk2ap2	327.6712894	0.382596474	0.172471425	2.218318048	0.026533154	0.254663887
239188	Enox1	48.52741615	0.807475087	0.363982685	2.218443678	0.026524596	0.254663887
19246	Ptpn1	1208.904115	0.421998086	0.190303374	2.217501857	0.026588816	0.25505288
52389	Adgra1	12.42750987	1.888424135	0.851862889	2.216817001	0.026635599	0.255066131
65102	Nif3l1	401.9566181	0.320086739	0.144382828	2.216930808	0.02662782	0.255066131
171504	Apobr	24.56633322	1.191645086	0.537494756	2.217035744	0.026620649	0.255066131
213233	Tapbpl	659.3515537	0.717492862	0.323727257	2.216349863	0.026667551	0.255227085
52858	Cdipt	1241.757622	0.370735182	0.167301916	2.215964949	0.026693903	0.2553343
67254	Bmerb1	12.86414711	1.450160939	0.654609866	2.215305657	0.026739092	0.255621471
97165	Hmgb2	206.9864993	-0.594382491	0.268432646	-2.21427051	0.026810176	0.256155729
19713	Ret	691.1130269	0.849050672	0.383494616	2.213983292	0.026829928	0.256199213
12861	Cox6a1	758.2405526	0.587368273	0.265465092	2.212600793	0.02692518	0.256963188
260297	Prrt1	38.79647527	0.835840407	0.377813848	2.212307494	0.026945426	0.257010868
22151	Tubb2a	365.9453268	-0.577888631	0.26127632	-2.21179107	0.026981104	0.257205619
74782	Glt8d2	21.95663495	-1.120319566	0.50672786	-2.210890013	0.027043454	0.257654258
13163	Daxx	573.9095293	0.983524608	0.445008351	2.21012618	0.027096406	0.257721689
16956	Lpl	1232.160441	-0.596345541	0.269801241	-2.210314297	0.027083357	0.257721689
19012	Plpp1	676.2576703	-0.407051479	0.18416127	-2.210299041	0.027084415	0.257721689
140494	Atp6v0a4	32.47090795	1.034959433	0.468415654	2.209489422	0.027140617	0.257996596
626904	Gm20756	11.24806513	2.311583619	1.046416362	2.209047664	0.027171326	0.258142911
16776	Lama5	2301.505971	0.759080748	0.343661827	2.208801468	0.027188453	0.258160104
15184	Hdac5	865.4432831	-0.396386913	0.179519944	-2.208038303	0.027241603	0.258406862
66689	Klhl28	851.2433864	-0.337115944	0.152680147	-2.207988072	0.027245105	0.258406862
14130	Fcgr2b	611.6984902	0.714664876	0.323782038	2.207240652	0.027297251	0.258465095
66994	Cep19	273.6596797	-0.518814002	0.235019502	-2.207535955	0.027276638	0.258465095
68119	Cmtm3	145.0769468	0.58541935	0.26522004	2.207296819	0.027293329	0.258465095
230082	Nol6	588.2647168	0.463345697	0.21000729	2.206331492	0.027360798	0.25892133
319807	Nwd2	5.208857745	2.185652531	0.991020929	2.205455473	0.027422149	0.259356285
11490	Adam15	1223.739976	-0.329356191	0.149369633	-2.204974225	0.027455903	0.259384413
217935	Dync2i1	219.8004893	-0.511704879	0.232047715	-2.205170947	0.027442101	0.259384413
216454	Rdh16f2	27.40514988	-1.184177098	0.537228404	-2.204233968	0.027507894	0.259729998
17967	Ncam1	852.1737302	-0.412085502	0.186991925	-2.203760944	0.027541161	0.2598985
270802	Kics2	103.6602439	0.680156076	0.308711999	2.203205832	0.027580244	0.260121679
71517	Vps35l	1241.080852	0.261899713	0.119044704	2.200011466	0.027806082	0.262104977
11855	Arhgap5	8808.477488	-0.300332216	0.136580046	-2.19894652	0.027881725	0.262187644
16706	Ksr1	1751.546043	0.717444504	0.32629013	2.198793153	0.027892634	0.262187644
20297	Ccl20	25.17386827	2.311130367	1.050990173	2.199002833	0.027877721	0.262187644
27386	Npas3	21.06193962	-1.198537555	0.544957188	-2.199324242	0.027854875	0.262187644
109284	R3hdm4	2872.36127	0.31691483	0.144112588	2.199078051	0.027872373	0.262187644
665113	Tnik	1565.121335	0.66145007	0.300938246	2.197959479	0.027951994	0.262599165
70536	Qpct	146.9060038	-0.542939472	0.247169926	-2.196624327	0.028047287	0.263347622
70261	Chp2	2386.760511	-1.028389473	0.468255517	-2.196214321	0.028076607	0.263476131
243451	Igkv4-86	10.33192599	-2.278258966	1.037468496	-2.195978938	0.028093451	0.263487491
71728	Stk11ip	442.9112176	0.496726986	0.226222786	2.195742504	0.028110379	0.263499627
68316	Apoo	317.5396739	-0.651127508	0.296664941	-2.19482459	0.028176183	0.263822992
105853	Mal2	7069.469426	0.440597573	0.200742828	2.194835931	0.028175369	0.263822992
12723	Clcn1	17.0115932	1.59793707	0.72814099	2.19454349	0.028196361	0.263865335
11833	Aqp8	6506.975836	-1.389549394	0.633524431	-2.193363549	0.028281196	0.26449819
14067	F5	48.22384692	1.512010845	0.689555992	2.192731065	0.028326761	0.26449819
227937	Pkp4	2363.525673	0.372282867	0.169779502	2.192743307	0.028325879	0.26449819
237988	Cdr2l	225.6868461	0.504458053	0.230016494	2.193138605	0.028297394	0.26449819
20840	Stac	37.29971506	-0.800700863	0.365230048	-2.192319248	0.028356463	0.264511451
71963	Cdca4	416.865552	-0.391206757	0.178447751	-2.192276189	0.02835957	0.264511451
12984	Csf2rb2	177.4577865	1.127405674	0.514635963	2.190685756	0.028474541	0.264981303
24045	Scamp3	466.9085442	0.345435039	0.157654954	2.191082684	0.02844581	0.264981303
69470	Tmem127	4736.783328	0.335516927	0.153169648	2.190492255	0.028488556	0.264981303
74430	Cfap20dc	12.6915921	-1.581660568	0.72177724	-2.191341706	0.028427074	0.264981303
100608	Noc4l	241.031006	0.552766609	0.252303661	2.190878274	0.028460602	0.264981303
18712	Pim1	618.3743124	0.842927445	0.384937929	2.189774979	0.02854056	0.265318589
108169022	Gm15730	91.45338342	-0.539261853	0.246289356	-2.189545909	0.028557186	0.265326795
66733	Kcng4	39.70373	1.099697746	0.502306392	2.189296738	0.028575279	0.265348627
76055	Oga	4679.620659	-0.237006134	0.108294657	-2.188530258	0.028631	0.265719641
54445	Unc93b1	1047.194888	0.57779309	0.264091038	2.187855728	0.028680113	0.265882632
102635385	Gm32742	23.23509619	-1.565953952	0.715730175	-2.18791104	0.028676083	0.265882632
208936	Adamts18	52.83256452	1.181948705	0.541175165	2.184040918	0.028959242	0.268322736
13610	S1pr3	292.1972299	0.853207592	0.390923103	2.18254584	0.029069272	0.269194236
240442	Adnp2	1085.894624	-0.327629938	0.150147794	-2.182049629	0.02910587	0.269385137
15505	Hsph1	2018.998142	-0.93504064	0.428635522	-2.181435258	0.029151238	0.269656953
17127	Smad3	2185.84806	0.439045698	0.201296632	2.181088146	0.029176897	0.269717764
74318	Hopx	127.1198855	-0.827685226	0.379528355	-2.180825792	0.029196304	0.269717764
171285	Havcr2	66.5730909	1.037359417	0.475747971	2.180481011	0.029221825	0.269717764
330914	Arhgap32	7399.020566	0.549882494	0.252164598	2.180649059	0.029209384	0.269717764
66279	Tmem218	72.92684296	-0.55681356	0.25553601	-2.179002327	0.029331495	0.270545025
109620	Dsp	18622.88772	0.26337934	0.120880533	2.178839994	0.029343557	0.270545025
12934	Dpysl2	2795.044917	-0.377254948	0.1732874	-2.177047767	0.029477004	0.271330103
16688	Krt6b	7.555945629	4.544427135	2.087019793	2.177471987	0.02944537	0.271330103
66427	Cyb5b	7748.073663	-0.454108857	0.208575306	-2.177193769	0.029466113	0.271330103
19679	Pitpnm2	459.8481247	0.386171286	0.17743338	2.176429742	0.029523142	0.271471391
52009	Jpt2	2031.857003	0.455940584	0.209512733	2.176195106	0.029540675	0.271471391
269023	Zfp608	521.7468419	0.463828646	0.213122944	2.176343086	0.029529616	0.271471391
67861	Akr1b10	184.8122458	-0.599455669	0.275592013	-2.175156177	0.029618415	0.271889305
100417829	Gvin-ps2	24.31551001	2.386996756	1.097323876	2.175289182	0.029608453	0.271889305
19733	Rgn	13.11210263	-1.241501809	0.571014035	-2.174205419	0.029689712	0.272058356
56878	Rbms1	1590.776957	0.662848676	0.304886	2.174086956	0.029698605	0.272058356
75735	Pank1	541.4878131	-0.633141569	0.291227543	-2.174044259	0.029701811	0.272058356
269604	Gpr157	85.29614784	-0.577094479	0.26547301	-2.173834842	0.029717541	0.272058356
100039596	Tcf24	30.9863274	1.774585718	0.816067536	2.174557424	0.029663298	0.272058356
97541	Qars	2372.350891	0.324731566	0.149493993	2.172204776	0.029840221	0.273033158
27278	Clnk	20.10855941	1.090561757	0.502155448	2.171761277	0.029873674	0.273042787
70420	Arpin	986.7103007	0.285212042	0.13132418	2.17181666	0.029869495	0.273042787
12552	Cdh11	956.8204267	0.557446851	0.256910919	2.169805987	0.030021547	0.273061601
13845	Ephb3	674.272668	-0.458752781	0.211413134	-2.169935102	0.030011763	0.273061601
14723	Gp1ba	4.088932736	5.56715403	2.565305318	2.1701721	0.029993811	0.273061601
17480	Mpl	4.088932736	5.56715403	2.565305318	2.1701721	0.029993811	0.273061601
26428	Orc4	1090.781226	-0.290517423	0.133847867	-2.170504696	0.029968633	0.273061601
53860	Septin9	1467.736513	0.439869911	0.202719313	2.169847087	0.030018432	0.273061601
77591	Ddx10	547.309577	0.349333413	0.160899701	2.171125307	0.029921701	0.273061601
224250	Cldnd1	1157.201024	-0.337068773	0.155299074	-2.170449337	0.029972823	0.273061601
319190	H2bc21	149.109148	-0.821191839	0.378461617	-2.169815384	0.030020834	0.273061601
16410	Itgav	4972.369979	0.837884586	0.38620981	2.169506226	0.030044272	0.273120908
21463	Tcp11	10.96689334	-2.085238116	0.961255414	-2.169286213	0.030060961	0.273125306
320977	A330023F24Rik	2372.347082	1.101742181	0.508007139	2.168753343	0.030101415	0.273198305
327959	Xaf1	671.0044254	1.07663089	0.496427928	2.168755683	0.030101237	0.273198305
15569	Elavl2	12.32443623	1.869126013	0.862393475	2.167370309	0.030206629	0.273747275
20910	Stxbp1	1226.821106	0.806770436	0.372303896	2.166967485	0.030237333	0.273747275
27281	Plaat1	16.58660448	-1.394289638	0.643488277	-2.166767737	0.030252569	0.273747275
70646	Naa30	1256.056733	-0.320792152	0.148007335	-2.167407115	0.030203825	0.273747275
106347	Ildr1	6609.334168	0.472275374	0.217955909	2.166839049	0.030247129	0.273747275
672511	Rnf213	42073.3706	0.998418252	0.460805846	2.166678787	0.030259355	0.273747275
217306	Cd300e	17.14986509	-1.431279925	0.660718057	-2.166249144	0.030292154	0.273896973
319653	Slc25a40	1146.723669	-0.659204205	0.304410767	-2.165508833	0.03034874	0.274261479
100417130	Gm18413	56.77148455	1.12523792	0.519695814	2.165185653	0.030373471	0.274337874
229055	Zbtb10	1052.780643	-0.595892487	0.275252519	-2.164893858	0.030395815	0.274392641
57170	Dolpp1	767.5169183	0.341553942	0.15778593	2.164666655	0.030413222	0.274402811
227620	Uap1l1	455.2527705	0.368118187	0.170100389	2.164123137	0.0304549	0.274631829
20462	Tra2b	1894.439975	-0.266301968	0.123069749	-2.16382962	0.030477428	0.274648744
72475	Ssbp3	1635.753342	0.480579244	0.222134359	2.163462001	0.030505663	0.274648744
328329	Mast4	2422.622307	0.276895084	0.127986065	2.163478384	0.030504405	0.274648744
14958	H1f0	1669.135998	-0.705105665	0.32614576	-2.161934177	0.03062325	0.274907614
15566	Htr7	31.50692154	1.455082791	0.672868572	2.162506693	0.030579142	0.274907614
17708	COX1	223444.8499	0.327198922	0.151353662	2.161817019	0.030632283	0.274907614
69142	Cd209f	9.725223289	-1.841093467	0.851572179	-2.161993442	0.030618682	0.274907614
73274	Gpbp1	2461.640164	-0.312389172	0.144441425	-2.162739476	0.030561223	0.274907614
80987	Nckipsd	196.2369415	0.496695724	0.229746658	2.161927962	0.030623729	0.274907614
18390	Oprm1	20.87369924	1.079885495	0.499974484	2.159881215	0.030781866	0.275451707
18550	Furin	1914.586906	0.417219524	0.193127582	2.160331115	0.030747046	0.275451707
20595	Smn1	320.2638755	0.414560842	0.191919751	2.160073881	0.030766951	0.275451707
55981	Pigb	553.3149508	0.401733233	0.186054189	2.159227023	0.030832559	0.275451707
56183	Nmu	33.30396129	-1.297459037	0.600806206	-2.15953002	0.030809071	0.275451707
66973	Mrps18b	382.0577158	0.50733725	0.234972883	2.159131059	0.030840001	0.275451707
66985	Rassf7	607.1939931	0.295067901	0.136648704	2.159317227	0.030825565	0.275451707
74190	Exoc3l4	62.80999618	0.839923752	0.388765497	2.160489442	0.0307348	0.275451707
219257	Pcdh20	63.84996621	-0.9136797	0.423074767	-2.159617571	0.030802287	0.275451707
20209	Saa2	4.044882496	2.938001703	1.361673354	2.157640593	0.030955786	0.276233731
66871	Cpne8	592.5782848	0.346759058	0.160716506	2.15758211	0.030960337	0.276233731
72759	Tmem135	1295.940437	-0.454858627	0.210964481	-2.156091042	0.031076557	0.277123963
56205	Ensa	1736.095512	-0.24940663	0.115741647	-2.154856409	0.031173072	0.277837633
101401	Adamts9	632.4466704	0.894739018	0.415262299	2.154635803	0.031190345	0.277844649
56711	Plag1	159.3333786	-0.418847485	0.194432748	-2.154202366	0.031224305	0.277853454
230936	Phf13	512.2212176	-0.343523427	0.159462138	-2.154263272	0.031219531	0.277853454
20269	Scn3a	288.3289067	0.664225473	0.308391075	2.153841427	0.03125261	0.277955423
58172	Sertad2	1574.053076	-0.268288	0.1245779	-2.153576202	0.031273422	0.277955423
68724	Arl8a	421.0694983	0.364609346	0.169315965	2.153425667	0.03128524	0.277955423
240888	Gpr161	154.3859995	-0.530906504	0.246601088	-2.152896032	0.03132685	0.278091223
433751	Gm12866	4.109303706	-2.748715298	1.276802809	-2.15281113	0.031333525	0.278091223
67801	Pllp	1392.833324	0.523152407	0.243080848	2.152174515	0.031383612	0.278389157
29817	Igfbp7	461.5415366	0.615019169	0.285804745	2.151885787	0.031406351	0.278444313
12394	Runx1	1009.932624	0.503611116	0.234119283	2.151087723	0.031469276	0.278562596
66860	Tanc1	1692.786981	0.284173955	0.132089016	2.151382178	0.031446047	0.278562596
279572	Tlr13	156.3125853	0.688300984	0.319967649	2.15115805	0.031463727	0.278562596
59090	Midn	2071.161603	0.569117647	0.264678329	2.150223814	0.031537515	0.279020097
170676	Peg10	130.4375708	-0.647377376	0.30124315	-2.149019409	0.031632861	0.279716813
12909	Crcp	258.2673454	0.398239225	0.185364369	2.148413024	0.031680959	0.27999522
23796	Aplnr	99.38443496	0.948430331	0.441506003	2.148170864	0.031700184	0.280018295
67121	Mastl	376.1085492	-0.783325027	0.364753376	-2.147547026	0.031749758	0.280309279
66106	Smpx	40.08004827	-1.433395342	0.667757971	-2.146579158	0.031826801	0.28054884
66922	Rras2	1186.33191	-0.277786772	0.129409073	-2.146578798	0.031826829	0.28054884
105377	Slf1	420.9969418	-0.354410858	0.165100117	-2.146642077	0.031821787	0.28054884
11689	Alox5	97.11914689	-0.75497628	0.351871352	-2.145603146	0.031904654	0.281026363
192652	Wdr81	802.933403	0.284543395	0.132624478	2.145481735	0.03191435	0.281026363
67775	Rtp4	1149.095657	0.94494702	0.440578782	2.144785582	0.031969994	0.281369341
67704	1810037I17Rik	933.2363973	-0.378155638	0.176376648	-2.14402327	0.032031022	0.281759316
282619	Sbsn	12.40102324	1.29401755	0.603618604	2.143766844	0.032051573	0.281793018
26433	Plod3	564.4429922	0.488414751	0.227951625	2.142624559	0.032143258	0.282451753
115485729	Gm23182	27.37310937	-0.85674451	0.399990934	-2.141909823	0.032200739	0.282809411
67031	Upf3a	296.290497	-0.400698077	0.187123843	-2.141352324	0.032245637	0.283056229
14127	Fcer1g	74.30806638	0.955866627	0.446524703	2.140680284	0.03229983	0.283384345
18590	Pdgfa	601.6770357	0.49454636	0.231083501	2.140119732	0.032345092	0.283633807
22169	Cmpk2	1230.54459	2.065061188	0.965309702	2.139273212	0.032413548	0.283851321
76238	Grhpr	165.2863371	0.515035301	0.240762023	2.139188292	0.032420422	0.283851321
105450	Mmrn2	192.4768844	-0.39175718	0.183130928	-2.139219103	0.032417928	0.283851321
244879	Npat	1040.760568	-0.372379725	0.17417468	-2.137967041	0.032519418	0.284570237
11684	Alox12	39.78025766	1.486844911	0.695631313	2.137403657	0.032565174	0.284723079
23888	Gpc6	189.8796488	-0.451022872	0.211036299	-2.137181488	0.032583233	0.284723079
75276	Ppp1r1c	5.42028789	-2.752905245	1.28813294	-2.137128211	0.032587565	0.284723079
100039796	Tgtp2	105.257236	1.537061682	0.719299359	2.136887324	0.032607157	0.284746647
216565	Ehbp1	530.6962719	-0.429506332	0.201078265	-2.136015703	0.032678134	0.285218679
57914	Crlf2	42.85696967	1.07186442	0.501875475	2.135717867	0.032702417	0.285282888
64296	Abhd8	115.6567323	-0.570087241	0.266986354	-2.135267338	0.032739179	0.285455834
216971	Fam222b	283.2596334	0.420306615	0.19687867	2.134850939	0.032773188	0.285604606
12317	Calr	11838.46636	0.486251435	0.227823432	2.134334607	0.0328154	0.285717341
12373	Casq2	115.8554124	-1.018605168	0.477259831	-2.134278022	0.032820029	0.285717341
96957	Tmem62	538.6039628	0.4457176	0.208869314	2.133954438	0.032846511	0.285736432
100102	Pcsk9	401.0061553	-0.753482467	0.353111546	-2.133836958	0.032856129	0.285736432
12409	Cbr2	157.9502601	-0.777301262	0.36441435	-2.133014966	0.032923499	0.285977478
18766	Pkdrej	55.26384348	-0.828403894	0.388418002	-2.1327639	0.032944099	0.285977478
58994	Smpd3	2831.102306	0.313843207	0.147130991	2.133087026	0.032917588	0.285977478
78943	Ern1	2348.275536	-0.228310651	0.107053851	-2.132671073	0.032951718	0.285977478
214305	Hhipl1	69.76253911	1.063124314	0.498569501	2.132349273	0.032978144	0.286059517
237362	Npffr1	9.49508782	-1.635502622	0.767103743	-2.13204881	0.033002834	0.286126424
56494	Gosr2	1714.323689	0.242035248	0.113556842	2.13140171	0.033056062	0.286440551
16504	Kcnc3	29.09833332	0.934484799	0.439050361	2.1284228	0.033302044	0.287227849
50917	Galns	453.2177007	0.388422726	0.1824771	2.128610797	0.033286474	0.287227849
54384	Mtmr7	850.6146045	0.830240517	0.38987354	2.129512347	0.033211894	0.287227849
66812	Ppcdc	298.253379	0.339430475	0.159447665	2.128789247	0.033271701	0.287227849
67071	Rps6ka6	78.92596421	-1.224894958	0.575435851	-2.12863859	0.033284173	0.287227849
69745	Pold4	135.3862091	0.759630487	0.356754101	2.129283125	0.033230843	0.287227849
73732	Muc16	285.9012247	1.091500079	0.512809727	2.128469921	0.033298141	0.287227849
209478	Tbc1d12	339.0668514	-0.473300168	0.222349212	-2.128634337	0.033284525	0.287227849
233871	Atxn2l	1943.561653	0.303974718	0.142792001	2.128793748	0.033271328	0.287227849
100040822	Gm1604a	45.42111891	0.840490811	0.394923282	2.128238192	0.03331734	0.287227849
14651	Hagh	409.6155475	-0.575279465	0.270421334	-2.127344977	0.03339143	0.287496685
228812	Pigu	917.5192658	0.310048204	0.145739435	2.127414614	0.033385649	0.287496685
667067	Vmn1r91	12.94057901	2.048639532	0.963048045	2.127245409	0.033399698	0.287496685
67549	Gpr89	1105.951593	-0.350764537	0.164986202	-2.126023468	0.033501306	0.288224096
68813	Dock5	5763.62847	0.577685087	0.271773966	2.125608624	0.033535861	0.288374183
13435	Dnmt3a	1699.874307	-0.429377118	0.202053421	-2.125067298	0.033580998	0.288427773
74159	Acbd5	1640.276857	-0.333121197	0.156745769	-2.125232459	0.033567221	0.288427773
115489091	Gm24610	6.242654479	-2.008867948	0.945385982	-2.124918273	0.033593433	0.288427773
66341	Eid3	173.1761938	0.802235789	0.377628314	2.124405824	0.033636223	0.288648121
229900	Gbp7	1468.060804	1.343754362	0.632626897	2.124086674	0.033662897	0.288730005
211347	Pank3	13074.78072	-0.500028475	0.235453447	-2.123682965	0.033696663	0.288812613
434341	Nlrc5	1798.395965	1.117006334	0.526006033	2.123561829	0.0337068	0.288812613
54633	Pqbp1	119.0344752	0.465004577	0.219021126	2.123103768	0.033745157	0.288847579
228846	D630003M21Rik	47.44029531	-0.929081506	0.437584261	-2.123205951	0.033736598	0.288847579
14697	Gnb5	333.2129609	-0.514009105	0.242232152	-2.121968945	0.033840346	0.289515325
114893	Dcun1d1	1651.665152	-0.356299789	0.167929012	-2.121728608	0.033860535	0.289541073
69780	Smap2	1350.893451	0.249521861	0.117695327	2.120065998	0.03400048	0.290443025
105463053	Bloodlinc	14.44084885	-1.253574029	0.591272102	-2.120130519	0.03399504	0.290443025
105246278	B230354K17Rik	627.9188358	-0.457447362	0.215799579	-2.119778749	0.034024708	0.290502752
235130	Adamts15	323.7340569	0.988882617	0.466897589	2.117986128	0.034176243	0.291648806
19353	Rac1	8223.279236	0.45844845	0.216516783	2.117380665	0.034227554	0.291938862
75914	Exoc6b	2456.710815	0.471026841	0.222538433	2.116608958	0.034293049	0.292114403
215615	Rnpep	2347.454047	0.468309069	0.221263126	2.116525595	0.034300131	0.292114403
226999	Slc9a2	9151.888149	-0.559399638	0.264270631	-2.116768086	0.034279535	0.292114403
225995	D030056L22Rik	221.6603287	-0.467765178	0.221095785	-2.11566755	0.034373092	0.292587928
58194	Sh3kbp1	1023.299642	1.004091387	0.474910777	2.114273745	0.034491894	0.293450971
20744	Strbp	4437.378888	-0.576712062	0.272852054	-2.11364384	0.034545699	0.293612306
387314	Tmtc1	870.286104	-0.293178021	0.138694929	-2.113833751	0.034529469	0.293612306
20167	Rtn2	45.33063906	0.66592703	0.315279425	2.112180425	0.034670977	0.29452855
26556	Homer1	830.0019915	-0.38309627	0.18140792	-2.111794619	0.034704069	0.294661148
13640	Efna5	308.2567717	0.638875783	0.302576749	2.111450355	0.034733621	0.294743099
217026	Heatr6	758.5954865	0.33820997	0.1601923	2.111274822	0.034748697	0.294743099
14526	Gcg	809.2609311	0.584932682	0.277183396	2.110273165	0.034834834	0.294955217
15110	Hand1	55.10194374	0.870547725	0.4125274	2.110278556	0.03483437	0.294955217
20005	Rpl9	1002.08511	-0.291660268	0.138219984	-2.110116494	0.034848323	0.294955217
66799	Ube2w	748.0594329	-0.27394033	0.129831577	-2.109966894	0.034861208	0.294955217
72297	B3gnt3	5521.16454	0.58416504	0.27681532	2.11030603	0.034832005	0.294955217
16502	Kcnc1	43.86408752	0.721830007	0.342176208	2.10952717	0.034899103	0.294979683
93689	Lmod1	565.6481246	-0.392463597	0.186038813	-2.10957913	0.034894624	0.294979683
17681	Msc	24.32007359	0.915143067	0.434008235	2.108584568	0.034980456	0.295519101
52840	Dbndd2	48.58687885	-0.669567877	0.31767786	-2.107694495	0.035057424	0.296020952
67602	Necap1	1067.383656	0.553416864	0.262698872	2.106658695	0.035147175	0.296040989
68094	Smarcc2	2102.487342	0.306348508	0.145397418	2.106973515	0.035119875	0.296040989
73914	Irak3	159.8016648	0.408575889	0.193945459	2.106653543	0.035147622	0.296040989
[truncated: 29,464 more rows]
