# Supplementary material for: Transcriptional landscape of intestinal environment in DSS-induced ulcerative colitis mouse model
Source: BMC Gastroenterol. 2024 Feb 2;24:60. doi: 10.1186/s12876-024-03128-8 (PMC10836045; doi:10.1186/s12876-024-03128-8)
Supplement: Supplementary file 2 — Additional file 2. Gene ontology (GO) term enrichment analysis result. [file 12876_2024_3128_MOESM2_ESM.csv]

	ONTOLOGY	ID	Description	GeneRatio	BgRatio	pvalue	p.adjust	qvalue	geneID	Count
GO:0019221	BP	GO:0019221	cytokine-mediated signaling pathway	46/584	421/28814	1.53E-20	3.37E-17	2.05E-17	Mmp12/Ifitm1/Ereg/Cxcl1/Tnf/Cxcl5/Il33/Cxcl3/Cxcl2/Duox2/Ifitm3/Ifitm2/Csf3r/Il1rn/Sphk1/Cxcl13/Il1b/Il4ra/Wnt5a/Cx3cl1/Osmr/Cav1/Trem2/Ccdc3/Cd300lf/Hspa1a/Il1r1/Il6/Mkks/Il1a/Il5ra/Stat3/Il10rb/Ccl2/Arg1/Tnfsf13b/Ccr1/Thpo/Il34/Ccl3/Lep/Card14/Il1r2/Jak3/Ccl7/Il36g	46
GO:0030198	BP	GO:0030198	extracellular matrix organization	40/584	315/28814	2.28E-20	3.37E-17	2.05E-17	Mmp3/Mmp12/Col14a1/Mmp10/Ecm2/Col8a1/Adamts4/Ccn2/Lgals3/Angptl7/Mmp15/Tnf/Col18a1/Mmp13/Pmp22/Kazald1/Itga8/Noxo1/Mmp9/Sulf2/Smoc1/Fbln5/Cav1/Col8a2/Dpt/Gfap/Mmp8/Col24a1/Hpn/Tnxb/Il6/Adamtsl2/Col4a4/Ero1a/Tgfb2/Pdgfra/Sh3pxd2b/Ltbp4/Adamts1/Bcl3	40
GO:0043062	BP	GO:0043062	extracellular structure organization	40/584	316/28814	2.56E-20	3.37E-17	2.05E-17	Mmp3/Mmp12/Col14a1/Mmp10/Ecm2/Col8a1/Adamts4/Ccn2/Lgals3/Angptl7/Mmp15/Tnf/Col18a1/Mmp13/Pmp22/Kazald1/Itga8/Noxo1/Mmp9/Sulf2/Smoc1/Fbln5/Cav1/Col8a2/Dpt/Gfap/Mmp8/Col24a1/Hpn/Tnxb/Il6/Adamtsl2/Col4a4/Ero1a/Tgfb2/Pdgfra/Sh3pxd2b/Ltbp4/Adamts1/Bcl3	40
GO:0045229	BP	GO:0045229	external encapsulating structure organization	40/584	317/28814	2.88E-20	3.37E-17	2.05E-17	Mmp3/Mmp12/Col14a1/Mmp10/Ecm2/Col8a1/Adamts4/Ccn2/Lgals3/Angptl7/Mmp15/Tnf/Col18a1/Mmp13/Pmp22/Kazald1/Itga8/Noxo1/Mmp9/Sulf2/Smoc1/Fbln5/Cav1/Col8a2/Dpt/Gfap/Mmp8/Col24a1/Hpn/Tnxb/Il6/Adamtsl2/Col4a4/Ero1a/Tgfb2/Pdgfra/Sh3pxd2b/Ltbp4/Adamts1/Bcl3	40
GO:0050900	BP	GO:0050900	leukocyte migration	41/584	380/28814	3.12E-18	2.92E-15	1.78E-15	Tacr1/Lgmn/Lgals3/Cxcl1/Tnf/Ednrb/Cxcl5/S100a8/Il33/Cxcl3/Cxcl2/Ednra/S100a9/Ptger4/Stk10/Mmp9/Csf3r/Cxadr/Lgals9/Cxcl13/Il1b/2610528A11Rik/Wnt5a/Cx3cl1/Tlr2/Trem2/Selp/Cyp7b1/Il1r1/Ripk3/Trem1/Il1a/Ccl2/Ccr1/Fut9/Il34/Ccl3/Lep/Gp2/Bdkrb1/Ccl7	41
GO:0050727	BP	GO:0050727	regulation of inflammatory response	39/584	351/28814	7.66E-18	5.99E-15	3.64E-15	Nr1d1/Pla2g3/C1qtnf3/Ggt1/Wfdc1/Hgf/Socs3/Camk2n1/Tnf/Ednrb/Duoxa2/S100a8/Il33/Pmp22/Ednra/S100a9/Ptger4/Sphk1/Lgals9/Il1b/Sema7a/Wnt5a/Cx3cl1/Acod1/Tlr2/Trem2/Pglyrp1/C3/Mmp8/Cebpb/Il1rl1/Ffar4/Lrrc19/Il1r1/Il6/Nlrp3/Napepld/Ccn4/Ccl3	39
GO:0002237	BP	GO:0002237	response to molecule of bacterial origin	38/584	407/28814	6.39E-15	4.28E-12	2.60E-12	Nr1d1/Noct/B2m/Cxcl1/Nos2/Tnf/Ednrb/Cxcl5/S100a8/Cxcl3/Cxcl2/Ednra/S100a9/Ptger4/Dmbt1/Lilrb4a/Lgals9/Cxcl13/Il1b/Wnt5a/Cx3cl1/Acod1/Tlr2/Trem2/Adm/Cebpb/Il6/Kcnj8/Il1a/Nlrp3/Ccl2/Ptger1/Ssc5d/Cd14/Slpi/Bdkrb1/Cd68/Il36g	38
GO:0050673	BP	GO:0050673	epithelial cell proliferation	40/584	476/28814	4.07E-14	2.38E-11	1.45E-11	Nr1d1/Mmp12/Igfbp5/Cyba/Col8a1/Wfdc1/Tacr1/Hgf/B2m/Ereg/Tnf/Ednrb/Ednra/Gja1/Cxadr/Bmper/Hmox1/Sulf2/Wnt5a/Prl2a1/Cav1/Col8a2/Igfbp4/Ncstn/Cebpb/Cyp7b1/Hpn/Epgn/Il6/Fzd7/Htr2b/Stat3/Tgfb2/Ccl2/Arg1/Osr1/Wnt10b/Lep/Gli1/Xdh	40
GO:0032103	BP	GO:0032103	positive regulation of response to external stimulus	39/584	458/28814	5.59E-14	2.91E-11	1.77E-11	Pla2g3/Mmp12/Cyba/Lgmn/Nrg1/Ereg/Cxcl1/Camk2n1/Tnf/S100a8/Il33/Ednra/S100a9/Ptger4/Lgals9/Cxcl13/Il1b/Wnt5a/Cx3cl1/Acod1/Tlr2/Trem2/C3/Mmp8/Cebpb/Il1rl1/Trem1/Il6/Ccl2/Arg1/Napepld/H60c/Ccr1/Ccn4/Il34/Ccl3/Trim15/Nlrc4/Ccl7	39
GO:0002685	BP	GO:0002685	regulation of leukocyte migration	27/584	227/28814	1.83E-13	8.60E-11	5.23E-11	Tacr1/Lgmn/Lgals3/Il33/Ednra/Ptger4/Stk10/Mmp9/Lgals9/Cxcl13/Il1b/2610528A11Rik/Wnt5a/Cx3cl1/Tlr2/Trem2/Selp/Il1r1/Ripk3/Trem1/Il1a/Ccl2/Ccr1/Fut9/Il34/Bdkrb1/Ccl7	27
GO:1990266	BP	GO:1990266	neutrophil migration	21/584	130/28814	2.19E-13	9.31E-11	5.66E-11	Lgals3/Cxcl1/Cxcl5/S100a8/Cxcl3/Cxcl2/Ednra/S100a9/Ptger4/Csf3r/Cxadr/Cxcl13/Il1b/Cx3cl1/Il1r1/Trem1/Il1a/Ccl2/Ccl3/Gp2/Ccl7	21
GO:0001503	BP	GO:0001503	ossification	36/584	421/28814	4.71E-13	1.84E-10	1.12E-10	Aspn/Igfbp5/Noct/Chrdl2/Bglap3/Tacr1/Ccn2/Ifitm1/Tnf/Lmna/Mmp13/Duox2/Kazald1/Gja1/Ptger4/Mmp9/Mgp/Gdpd2/Thbs3/Smoc1/Zbtb16/Wnt5a/Axin2/Clec3b/Cebpb/Ffar4/Il6/Igsf10/Slc26a2/Sh3pxd2b/Osr1/Ccr1/Wnt10b/Ccn4/Lep/Gli1	36
GO:0032496	BP	GO:0032496	response to lipopolysaccharide	34/584	386/28814	9.23E-13	3.33E-10	2.02E-10	Nr1d1/Noct/B2m/Cxcl1/Nos2/Tnf/Ednrb/Cxcl5/S100a8/Cxcl3/Cxcl2/Ednra/S100a9/Ptger4/Lilrb4a/Lgals9/Cxcl13/Il1b/Cx3cl1/Acod1/Trem2/Adm/Cebpb/Il6/Kcnj8/Il1a/Nlrp3/Ccl2/Ptger1/Cd14/Slpi/Bdkrb1/Cd68/Il36g	34
GO:0002687	BP	GO:0002687	positive regulation of leukocyte migration	22/584	157/28814	1.16E-12	3.88E-10	2.36E-10	Tacr1/Lgmn/Lgals3/Ednra/Ptger4/Mmp9/Lgals9/Cxcl13/Il1b/Wnt5a/Cx3cl1/Tlr2/Trem2/Selp/Il1r1/Trem1/Il1a/Ccl2/Ccr1/Il34/Bdkrb1/Ccl7	22
GO:0097530	BP	GO:0097530	granulocyte migration	22/584	159/28814	1.50E-12	4.70E-10	2.86E-10	Lgals3/Cxcl1/Cxcl5/S100a8/Cxcl3/Cxcl2/Ednra/S100a9/Ptger4/Csf3r/Cxadr/Cxcl13/Il1b/Cx3cl1/Il1r1/Trem1/Il1a/Ccl2/Il34/Ccl3/Gp2/Ccl7	22
GO:0097529	BP	GO:0097529	myeloid leukocyte migration	26/584	230/28814	1.69E-12	4.95E-10	3.01E-10	Lgmn/Lgals3/Cxcl1/Ednrb/Cxcl5/S100a8/Cxcl3/Cxcl2/Ednra/S100a9/Ptger4/Csf3r/Cxadr/Cxcl13/Il1b/Cx3cl1/Trem2/Il1r1/Trem1/Il1a/Ccl2/Ccr1/Il34/Ccl3/Gp2/Ccl7	26
GO:0007204	BP	GO:0007204	positive regulation of cytosolic calcium ion concentration	32/584	354/28814	2.18E-12	6.02E-10	3.66E-10	Cemip/Cyba/Tacr1/Trpa1/Cxcl1/Jph2/Ednrb/Fzd2/Cxcl3/Cxcl2/Ednra/Gja1/Ptger4/Lpar3/Cxcl13/Il1b/Cx3cl1/Cav1/Bak1/Adm/Ffar4/Mchr1/Htr2b/Ero1a/Tgfb2/Pdgfra/Ptger1/Ccr1/Ccl3/Bdkrb1/Jak3/Cib2	32
GO:0001818	BP	GO:0001818	negative regulation of cytokine production	29/584	296/28814	3.29E-12	8.57E-10	5.21E-10	C1qtnf3/Hgf/Tnf/Lilrb4b/Tgfb3/Il33/Ptger4/Lilrb4a/Lgals9/Hmox1/Cx3cl1/Acod1/Tlr2/Trem2/Gpnmb/Pglyrp1/Mmp8/Il1rl1/Ffar4/Il6/Ezr/Nlrp3/Tgfb2/Arg1/Ssc5d/Bcl3/Tnfrsf9/Il1r2/Jak3	29
GO:0031349	BP	GO:0031349	positive regulation of defense response	29/584	302/28814	5.41E-12	1.31E-09	8.00E-10	Pla2g3/Mmp12/Cyba/Ereg/Cxcl1/Camk2n1/Tnf/S100a8/Il33/Ednra/S100a9/Gja1/Ptger4/Lgals9/Il1b/Wnt5a/Tlr2/Trem2/C3/Mmp8/Cebpb/Il1rl1/Il6/Arg1/Napepld/H60c/Ccn4/Ccl3/Nlrc4	29
GO:0045785	BP	GO:0045785	positive regulation of cell adhesion	37/584	482/28814	5.61E-12	1.31E-09	8.00E-10	Ecm2/Col8a1/Mmrn1/Nrg1/B2m/Tnf/Lilrb4b/Ptger4/Lilrb4a/Lgals9/Cxcl13/Il1b/Smoc1/Il4ra/Zbtb16/Wnt5a/Cx3cl1/Igfbp2/Ank3/Cav1/Selp/Plaur/Sirpb1c/Trem1/Il6/Il1a/Slc4a1/Nlrp3/Tgfb2/Ccl2/Tgm2/Tnfsf13b/Lif/Vnn1/Rhod/Lep/Jak3	37
GO:0032612	BP	GO:0032612	interleukin-1 production	19/584	122/28814	5.97E-12	1.33E-09	8.11E-10	Tnf/Lilrb4b/Ptger4/Lilrb4a/Sphk1/Lgals9/Il1b/Wnt5a/Cx3cl1/Tlr2/Trem2/Ffar4/Il6/Nlrp3/Stat3/Ccl3/Gsdmd/Il1r2/Nlrc4	19
GO:0042060	BP	GO:0042060	wound healing	32/584	374/28814	9.41E-12	1.98E-09	1.20E-09	Mmp12/Plet1/Wfdc1/Mmrn1/Nrg1/Tnf/Duox2/S100a9/Gja1/Ptger4/Cxadr/Lilrb4a/Hmox1/Myh2/Wnt5a/Cx3cl1/Clec7a/Cav1/Acta2/C3/Selp/Il6/Fzd7/Il1a/Slc4a1/Proz/F10/Tgfb2/Ccl2/Pdgfra/Ccn4/Timp1	32
GO:0051480	BP	GO:0051480	regulation of cytosolic calcium ion concentration	33/584	397/28814	9.70E-12	1.98E-09	1.20E-09	Cemip/Cyba/Tacr1/Trpa1/Cxcl1/Jph2/Ednrb/Fzd2/Cxcl3/Cxcl2/Ednra/Gja1/Ptger4/Lpar3/Cxcl13/Il1b/Wnt5a/Cx3cl1/Cav1/Bak1/Adm/Ffar4/Mchr1/Htr2b/Ero1a/Tgfb2/Pdgfra/Ptger1/Ccr1/Ccl3/Bdkrb1/Jak3/Cib2	33
GO:0050729	BP	GO:0050729	positive regulation of inflammatory response	20/584	143/28814	1.28E-11	2.50E-09	1.52E-09	Pla2g3/Camk2n1/Tnf/S100a8/Il33/Ednra/S100a9/Ptger4/Il1b/Wnt5a/Tlr2/Trem2/C3/Mmp8/Cebpb/Il1rl1/Il6/Napepld/Ccn4/Ccl3	20
GO:0051235	BP	GO:0051235	maintenance of location	30/584	342/28814	2.28E-11	4.14E-09	2.52E-09	Cemip/Lcn2/Cyba/Dgat2/Jph2/Tnf/Alb/Ednra/Gja1/Apob/Cry1/Lgals9/Pfn1/Il1b/Cx3cl1/Ank3/Cav1/Trem2/Ftl1/C3/Fth1/Plin2/Htr2b/Ero1a/Scin/Tgfb2/Hilpda/Acacb/Lep/Bdkrb1	30
GO:0032652	BP	GO:0032652	regulation of interleukin-1 production	18/584	116/28814	2.29E-11	4.14E-09	2.52E-09	Tnf/Lilrb4b/Ptger4/Lilrb4a/Sphk1/Lgals9/Wnt5a/Cx3cl1/Tlr2/Trem2/Ffar4/Il6/Nlrp3/Stat3/Ccl3/Gsdmd/Il1r2/Nlrc4	18
GO:0032675	BP	GO:0032675	regulation of interleukin-6 production	21/584	166/28814	2.77E-11	4.81E-09	2.93E-09	C1qtnf3/Cyba/Hgf/Ereg/Nos2/Tnf/Lilrb4b/Il33/Lilrb4a/Lgals9/Il1b/Wnt5a/Tlr2/Trem2/Mmp8/Cebpb/Il6/Il1a/Stat3/Lep/Il36g	21
GO:0030593	BP	GO:0030593	neutrophil chemotaxis	17/584	103/28814	2.99E-11	5.01E-09	3.05E-09	Lgals3/Cxcl1/Cxcl5/S100a8/Cxcl3/Cxcl2/Ednra/S100a9/Csf3r/Cxadr/Cxcl13/Il1b/Cx3cl1/Trem1/Ccl2/Ccl3/Ccl7	17
GO:0072593	BP	GO:0072593	reactive oxygen species metabolic process	25/584	245/28814	4.32E-11	6.85E-09	4.17E-09	Mmp3/Lcn2/Cyba/Ccn2/ND2/Cxcl1/Nos2/Tnf/Duoxa2/Duox2/Gpx3/Ptger4/Noxo1/Hba-a1/Fbln5/Acod1/Hbb-b1/Mmp8/Ripk3/Stat3/Sh3pxd2b/Lep/Ccs/Prdx5/Xdh	25
GO:0043270	BP	GO:0043270	positive regulation of ion transport	29/584	329/28814	4.38E-11	6.85E-09	4.17E-09	Cemip/Pla2g3/Actn2/Lcn2/Trpa1/Lgals3/Cxcl1/Jph2/Ednra/Lpar3/Il1b/Cx3cl1/Ank3/Cav1/Trem2/Bak1/Cebpb/Atp1b2/Kcna1/Mchr1/Il1a/Ccl2/Ccr1/Cnksr3/Lep/Bdkrb1/Vmp1/Slc18a1/Jak3	29
GO:0070374	BP	GO:0070374	positive regulation of ERK1 and ERK2 cascade	24/584	227/28814	5.04E-11	7.62E-09	4.64E-09	C1qtnf3/Ccn2/Nrg1/Chil1/Ednra/Bmper/Il1b/Sema7a/Cx3cl1/Tlr2/Trem2/Acta2/Gpnmb/C3/Ffar4/Il6/Il1a/Htr2b/Ccl2/Pdgfra/Ccr1/Thpo/Ccl3/Ccl7	24
GO:0032637	BP	GO:0032637	interleukin-8 production	15/584	79/28814	5.47E-11	7.85E-09	4.78E-09	Nos2/Tnf/Chil1/Ptger4/Il1b/Wnt5a/Tlr2/Hspa1a/Lrrc19/Il6/Stat3/Ssc5d/Bcl3/Lep/Cd14	15
GO:0030595	BP	GO:0030595	leukocyte chemotaxis	24/584	228/28814	5.53E-11	7.85E-09	4.78E-09	Lgmn/Lgals3/Cxcl1/Ednrb/Cxcl5/S100a8/Cxcl3/Cxcl2/Ednra/S100a9/Csf3r/Cxadr/Cxcl13/Il1b/2610528A11Rik/Wnt5a/Cx3cl1/Cyp7b1/Trem1/Ccl2/Ccr1/Il34/Ccl3/Ccl7	24
GO:0032635	BP	GO:0032635	interleukin-6 production	21/584	175/28814	7.61E-11	1.05E-08	6.39E-09	C1qtnf3/Cyba/Hgf/Ereg/Nos2/Tnf/Lilrb4b/Il33/Lilrb4a/Lgals9/Il1b/Wnt5a/Tlr2/Trem2/Mmp8/Cebpb/Il6/Il1a/Stat3/Lep/Il36g	21
GO:0022409	BP	GO:0022409	positive regulation of cell-cell adhesion	27/584	298/28814	1.11E-10	1.49E-08	9.04E-09	Mmrn1/B2m/Tnf/Lilrb4b/Lilrb4a/Lgals9/Cxcl13/Il1b/Il4ra/Zbtb16/Wnt5a/Cx3cl1/Igfbp2/Ank3/Cav1/Selp/Plaur/Sirpb1c/Il6/Il1a/Slc4a1/Nlrp3/Ccl2/Tnfsf13b/Vnn1/Lep/Jak3	27
GO:0002718	BP	GO:0002718	regulation of cytokine production involved in immune response	16/584	97/28814	1.15E-10	1.50E-08	9.13E-09	B2m/Tnf/Lilrb4b/Tgfb3/Lilrb4a/Hmox1/Il1b/Sema7a/Wnt5a/Tlr2/Il1r1/Il6/Nlrp3/Tgfb2/Arg1/Jak3	16
GO:0071621	BP	GO:0071621	granulocyte chemotaxis	18/584	128/28814	1.24E-10	1.57E-08	9.53E-09	Lgals3/Cxcl1/Cxcl5/S100a8/Cxcl3/Cxcl2/Ednra/S100a9/Csf3r/Cxadr/Cxcl13/Il1b/Cx3cl1/Trem1/Ccl2/Il34/Ccl3/Ccl7	18
GO:0070372	BP	GO:0070372	regulation of ERK1 and ERK2 cascade	28/584	326/28814	1.73E-10	2.13E-08	1.29E-08	C1qtnf3/Ccn2/Nrg1/Chil1/Ednra/Bmper/Il1b/Sema7a/Cx3cl1/Cav1/Tlr2/Trem2/Acta2/Gpnmb/C3/Ffar4/Il6/Il1a/Ezr/Htr2b/Ccl2/Pdgfra/Lif/Ccr1/Cnksr3/Thpo/Ccl3/Ccl7	28
GO:0070371	BP	GO:0070371	ERK1 and ERK2 cascade	29/584	349/28814	1.79E-10	2.13E-08	1.29E-08	C1qtnf3/Ccn2/Nrg1/Chil1/Ednra/Ptger4/Bmper/Il1b/Sema7a/Cx3cl1/Cav1/Tlr2/Trem2/Acta2/Gpnmb/C3/Ffar4/Il6/Il1a/Ezr/Htr2b/Ccl2/Pdgfra/Lif/Ccr1/Cnksr3/Thpo/Ccl3/Ccl7	29
GO:0002367	BP	GO:0002367	cytokine production involved in immune response	17/584	115/28814	1.81E-10	2.13E-08	1.29E-08	B2m/Tnf/Lilrb4b/Tgfb3/Lilrb4a/Hmox1/Il1b/Sema7a/Wnt5a/Tlr2/Il1r1/Trem1/Il6/Nlrp3/Tgfb2/Arg1/Jak3	17
GO:0006874	BP	GO:0006874	cellular calcium ion homeostasis	35/584	500/28814	2.64E-10	3.02E-08	1.84E-08	Cemip/Cyba/Tacr1/Trpa1/Cxcl1/Jph2/Ednrb/Fzd2/Cxcl3/Cxcl2/Ednra/Gja1/Ptger4/Lpar3/Cxcl13/Il1b/Wnt5a/Cx3cl1/Cav1/Bak1/Adm/Ffar4/Mchr1/Htr2b/Ero1a/Tgfb2/Ccl2/Pdgfra/Tgm2/Ptger1/Ccr1/Ccl3/Bdkrb1/Jak3/Cib2	35
GO:0032602	BP	GO:0032602	chemokine production	17/584	118/28814	2.75E-10	3.07E-08	1.87E-08	C1qtnf3/Tnf/Cxcl5/Lilrb4b/Il33/Lilrb4a/Lgals9/Il1b/Il4ra/Wnt5a/Tlr2/Trem2/Chil3/Il1rl1/Trem1/Il6/Il1a	17
GO:0050678	BP	GO:0050678	regulation of epithelial cell proliferation	31/584	405/28814	3.25E-10	3.54E-08	2.16E-08	Nr1d1/Mmp12/Cyba/Wfdc1/Tacr1/B2m/Tnf/Ednrb/Ednra/Gja1/Cxadr/Hmox1/Sulf2/Wnt5a/Prl2a1/Cav1/Cyp7b1/Hpn/Epgn/Il6/Fzd7/Htr2b/Stat3/Tgfb2/Ccl2/Arg1/Osr1/Wnt10b/Lep/Gli1/Xdh	31
GO:0032653	BP	GO:0032653	regulation of interleukin-10 production	13/584	63/28814	3.53E-10	3.70E-08	2.25E-08	Hgf/Lilrb4b/Ptger4/Lilrb4a/Lgals9/Tlr2/Trem2/Mmp8/Il6/Stat3/Bcl3/Tnfrsf9/Jak3	13
GO:0060326	BP	GO:0060326	cell chemotaxis	27/584	314/28814	3.59E-10	3.70E-08	2.25E-08	Saa3/Hgf/Lgmn/Lgals3/Cxcl1/Ednrb/Cxcl5/S100a8/Cxcl3/Cxcl2/Ednra/S100a9/Csf3r/Cxadr/Cxcl13/Il1b/2610528A11Rik/Wnt5a/Cx3cl1/Cyp7b1/Trem1/Ccl2/Pdgfra/Ccr1/Il34/Ccl3/Ccl7	27
GO:0007159	BP	GO:0007159	leukocyte cell-cell adhesion	30/584	383/28814	3.63E-10	3.70E-08	2.25E-08	Lgals3/B2m/Tnf/Lilrb4b/S100a8/S100a9/Stk10/Lilrb4a/Lgals9/Il1b/Il4ra/Zbtb16/Igfbp2/Cav1/Gpnmb/Selp/Cebpb/Olr1/Sirpb1c/Il6/Il1a/Slc4a1/Nlrp3/Ccl2/Arg1/Tnfsf13b/Vnn1/Fut9/Lep/Jak3	30
GO:0042742	BP	GO:0042742	defense response to bacterium	34/584	483/28814	4.12E-10	4.11E-08	2.50E-08	Lcn2/Cyba/Adamts4/B2m/Nos2/Tnf/Cxcl5/Wfdc18/Lpo/Dmbt1/Clec4e/Wfdc17/Wfdc12/Lgals9/Cxcl13/2610528A11Rik/Clec4d/Tlr2/Trem2/Pglyrp1/Adm/Cebpb/Trem1/Nlrp3/Gbp8/Scd1/Jchain/Ighv1-78/Ssc5d/Bcl3/Slpi/Gsdmd/Nlrc4/Igkc	34
GO:0032677	BP	GO:0032677	regulation of interleukin-8 production	14/584	78/28814	5.26E-10	5.11E-08	3.11E-08	Nos2/Tnf/Chil1/Ptger4/Il1b/Wnt5a/Tlr2/Hspa1a/Il6/Stat3/Ssc5d/Bcl3/Lep/Cd14	14
GO:0032613	BP	GO:0032613	interleukin-10 production	13/584	65/28814	5.34E-10	5.11E-08	3.11E-08	Hgf/Lilrb4b/Ptger4/Lilrb4a/Lgals9/Tlr2/Trem2/Mmp8/Il6/Stat3/Bcl3/Tnfrsf9/Jak3	13
GO:0030099	BP	GO:0030099	myeloid cell differentiation	32/584	439/28814	5.73E-10	5.38E-08	3.27E-08	Pla2g3/B2m/Trim10/Ubd/Tnf/Lilrb4b/Inhba/Csf3r/Tspan2/Lilrb4a/Meis1/Hba-a1/Zbtb16/Tlr2/Trem2/Hbb-b1/Cd300lf/Cebpb/Hspa1a/Ltbr/Slc4a1/Stat3/Scin/Lif/Ccr1/Ccn4/Thpo/Il34/Ccl3/Lep/Gpr68/Jak3	32
GO:0022407	BP	GO:0022407	regulation of cell-cell adhesion	33/584	468/28814	7.17E-10	6.48E-08	3.94E-08	Mmrn1/Lgals3/B2m/Tnf/Lilrb4b/Il1rn/Lilrb4a/Lgals9/Cxcl13/Il1b/Il4ra/Zbtb16/Wnt5a/Cx3cl1/Igfbp2/Ank3/Cav1/Gpnmb/Selp/Cebpb/Plaur/Sirpb1c/Il6/Il1a/Slc4a1/Nlrp3/Ccl2/Arg1/Tnfsf13b/Vnn1/Fut9/Lep/Jak3	33
GO:0052547	BP	GO:0052547	regulation of peptidase activity	32/584	443/28814	7.18E-10	6.48E-08	3.94E-08	Serpina3n/Serpina3m/Prss22/Wfdc1/Ccn2/Hgf/Lgmn/Gramd4/Tnf/Wfdc18/Cstb/S100a8/S100a9/Mmp9/Wfdc12/Tnfrsf23/Cav1/Bak1/Ncstn/Efna1/Plaur/Il6/Nlrp3/Serpina3k/Stat3/Pi16/Csta1/Slpi/Nlrc4/Timp1/Xdh/Lxn	32
GO:0071347	BP	GO:0071347	cellular response to interleukin-1	14/584	80/28814	7.47E-10	6.61E-08	4.02E-08	Saa3/Nr1d1/Il1rn/Il1b/Cx3cl1/Acod1/Cebpb/Il1r1/Il6/Il1a/Ccl2/Ccl3/Il1r2/Ccl7	14
GO:0033002	BP	GO:0033002	muscle cell proliferation	24/584	259/28814	7.67E-10	6.66E-08	4.05E-08	Igfbp5/Cyba/Cnn1/Tacr1/Nrg1/Ereg/Tnf/Tgfb3/Ednra/Gja1/Mmp9/Cxadr/Meis1/Hmox1/Cx3cl1/Cav1/Ogn/Il6/Stat3/Tgfb2/Adamts1/Ccn4/Tenm4/Gli1	24
GO:0032642	BP	GO:0032642	regulation of chemokine production	16/584	111/28814	9.13E-10	7.78E-08	4.73E-08	C1qtnf3/Tnf/Cxcl5/Lilrb4b/Il33/Lilrb4a/Lgals9/Il1b/Il4ra/Wnt5a/Tlr2/Trem2/Chil3/Il1rl1/Il6/Il1a	16
GO:1901342	BP	GO:1901342	regulation of vasculature development	26/584	311/28814	1.39E-09	1.14E-07	6.96E-08	Hgf/Lgals3/Angptl7/Hhip/Tnf/Chil1/Ptger4/Mmp9/Bmper/Sphk1/Ddah1/Hmox1/Il1b/Fbln5/Wnt5a/Cx3cl1/C3/Adm/Efna1/Il1a/Stat3/Tgfb2/Ccl2/Lif/Adamts1/Lep	26
GO:0032680	BP	GO:0032680	regulation of tumor necrosis factor production	20/584	185/28814	1.39E-09	1.14E-07	6.96E-08	Cyba/Lilrb4b/Il33/Ptger4/Lilrb4a/Lgals9/Wnt5a/Cx3cl1/Tlr2/Trem2/Gpnmb/Mmp8/Il6/Il1a/Stat3/Ccl2/Bcl3/Ccl3/Lep/Cd14	20
GO:0001659	BP	GO:0001659	temperature homeostasis	20/584	188/28814	1.85E-09	1.46E-07	8.87E-08	Nr1d1/Lcn2/Prkab1/Tnf/Ednrb/Dio2/Gja1/Il1rn/Il1b/Il4ra/Cav1/Cebpb/Arrdc3/Ffar4/Il1a/Stat3/Scd1/Napepld/Wnt10b/Lep	20
GO:1903555	BP	GO:1903555	regulation of tumor necrosis factor superfamily cytokine production	20/584	188/28814	1.85E-09	1.46E-07	8.87E-08	Cyba/Lilrb4b/Il33/Ptger4/Lilrb4a/Lgals9/Wnt5a/Cx3cl1/Tlr2/Trem2/Gpnmb/Mmp8/Il6/Il1a/Stat3/Ccl2/Bcl3/Ccl3/Lep/Cd14	20
GO:0002440	BP	GO:0002440	production of molecular mediator of immune response	29/584	386/28814	1.87E-09	1.46E-07	8.87E-08	B2m/Igkv4-50/Igkv1-117/Tnf/Igkv1-135/Lilrb4b/Tgfb3/Il33/Lilrb4a/Hmox1/Il1b/Il4ra/Sema7a/Wnt5a/Igkv1-88/Tlr2/Igkv19-93/Igkv8-30/Igkv1-122/Il1r1/Trem1/Il6/Nlrp3/Tgfb2/Arg1/Igkv15-103/Tnfsf13b/Igkv6-13/Jak3	29
GO:0032611	BP	GO:0032611	interleukin-1 beta production	15/584	101/28814	2.00E-09	1.54E-07	9.36E-08	Tnf/Lilrb4b/Lilrb4a/Sphk1/Il1b/Wnt5a/Tlr2/Trem2/Ffar4/Il6/Nlrp3/Stat3/Ccl3/Gsdmd/Nlrc4	15
GO:0032640	BP	GO:0032640	tumor necrosis factor production	20/584	191/28814	2.43E-09	1.84E-07	1.12E-07	Cyba/Lilrb4b/Il33/Ptger4/Lilrb4a/Lgals9/Wnt5a/Cx3cl1/Tlr2/Trem2/Gpnmb/Mmp8/Il6/Il1a/Stat3/Ccl2/Bcl3/Ccl3/Lep/Cd14	20
GO:0032757	BP	GO:0032757	positive regulation of interleukin-8 production	12/584	60/28814	2.48E-09	1.84E-07	1.12E-07	Nos2/Tnf/Chil1/Ptger4/Il1b/Wnt5a/Tlr2/Hspa1a/Il6/Stat3/Lep/Cd14	12
GO:0051047	BP	GO:0051047	positive regulation of secretion	30/584	417/28814	2.70E-09	1.98E-07	1.20E-07	Pla2g3/C1qtnf3/Cyba/Tacr1/Trpa1/Lgals3/Camk2n1/Ednrb/Mmp13/S100a8/Tgfb3/S100a9/Gja1/Ptger4/Myom1/Sphk1/Il1b/Il4ra/Prl2a1/Tlr2/Trem2/Hcar2/Ffar4/Il1a/Ezr/Tgfb2/Lif/Gpr68/Slc18a1/Ano1	30
GO:0071706	BP	GO:0071706	tumor necrosis factor superfamily cytokine production	20/584	194/28814	3.20E-09	2.30E-07	1.40E-07	Cyba/Lilrb4b/Il33/Ptger4/Lilrb4a/Lgals9/Wnt5a/Cx3cl1/Tlr2/Trem2/Gpnmb/Mmp8/Il6/Il1a/Stat3/Ccl2/Bcl3/Ccl3/Lep/Cd14	20
GO:0031099	BP	GO:0031099	regeneration	18/584	156/28814	3.25E-09	2.31E-07	1.41E-07	Hgf/Nrg1/Cxcl5/Gja1/Hmox1/Sulf2/Cers2/Rgma/Gfap/Adm/Cebpb/Il6/Fzd7/Igsf10/Lif/Wnt10b/Gli1/Bcl9	18
GO:0010959	BP	GO:0010959	regulation of metal ion transport	31/584	446/28814	3.33E-09	2.33E-07	1.42E-07	Cemip/Actn2/Lcn2/Cyba/Lgals3/B2m/Cxcl1/Jph2/Ednra/Gja1/Lpar3/Cx3cl1/Ank3/Cav1/Trem2/Bak1/Gem/Atp1b2/Kcna1/Mchr1/Tgfb2/Ccl2/Slc9a3/Osr1/Abcc9/Ccr1/Cnksr3/Kcne4/Bdkrb1/Vmp1/Jak3	31
GO:0070098	BP	GO:0070098	chemokine-mediated signaling pathway	12/584	62/28814	3.69E-09	2.54E-07	1.55E-07	Cxcl1/Cxcl5/Cxcl3/Cxcl2/Cxcl13/Cx3cl1/Trem2/Ccl2/Ccr1/Thpo/Ccl3/Ccl7	12
GO:0032102	BP	GO:0032102	negative regulation of response to external stimulus	29/584	403/28814	4.95E-09	3.37E-07	2.05E-07	Nr1d1/Mmp12/C1qtnf3/Wfdc1/Hgf/Mmrn1/Socs3/Tnf/Sema6d/Gja1/Ptger4/Lgals9/Cxcl13/Sema7a/Wnt5a/Cx3cl1/Acod1/Cers2/Trem2/Rgma/Pglyrp1/Ffar4/Mkks/Nlrp3/Ccl2/Arg1/Pdgfra/Ccr1/Lep	29
GO:0003012	BP	GO:0003012	muscle system process	30/584	430/28814	5.49E-09	3.68E-07	2.24E-07	Igfbp5/Col14a1/Actn2/Cyba/Tacr1/Ccn2/Trpa1/Ednrb/Lmna/Synm/Ednra/Ptger4/Myom1/Sphk1/Sulf2/Myh2/Chrm3/Cav1/Acta2/Myom2/Pde9a/Kcna1/Mkks/Kcnj8/Htr2b/Pi16/Abcc9/Ccn4/Kcne4/Lep	30
GO:0032755	BP	GO:0032755	positive regulation of interleukin-6 production	15/584	109/28814	5.89E-09	3.89E-07	2.37E-07	Cyba/Ereg/Nos2/Tnf/Il33/Lgals9/Il1b/Wnt5a/Tlr2/Mmp8/Il6/Il1a/Stat3/Lep/Il36g	15
GO:0045637	BP	GO:0045637	regulation of myeloid cell differentiation	21/584	222/28814	6.11E-09	3.98E-07	2.42E-07	Pla2g3/B2m/Tnf/Lilrb4b/Inhba/Csf3r/Lilrb4a/Meis1/Zbtb16/Trem2/Cebpb/Hspa1a/Stat3/Scin/Lif/Ccr1/Thpo/Il34/Ccl3/Lep/Gpr68	21
GO:0002697	BP	GO:0002697	regulation of immune effector process	30/584	436/28814	7.54E-09	4.84E-07	2.95E-07	Pla2g3/Lgals3/B2m/Cxcl1/Tnf/Cxcl5/Lilrb4b/Tgfb3/Il33/Lilrb4a/Lgals9/Hmox1/Il1b/Il4ra/Sema7a/Wnt5a/Tlr2/Trem2/Pglyrp1/C3/Il1r1/Ripk3/Il6/Nlrp3/Tgfb2/Ccl2/Arg1/H60c/Lep/Jak3	30
GO:0032651	BP	GO:0032651	regulation of interleukin-1 beta production	14/584	95/28814	7.67E-09	4.86E-07	2.95E-07	Tnf/Lilrb4b/Lilrb4a/Sphk1/Wnt5a/Tlr2/Trem2/Ffar4/Il6/Nlrp3/Stat3/Ccl3/Gsdmd/Nlrc4	14
GO:0070555	BP	GO:0070555	response to interleukin-1	14/584	97/28814	1.01E-08	6.32E-07	3.84E-07	Saa3/Nr1d1/Il1rn/Il1b/Cx3cl1/Acod1/Cebpb/Il1r1/Il6/Il1a/Ccl2/Ccl3/Il1r2/Ccl7	14
GO:1903037	BP	GO:1903037	regulation of leukocyte cell-cell adhesion	26/584	343/28814	1.08E-08	6.63E-07	4.03E-07	Lgals3/B2m/Tnf/Lilrb4b/Lilrb4a/Lgals9/Il1b/Il4ra/Zbtb16/Igfbp2/Cav1/Gpnmb/Selp/Cebpb/Sirpb1c/Il6/Il1a/Slc4a1/Nlrp3/Ccl2/Arg1/Tnfsf13b/Vnn1/Fut9/Lep/Jak3	26
GO:0048872	BP	GO:0048872	homeostasis of number of cells	27/584	372/28814	1.40E-08	8.46E-07	5.15E-07	Col14a1/Slc40a1/Ampd3/B2m/Trim10/Cxcl5/Inhba/Lilrb4a/Hmox1/Hba-a1/Tnfrsf23/Tsc22d3/Hbb-b1/Bak1/Ncstn/Hspa1a/Lrrc19/Ripk3/Il6/Slc4a1/Stat3/Tgfb2/Ccl2/Tnfsf13b/Napepld/Jak3/Prdx5	27
GO:0019730	BP	GO:0019730	antimicrobial humoral response	18/584	171/28814	1.41E-08	8.46E-07	5.15E-07	Lgals3/B2m/Cxcl1/Cxcl5/Wfdc18/Cxcl3/Cxcl2/S100a9/Dmbt1/Wfdc17/Wfdc12/Cxcl13/Acod1/Pglyrp1/Adm/Jchain/Bcl3/Slpi	18
GO:0010876	BP	GO:0010876	lipid localization	30/584	449/28814	1.47E-08	8.71E-07	5.30E-07	Pla2g3/Nrg1/Dgat2/Nos2/Tnf/Mttp/Inhba/Apob/Cry1/Il1b/Cav1/Trem2/Lrat/C3/Mfsd2a/Plekha8/Lipg/Plin2/Abca8b/Il1a/Slc4a1/Abca13/Slc51b/Hilpda/Abcg8/Abca8a/Acacb/Lep/Abcg5/Vmp1	30
GO:0042063	BP	GO:0042063	gliogenesis	26/584	350/28814	1.63E-08	9.52E-07	5.79E-07	Nr1d1/Tppp/Nrg1/Tnf/S100a8/Il33/Pmp22/S100a9/Tspan2/Il1b/Cx3cl1/Ptprz1/Cers2/Tlr2/Trem2/Gfap/Ncstn/Atp1b2/Il6/Stat3/Tgfb2/Ccl2/Lif/Il34/Ccl3/Tenm4	26
GO:1903706	BP	GO:1903706	regulation of hemopoiesis	28/584	402/28814	1.84E-08	1.07E-06	6.49E-07	Pla2g3/B2m/Tnf/Lilrb4b/Inhba/Csf3r/Lilrb4a/Lgals9/Meis1/Il4ra/Zbtb16/Trem2/Pglyrp1/Cebpb/Hspa1a/Il6/Nlrp3/Stat3/Scin/Lif/Vnn1/Ccr1/Thpo/Il34/Ccl3/Lep/Gpr68/Jak3	28
GO:0002719	BP	GO:0002719	negative regulation of cytokine production involved in immune response	8/584	25/28814	2.17E-08	1.21E-06	7.36E-07	Tnf/Lilrb4b/Tgfb3/Lilrb4a/Hmox1/Tgfb2/Arg1/Jak3	8
GO:1990868	BP	GO:1990868	response to chemokine	12/584	72/28814	2.18E-08	1.21E-06	7.36E-07	Cxcl1/Cxcl5/Cxcl3/Cxcl2/Cxcl13/Cx3cl1/Trem2/Ccl2/Ccr1/Thpo/Ccl3/Ccl7	12
GO:1990869	BP	GO:1990869	cellular response to chemokine	12/584	72/28814	2.18E-08	1.21E-06	7.36E-07	Cxcl1/Cxcl5/Cxcl3/Cxcl2/Cxcl13/Cx3cl1/Trem2/Ccl2/Ccr1/Thpo/Ccl3/Ccl7	12
GO:0045765	BP	GO:0045765	regulation of angiogenesis	24/584	307/28814	2.19E-08	1.21E-06	7.36E-07	Hgf/Lgals3/Hhip/Tnf/Chil1/Mmp9/Bmper/Sphk1/Ddah1/Hmox1/Il1b/Fbln5/Wnt5a/Cx3cl1/C3/Adm/Efna1/Il1a/Stat3/Tgfb2/Ccl2/Lif/Adamts1/Lep	24
GO:0002700	BP	GO:0002700	regulation of production of molecular mediator of immune response	18/584	177/28814	2.42E-08	1.32E-06	8.02E-07	B2m/Tnf/Lilrb4b/Tgfb3/Il33/Lilrb4a/Hmox1/Il1b/Il4ra/Sema7a/Wnt5a/Tlr2/Il1r1/Il6/Nlrp3/Tgfb2/Arg1/Jak3	18
GO:1900015	BP	GO:1900015	regulation of cytokine production involved in inflammatory response	11/584	59/28814	2.51E-08	1.35E-06	8.21E-07	Pla2g3/Nos2/Tnf/Lilrb4b/Lilrb4a/Clec7a/Trem2/Il6/Stat3/Lep/Il1r2	11
GO:0014009	BP	GO:0014009	glial cell proliferation	11/584	60/28814	3.01E-08	1.60E-06	9.76E-07	Nrg1/Tnf/Il33/Pmp22/Il1b/Cx3cl1/Cers2/Trem2/Gfap/Il6/Il34	11
GO:0071219	BP	GO:0071219	cellular response to molecule of bacterial origin	24/584	314/28814	3.37E-08	1.78E-06	1.08E-06	Nr1d1/B2m/Cxcl1/Nos2/Tnf/Cxcl5/Cxcl3/Cxcl2/Lilrb4a/Cxcl13/Il1b/Wnt5a/Cx3cl1/Acod1/Tlr2/Trem2/Cebpb/Il6/Il1a/Nlrp3/Ccl2/Cd14/Cd68/Il36g	24
GO:0032963	BP	GO:0032963	collagen metabolic process	15/584	124/28814	3.50E-08	1.82E-06	1.11E-06	Mmp3/Mmp12/Mmp10/Ccn2/Mmp15/Mmp13/Tgfb3/Mmp9/Retreg1/Mmp8/Tnxb/Il6/Ccl2/Arg1/Prdx5	15
GO:1903131	BP	GO:1903131	mononuclear cell differentiation	31/584	495/28814	3.73E-08	1.91E-06	1.16E-06	B2m/Ubd/Lilrb4b/Ptger4/Clec4e/Lilrb4a/Lgals9/Il1b/Il4ra/Zbtb16/Clec4d/Trem2/Pglyrp1/Nfil3/Bak1/Cebpb/Ripk3/Ltbr/Il6/Fzd7/Il1a/Nlrp3/Stat3/Tnfsf13b/Vnn1/Bcl3/Il34/Lep/Gpr68/Jak3/Igkc	31
GO:0071216	BP	GO:0071216	cellular response to biotic stimulus	25/584	340/28814	3.75E-08	1.91E-06	1.16E-06	Nr1d1/B2m/Cxcl1/Nos2/Tnf/Cxcl5/Cxcl3/Cxcl2/Lilrb4a/Cxcl13/Il1b/Wnt5a/Cx3cl1/Acod1/Clec7a/Tlr2/Trem2/Cebpb/Il6/Il1a/Nlrp3/Ccl2/Cd14/Cd68/Il36g	25
GO:1903039	BP	GO:1903039	positive regulation of leukocyte cell-cell adhesion	21/584	248/28814	4.27E-08	2.15E-06	1.31E-06	B2m/Tnf/Lilrb4b/Lilrb4a/Lgals9/Il1b/Il4ra/Zbtb16/Igfbp2/Cav1/Selp/Sirpb1c/Il6/Il1a/Slc4a1/Nlrp3/Ccl2/Tnfsf13b/Vnn1/Lep/Jak3	21
GO:0061448	BP	GO:0061448	connective tissue development	23/584	295/28814	4.53E-08	2.26E-06	1.37E-06	Chrdl2/Ccn2/Dgat2/Lmna/Slc25a25/Mmp13/Mgp/Thbs3/Sulf2/Zbtb16/Wnt5a/Axin2/Chst11/Arrdc3/Mkks/Hoxd11/Tgfb2/Sh3pxd2b/Osr1/Cytl1/Ccn4/Lep/Zfp219	23
GO:0002683	BP	GO:0002683	negative regulation of immune system process	29/584	448/28814	5.08E-08	2.51E-06	1.52E-06	Nr1d1/Mmp12/Lgals3/Tnf/Lilrb4b/Tgfb3/Il33/Ptger4/Lilrb4a/Lgals9/Hmox1/Il4ra/Cx3cl1/Acod1/Trem2/Tsc22d3/Gpnmb/Pglyrp1/Cd300lf/Cebpb/Il1rl1/Ezr/Tgfb2/Ccl2/Arg1/Ccr1/Gpr68/Cd68/Jak3	29
GO:0002701	BP	GO:0002701	negative regulation of production of molecular mediator of immune response	9/584	38/28814	5.24E-08	2.56E-06	1.56E-06	Tnf/Lilrb4b/Tgfb3/Il33/Lilrb4a/Hmox1/Tgfb2/Arg1/Jak3	9
GO:0007249	BP	GO:0007249	I-kappaB kinase/NF-kappaB signaling	20/584	229/28814	5.36E-08	2.59E-06	1.58E-06	Saa3/Nr1d1/Ubd/Tnf/Ednrb/Lilrb4b/Ednra/Lilrb4a/Il1b/Wnt5a/Cx3cl1/Clec4d/Tlr2/Trem2/Il1rl1/Ripk3/Ltbr/Il1a/Tifa/Bcl3	20
GO:0046879	BP	GO:0046879	hormone secretion	26/584	372/28814	5.55E-08	2.66E-06	1.62E-06	Nr1d1/Pla2g3/C1qtnf3/Tacr1/Trpa1/Nrg1/Camk2n1/Nos2/Tnf/Slc16a1/Dio2/Inhba/Gja1/Ptger4/Il1rn/Cry1/Il1b/Adm/Hcar2/Ffar4/Il6/Lif/Ltbp4/Lep/Gpr68/Ano1	26
GO:1905952	BP	GO:1905952	regulation of lipid localization	17/584	167/28814	5.82E-08	2.76E-06	1.68E-06	Pla2g3/Nrg1/Apob/Cry1/Il1b/Trem2/Lrat/C3/Lipg/Plin2/Il1a/Abca13/Hilpda/Abcg8/Acacb/Lep/Abcg5	17
GO:0009306	BP	GO:0009306	protein secretion	27/584	399/28814	5.99E-08	2.81E-06	1.71E-06	Nr1d1/C1qtnf3/Cavin1/Trpa1/Camk2n1/Nos2/Tnf/Slc16a1/Ednrb/Mttp/Mmp13/Tgfb3/Gja1/Ptger4/Myom1/Il1rn/Il1b/Tlr2/Trem2/Hcar2/Il6/Il1a/Ezr/Tgfb2/Lep/Gpr68/Ano1	27
GO:0035592	BP	GO:0035592	establishment of protein localization to extracellular region	27/584	400/28814	6.30E-08	2.92E-06	1.78E-06	Nr1d1/C1qtnf3/Cavin1/Trpa1/Camk2n1/Nos2/Tnf/Slc16a1/Ednrb/Mttp/Mmp13/Tgfb3/Gja1/Ptger4/Myom1/Il1rn/Il1b/Tlr2/Trem2/Hcar2/Il6/Il1a/Ezr/Tgfb2/Lep/Gpr68/Ano1	27
GO:0051341	BP	GO:0051341	regulation of oxidoreductase activity	13/584	95/28814	6.52E-08	2.99E-06	1.82E-06	Cyba/Pdp2/Tnf/Lgals9/Il1b/Cav1/Ripk3/Il1a/Slc4a1/Htr2b/Lep/Ccs/Prdx5	13
GO:0002526	BP	GO:0002526	acute inflammatory response	14/584	112/28814	6.57E-08	2.99E-06	1.82E-06	Saa3/Serpina3n/Cxcl1/Tnf/Ednrb/Il1rn/Il1b/C3/Trem1/Il6/Il1a/Nlrp3/Stat3/Vnn1	14
GO:0002534	BP	GO:0002534	cytokine production involved in inflammatory response	11/584	65/28814	7.18E-08	3.24E-06	1.97E-06	Pla2g3/Nos2/Tnf/Lilrb4b/Lilrb4a/Clec7a/Trem2/Il6/Stat3/Lep/Il1r2	11
GO:0045639	BP	GO:0045639	positive regulation of myeloid cell differentiation	14/584	113/28814	7.37E-08	3.29E-06	2.00E-06	Pla2g3/Tnf/Inhba/Trem2/Hspa1a/Stat3/Scin/Lif/Ccr1/Thpo/Il34/Ccl3/Lep/Gpr68	14
GO:0002703	BP	GO:0002703	regulation of leukocyte mediated immunity	23/584	304/28814	7.84E-08	3.43E-06	2.09E-06	Pla2g3/B2m/Cxcl1/Tnf/Cxcl5/Lilrb4b/Lilrb4a/Lgals9/Hmox1/Il1b/Il4ra/Tlr2/Trem2/C3/Il1r1/Ripk3/Il6/Nlrp3/Ccl2/Arg1/H60c/Lep/Jak3	23
GO:0050708	BP	GO:0050708	regulation of protein secretion	23/584	304/28814	7.84E-08	3.43E-06	2.09E-06	Nr1d1/C1qtnf3/Trpa1/Camk2n1/Nos2/Tnf/Slc16a1/Mmp13/Tgfb3/Gja1/Ptger4/Myom1/Il1b/Tlr2/Trem2/Hcar2/Il6/Il1a/Ezr/Tgfb2/Lep/Gpr68/Ano1	23
GO:0002532	BP	GO:0002532	production of molecular mediator involved in inflammatory response	13/584	97/28814	8.39E-08	3.63E-06	2.21E-06	Pla2g3/Nos2/Tnf/Lilrb4b/Lilrb4a/Il4ra/Clec7a/Trem2/Chil3/Il6/Stat3/Lep/Il1r2	13
GO:0009914	BP	GO:0009914	hormone transport	26/584	380/28814	8.46E-08	3.63E-06	2.21E-06	Nr1d1/Pla2g3/C1qtnf3/Tacr1/Trpa1/Nrg1/Camk2n1/Nos2/Tnf/Slc16a1/Dio2/Inhba/Gja1/Ptger4/Il1rn/Cry1/Il1b/Adm/Hcar2/Ffar4/Il6/Lif/Ltbp4/Lep/Gpr68/Ano1	26
GO:0071692	BP	GO:0071692	protein localization to extracellular region	27/584	406/28814	8.53E-08	3.63E-06	2.21E-06	Nr1d1/C1qtnf3/Cavin1/Trpa1/Camk2n1/Nos2/Tnf/Slc16a1/Ednrb/Mttp/Mmp13/Tgfb3/Gja1/Ptger4/Myom1/Il1rn/Il1b/Tlr2/Trem2/Hcar2/Il6/Il1a/Ezr/Tgfb2/Lep/Gpr68/Ano1	27
GO:0038034	BP	GO:0038034	signal transduction in absence of ligand	12/584	82/28814	9.79E-08	4.10E-06	2.49E-06	Lcn2/Nrg1/Tnf/Inhba/Il1b/Cx3cl1/Tnfrsf23/Bak1/Hspa1a/Il1a/Tgfb2/Jak3	12
GO:0097192	BP	GO:0097192	extrinsic apoptotic signaling pathway in absence of ligand	12/584	82/28814	9.79E-08	4.10E-06	2.49E-06	Lcn2/Nrg1/Tnf/Inhba/Il1b/Cx3cl1/Tnfrsf23/Bak1/Hspa1a/Il1a/Tgfb2/Jak3	12
GO:0006953	BP	GO:0006953	acute-phase response	9/584	41/28814	1.07E-07	4.43E-06	2.69E-06	Saa3/Serpina3n/Tnf/Ednrb/Il1rn/Il1b/Il6/Il1a/Stat3	9
GO:0071675	BP	GO:0071675	regulation of mononuclear cell migration	14/584	118/28814	1.28E-07	5.25E-06	3.20E-06	Lgmn/Lgals3/Stk10/Lgals9/Cxcl13/2610528A11Rik/Wnt5a/Cx3cl1/Ripk3/Trem1/Ccl2/Ccr1/Il34/Ccl7	14
GO:1903532	BP	GO:1903532	positive regulation of secretion by cell	25/584	363/28814	1.32E-07	5.40E-06	3.28E-06	Pla2g3/C1qtnf3/Tacr1/Trpa1/Lgals3/Camk2n1/Mmp13/Tgfb3/Gja1/Ptger4/Myom1/Sphk1/Il1b/Il4ra/Tlr2/Trem2/Hcar2/Ffar4/Il1a/Ezr/Tgfb2/Lif/Gpr68/Slc18a1/Ano1	25
GO:0042116	BP	GO:0042116	macrophage activation	13/584	102/28814	1.54E-07	6.21E-06	3.77E-06	Nr1d1/Pla2g3/Tnf/Il33/Sphk1/Lgals9/Il4ra/Wnt5a/Cx3cl1/Tlr2/Trem2/Mmp8/Il1rl1	13
GO:0050870	BP	GO:0050870	positive regulation of T cell activation	19/584	223/28814	1.70E-07	6.81E-06	4.14E-06	B2m/Lilrb4b/Lilrb4a/Lgals9/Il1b/Il4ra/Zbtb16/Igfbp2/Cav1/Sirpb1c/Il6/Il1a/Slc4a1/Nlrp3/Ccl2/Tnfsf13b/Vnn1/Lep/Jak3	19
GO:0006575	BP	GO:0006575	cellular modified amino acid metabolic process	18/584	203/28814	1.97E-07	7.83E-06	4.77E-06	Pla2g3/Ggt1/Dmgdh/Ggt5/Dio2/Duoxa2/Duox2/Gpx3/Hbb-b1/Mfsd2a/Hpn/Gstp3/Lpcat4/Gsta4/Vnn1/Ckb/Bhmt2/Gsta1	18
GO:0051222	BP	GO:0051222	positive regulation of protein transport	23/584	321/28814	2.08E-07	8.17E-06	4.97E-06	Cemip/C1qtnf3/Trpa1/Camk2n1/Tnf/Mmp13/Tgfb3/Gja1/Ptger4/Myom1/Ank3/Tlr2/Trem2/Hcar2/Il6/Il1a/Ezr/Tgfb2/Slc51b/Ccl2/Lep/Gpr68/Ano1	23
GO:0042098	BP	GO:0042098	T cell proliferation	19/584	226/28814	2.09E-07	8.17E-06	4.97E-06	Lgals3/Lilrb4b/Gja1/Lilrb4a/Lgals9/Il1b/Igfbp2/Gpnmb/Ncstn/Cebpb/Ripk3/Il6/Il1a/Slc4a1/Ctps/Arg1/Tnfsf13b/Lep/Jak3	19
GO:0050863	BP	GO:0050863	regulation of T cell activation	24/584	348/28814	2.30E-07	8.90E-06	5.41E-06	Lgals3/B2m/Lilrb4b/Lilrb4a/Lgals9/Il1b/Il4ra/Zbtb16/Igfbp2/Cav1/Gpnmb/Cebpb/Sirpb1c/Ripk3/Il6/Il1a/Slc4a1/Nlrp3/Ccl2/Arg1/Tnfsf13b/Vnn1/Lep/Jak3	24
GO:0042743	BP	GO:0042743	hydrogen peroxide metabolic process	10/584	58/28814	2.36E-07	8.99E-06	5.47E-06	Mmp3/Cyba/Duoxa2/Duox2/Gpx3/Ptger4/Hba-a1/Hbb-b1/Stat3/Prdx5	10
GO:0043030	BP	GO:0043030	regulation of macrophage activation	10/584	58/28814	2.36E-07	8.99E-06	5.47E-06	Nr1d1/Il33/Sphk1/Lgals9/Il4ra/Wnt5a/Cx3cl1/Trem2/Mmp8/Il1rl1	10
GO:0050714	BP	GO:0050714	positive regulation of protein secretion	16/584	165/28814	2.78E-07	1.05E-05	6.37E-06	C1qtnf3/Trpa1/Camk2n1/Mmp13/Tgfb3/Gja1/Ptger4/Myom1/Tlr2/Trem2/Hcar2/Il1a/Ezr/Tgfb2/Gpr68/Ano1	16
GO:0019915	BP	GO:0019915	lipid storage	12/584	90/28814	2.79E-07	1.05E-05	6.37E-06	Dgat2/Tnf/Apob/Cry1/Il1b/Cav1/Trem2/C3/Plin2/Hilpda/Acacb/Lep	12
GO:0071222	BP	GO:0071222	cellular response to lipopolysaccharide	22/584	304/28814	3.22E-07	1.20E-05	7.30E-06	Nr1d1/B2m/Cxcl1/Nos2/Tnf/Cxcl5/Cxcl3/Cxcl2/Lilrb4a/Cxcl13/Il1b/Cx3cl1/Acod1/Trem2/Cebpb/Il6/Il1a/Nlrp3/Ccl2/Cd14/Cd68/Il36g	22
GO:0045862	BP	GO:0045862	positive regulation of proteolysis	24/584	357/28814	3.65E-07	1.35E-05	8.21E-06	Prss22/Ccn2/Lgmn/Gramd4/Tnf/S100a8/Il33/S100a9/Il1b/Tnfrsf23/Clec3b/Cav1/Trem2/Rgma/Bak1/Ncstn/Efna1/Hspa1a/Hpn/Nlrp3/Stat3/Sh3rf2/Nlrc4/Xdh	24
GO:0032760	BP	GO:0032760	positive regulation of tumor necrosis factor production	13/584	110/28814	3.76E-07	1.38E-05	8.37E-06	Cyba/Il33/Lgals9/Wnt5a/Tlr2/Mmp8/Il6/Il1a/Stat3/Ccl2/Ccl3/Lep/Cd14	13
GO:0046883	BP	GO:0046883	regulation of hormone secretion	22/584	307/28814	3.81E-07	1.39E-05	8.43E-06	Nr1d1/Pla2g3/C1qtnf3/Tacr1/Trpa1/Nrg1/Camk2n1/Nos2/Tnf/Slc16a1/Inhba/Gja1/Ptger4/Cry1/Il1b/Hcar2/Ffar4/Il6/Lif/Lep/Gpr68/Ano1	22
GO:0014013	BP	GO:0014013	regulation of gliogenesis	14/584	129/28814	3.90E-07	1.41E-05	8.55E-06	Nr1d1/Nrg1/Tnf/Il33/Il1b/Ptprz1/Cers2/Tlr2/Trem2/Gfap/Il6/Lif/Il34/Tenm4	14
GO:0051216	BP	GO:0051216	cartilage development	18/584	213/28814	4.04E-07	1.44E-05	8.78E-06	Chrdl2/Ccn2/Mmp13/Mgp/Thbs3/Sulf2/Zbtb16/Wnt5a/Axin2/Chst11/Mkks/Hoxd11/Tgfb2/Osr1/Cytl1/Ccn4/Lep/Zfp219	18
GO:0006641	BP	GO:0006641	triglyceride metabolic process	13/584	112/28814	4.64E-07	1.63E-05	9.95E-06	Dgat2/Mttp/Thrsp/Apob/Cav1/C3/Mfsd2a/Lipg/Tnxb/Scd1/Pnpla3/Pnpla1/Pnliprp2	13
GO:1903557	BP	GO:1903557	positive regulation of tumor necrosis factor superfamily cytokine production	13/584	112/28814	4.64E-07	1.63E-05	9.95E-06	Cyba/Il33/Lgals9/Wnt5a/Tlr2/Mmp8/Il6/Il1a/Stat3/Ccl2/Ccl3/Lep/Cd14	13
GO:1904951	BP	GO:1904951	positive regulation of establishment of protein localization	23/584	337/28814	4.91E-07	1.72E-05	1.05E-05	Cemip/C1qtnf3/Trpa1/Camk2n1/Tnf/Mmp13/Tgfb3/Gja1/Ptger4/Myom1/Ank3/Tlr2/Trem2/Hcar2/Il6/Il1a/Ezr/Tgfb2/Slc51b/Ccl2/Lep/Gpr68/Ano1	23
GO:0050679	BP	GO:0050679	positive regulation of epithelial cell proliferation	18/584	217/28814	5.31E-07	1.84E-05	1.12E-05	Mmp12/Cyba/Tacr1/Tnf/Cxadr/Hmox1/Wnt5a/Cav1/Cyp7b1/Hpn/Epgn/Il6/Fzd7/Htr2b/Stat3/Ccl2/Arg1/Osr1	18
GO:0006959	BP	GO:0006959	humoral immune response	26/584	418/28814	5.35E-07	1.84E-05	1.12E-05	Lgals3/B2m/Cxcl1/Tnf/Cxcl5/Wfdc18/Cxcl3/Cxcl2/S100a9/Dmbt1/Wfdc17/Wfdc12/Cxcl13/Il1b/Acod1/Trem2/Pglyrp1/C3/Adm/C2/Jchain/Ighv1-78/Bcl3/C4b/Slpi/Igkc	26
GO:0045444	BP	GO:0045444	fat cell differentiation	20/584	264/28814	5.37E-07	1.84E-05	1.12E-05	Nr1d1/Noct/Steap4/Dio2/Zbtb16/Wnt5a/Ccdc3/Retreg1/Cebpb/Fndc5/Ffar4/Mkks/Scd1/Ero1a/Pdgfra/Sh3pxd2b/Napepld/Wnt10b/Ccn4/Lep	20
GO:0061900	BP	GO:0061900	glial cell activation	9/584	49/28814	5.42E-07	1.84E-05	1.12E-05	Nr1d1/Tnf/Il33/Sphk1/Il1b/Cx3cl1/Tlr2/Trem2/Mmp8	9
GO:0006936	BP	GO:0006936	muscle contraction	22/584	314/28814	5.59E-07	1.88E-05	1.15E-05	Actn2/Tacr1/Ccn2/Trpa1/Ednrb/Synm/Ednra/Ptger4/Myom1/Sphk1/Sulf2/Myh2/Chrm3/Cav1/Acta2/Myom2/Kcna1/Mkks/Kcnj8/Htr2b/Abcc9/Kcne4	22
GO:1903034	BP	GO:1903034	regulation of response to wounding	16/584	174/28814	5.73E-07	1.92E-05	1.17E-05	Wfdc1/Mmrn1/Nrg1/Tnf/Duox2/S100a9/Gja1/Ptger4/Clec7a/Cers2/Cav1/Rgma/Acta2/Ccl2/Pdgfra/Ccn4	16
GO:0097191	BP	GO:0097191	extrinsic apoptotic signaling pathway	19/584	242/28814	6.00E-07	1.99E-05	1.21E-05	Lcn2/Hgf/Lgals3/Nrg1/Tnf/Lmna/Il33/Inhba/Hmox1/Il1b/Cx3cl1/Tnfrsf23/Cav1/Bak1/Hspa1a/Ltbr/Il1a/Tgfb2/Jak3	19
GO:0002724	BP	GO:0002724	regulation of T cell cytokine production	8/584	37/28814	6.24E-07	2.06E-05	1.25E-05	B2m/Lilrb4b/Lilrb4a/Il1b/Il1r1/Il6/Nlrp3/Arg1	8
GO:0070661	BP	GO:0070661	leukocyte proliferation	24/584	368/28814	6.31E-07	2.07E-05	1.26E-05	Tacr1/Lgals3/Lilrb4b/Il33/Gja1/Lilrb4a/Lgals9/Il1b/Cx3cl1/Igfbp2/Trem2/Gpnmb/Ncstn/Cebpb/Ripk3/Il6/Il1a/Slc4a1/Ctps/Arg1/Tnfsf13b/Il34/Lep/Jak3	24
GO:0055088	BP	GO:0055088	lipid homeostasis	16/584	176/28814	6.69E-07	2.18E-05	1.32E-05	Nr1d1/C1qtnf3/Dgat2/Angptl4/Mttp/Apob/Cav1/Trem2/Cyp7b1/Lipg/Hpn/Scd1/Abcg8/Pnpla3/Pnpla1/Abcg5	16
GO:0002274	BP	GO:0002274	myeloid leukocyte activation	20/584	268/28814	6.81E-07	2.20E-05	1.34E-05	Nr1d1/Pla2g3/Ubd/Tnf/Lilrb4b/Il33/Lilrb4a/Sphk1/Lgals9/Hmox1/Il4ra/Wnt5a/Cx3cl1/Clec4d/Tlr2/Trem2/Cd300lf/Mmp8/Il1rl1/Ltbr	20
GO:0032692	BP	GO:0032692	negative regulation of interleukin-1 production	8/584	38/28814	7.77E-07	2.49E-05	1.52E-05	Lilrb4b/Ptger4/Lilrb4a/Cx3cl1/Trem2/Ffar4/Nlrp3/Il1r2	8
GO:0030856	BP	GO:0030856	regulation of epithelial cell differentiation	15/584	157/28814	7.91E-07	2.52E-05	1.53E-05	Tnf/Dmbt1/Mmp9/Il1b/Cav1/Cebpb/Krt36/Il1a/Krt84/Tgfb2/Osr1/Lif/Wnt10b/Sult2b1/Xdh	15
GO:0050878	BP	GO:0050878	regulation of body fluid levels	24/584	373/28814	8.02E-07	2.54E-05	1.55E-05	Cyba/Tacr1/Mmrn1/Ednrb/Mmp13/S100a9/Gja1/Ptger4/Lilrb4a/Cx3cl1/Chrm3/Prl2a1/Cav1/C3/Adm/Selp/Il6/Slc4a1/Proz/Scd1/F10/Pdgfra/Pnpla1/Xdh	24
GO:0014015	BP	GO:0014015	positive regulation of gliogenesis	11/584	82/28814	8.23E-07	2.57E-05	1.56E-05	Nrg1/Tnf/Il33/Il1b/Ptprz1/Tlr2/Gfap/Il6/Lif/Il34/Tenm4	11
GO:0045123	BP	GO:0045123	cellular extravasation	11/584	82/28814	8.23E-07	2.57E-05	1.56E-05	Tnf/Ptger4/Cx3cl1/Selp/Il1r1/Ripk3/Trem1/Il1a/Ccl2/Fut9/Lep	11
GO:0031100	BP	GO:0031100	animal organ regeneration	7/584	27/28814	8.46E-07	2.63E-05	1.60E-05	Cxcl5/Hmox1/Sulf2/Cebpb/Il6/Lif/Gli1	7
GO:0051091	BP	GO:0051091	positive regulation of DNA-binding transcription factor activity	20/584	272/28814	8.59E-07	2.65E-05	1.61E-05	Tnf/Fzd2/Sphk1/Il1b/Wnt5a/Cx3cl1/Cav1/Tlr2/Hspa1a/Ripk3/Adgrf1/Il6/Nlrp3/Stat3/Adcy1/Cytl1/Wnt10b/Trim15/Card14/Nlrc4	20
GO:0048638	BP	GO:0048638	regulation of developmental growth	25/584	402/28814	8.86E-07	2.71E-05	1.65E-05	Col14a1/Lgmn/Nrg1/Wwc1/Sema6d/Gja1/Ptger4/Lpar3/Cxadr/Meis1/Sema7a/Wnt5a/Rgma/H19/C3/Mfsd2a/Mkks/Ezr/Stat3/Pi16/Sh3pxd2b/Acacb/Ccn4/Lep/Gli1	25
GO:0051651	BP	GO:0051651	maintenance of location in cell	18/584	225/28814	9.01E-07	2.74E-05	1.67E-05	Cemip/Lcn2/Cyba/Jph2/Alb/Ednra/Gja1/Pfn1/Cx3cl1/Ank3/Cav1/Ftl1/Fth1/Htr2b/Ero1a/Scin/Tgfb2/Bdkrb1	18
GO:0050764	BP	GO:0050764	regulation of phagocytosis	13/584	119/28814	9.37E-07	2.83E-05	1.72E-05	Cyba/Tnf/Sphk1/Il1b/Clec7a/Tlr2/Trem2/C3/Cd300lf/Sirpb1c/C2/Ccl2/Tgm2	13
GO:0150076	BP	GO:0150076	neuroinflammatory response	10/584	67/28814	9.52E-07	2.86E-05	1.74E-05	Nr1d1/Tnf/Il33/Sphk1/Il1b/Cx3cl1/Tlr2/Trem2/Mmp8/Adcy1	10
GO:0032722	BP	GO:0032722	positive regulation of chemokine production	11/584	84/28814	1.05E-06	3.14E-05	1.91E-05	Tnf/Il33/Lgals9/Il1b/Il4ra/Wnt5a/Tlr2/Chil3/Il1rl1/Il6/Il1a	11
GO:2001233	BP	GO:2001233	regulation of apoptotic signaling pathway	25/584	406/28814	1.06E-06	3.15E-05	1.91E-05	Hgf/Lgals3/Nrg1/Tnf/Lmna/S100a8/Inhba/Pmp22/S100a9/Mmp9/Hmox1/Il1b/Cx3cl1/Tnfrsf23/Cav1/Trem2/Hspa1a/Plaur/Ripk3/Ltbr/Tgfb2/Plagl2/Vnn1/Rnf183/Jak3	25
GO:0098581	BP	GO:0098581	detection of external biotic stimulus	7/584	28/28814	1.11E-06	3.26E-05	1.98E-05	Dmbt1/Clec7a/Tlr2/Trem2/Pglyrp1/Ssc5d/Nlrc4	7
GO:1903829	BP	GO:1903829	positive regulation of protein localization	28/584	491/28814	1.11E-06	3.26E-05	1.98E-05	Cemip/C1qtnf3/Trpa1/Lgals3/Nrg1/Camk2n1/Tnf/Mmp13/Tgfb3/Gja1/Ptger4/Myom1/Ank3/Tlr2/Trem2/Hcar2/Il6/Il1a/Gnai1/Ezr/Tgfb2/Slc51b/Ccl2/Lif/Tmem35a/Lep/Gpr68/Ano1	28
GO:0071674	BP	GO:0071674	mononuclear cell migration	16/584	183/28814	1.13E-06	3.28E-05	2.00E-05	Lgmn/Lgals3/Stk10/Lgals9/Cxcl13/2610528A11Rik/Wnt5a/Cx3cl1/Cyp7b1/Ripk3/Trem1/Ccl2/Ccr1/Il34/Ccl3/Ccl7	16
GO:0051090	BP	GO:0051090	regulation of DNA-binding transcription factor activity	26/584	436/28814	1.18E-06	3.41E-05	2.08E-05	Tnf/Fzd2/Bhlhe40/Sphk1/Hmox1/Il1b/Wnt5a/Cx3cl1/Acod1/Cav1/Tlr2/Hspa1a/Ripk3/Adgrf1/Il6/Nlrp3/Stat3/Adcy1/Trim40/Cytl1/Wnt10b/Bcl3/Trim15/Card14/Nlrc4/Gli1	26
GO:0019216	BP	GO:0019216	regulation of lipid metabolic process	24/584	382/28814	1.22E-06	3.52E-05	2.14E-05	Nr1d1/Pla2g3/Dgat2/Angptl4/Tnf/Thrsp/Sphk1/Apob/Il1b/H6pd/Cers2/Cav1/Trem2/Ccdc3/C3/Mfsd2a/Rdh10/Hcar2/Il1a/Htr2b/Scd1/Pdgfra/Acacb/Lep	24
GO:0021782	BP	GO:0021782	glial cell development	13/584	122/28814	1.25E-06	3.56E-05	2.17E-05	Nr1d1/Tppp/Nrg1/S100a8/Pmp22/S100a9/Tspan2/Il1b/Tlr2/Trem2/Gfap/Ncstn/Tenm4	13
GO:0070997	BP	GO:0070997	neuron death	26/584	438/28814	1.28E-06	3.65E-05	2.22E-05	Pla2g3/Lcn2/Lgmn/Tnf/Pigt/Egln3/Tgfb3/Cxcl2/Mt1/Hmox1/Il1b/Wnt5a/Alg13/Cx3cl1/Ptprz1/Tnfrsf23/Trem2/Gpnmb/Retreg1/Ncstn/Cebpb/Il6/Stat3/Tgfb2/Ccl2/Ccl3	26
GO:0097421	BP	GO:0097421	liver regeneration	5/584	11/28814	1.40E-06	3.97E-05	2.41E-05	Hmox1/Sulf2/Cebpb/Il6/Gli1	5
GO:0032733	BP	GO:0032733	positive regulation of interleukin-10 production	8/584	41/28814	1.44E-06	4.04E-05	2.46E-05	Hgf/Ptger4/Lgals9/Tlr2/Trem2/Il6/Stat3/Bcl3	8
GO:0042129	BP	GO:0042129	regulation of T cell proliferation	16/584	187/28814	1.50E-06	4.19E-05	2.55E-05	Lgals3/Lilrb4b/Lilrb4a/Lgals9/Il1b/Igfbp2/Gpnmb/Cebpb/Ripk3/Il6/Il1a/Slc4a1/Arg1/Tnfsf13b/Lep/Jak3	16
GO:0048659	BP	GO:0048659	smooth muscle cell proliferation	16/584	188/28814	1.61E-06	4.46E-05	2.72E-05	Igfbp5/Cyba/Cnn1/Tacr1/Ereg/Tnf/Tgfb3/Ednra/Mmp9/Hmox1/Cx3cl1/Cav1/Ogn/Il6/Adamts1/Ccn4	16
GO:0051928	BP	GO:0051928	positive regulation of calcium ion transport	14/584	145/28814	1.62E-06	4.46E-05	2.72E-05	Cemip/Lgals3/Jph2/Ednra/Lpar3/Cx3cl1/Cav1/Bak1/Mchr1/Ccl2/Ccr1/Bdkrb1/Vmp1/Jak3	14
GO:0032649	BP	GO:0032649	regulation of interferon-gamma production	13/584	125/28814	1.65E-06	4.51E-05	2.74E-05	Tnf/Lilrb4b/Il33/Lilrb4a/Lgals9/Il1b/Wnt5a/Pglyrp1/Il1rl1/Il1r1/Ripk3/Bcl3/Cd14	13
GO:0050777	BP	GO:0050777	negative regulation of immune response	16/584	189/28814	1.73E-06	4.65E-05	2.83E-05	Mmp12/Lgals3/Lilrb4b/Il33/Lilrb4a/Lgals9/Hmox1/Il4ra/Acod1/Trem2/Pglyrp1/Il1rl1/Tgfb2/Arg1/Ccr1/Jak3	16
GO:1902107	BP	GO:1902107	positive regulation of leukocyte differentiation	16/584	189/28814	1.73E-06	4.65E-05	2.83E-05	Pla2g3/Tnf/Lilrb4b/Lilrb4a/Lgals9/Il4ra/Zbtb16/Trem2/Il6/Nlrp3/Lif/Vnn1/Ccr1/Il34/Ccl3/Gpr68	16
GO:1903708	BP	GO:1903708	positive regulation of hemopoiesis	16/584	189/28814	1.73E-06	4.65E-05	2.83E-05	Pla2g3/Tnf/Lilrb4b/Lilrb4a/Lgals9/Il4ra/Zbtb16/Trem2/Il6/Nlrp3/Lif/Vnn1/Ccr1/Il34/Ccl3/Gpr68	16
GO:0001774	BP	GO:0001774	microglial cell activation	8/584	42/28814	1.75E-06	4.68E-05	2.85E-05	Nr1d1/Tnf/Il33/Sphk1/Cx3cl1/Tlr2/Trem2/Mmp8	8
GO:0009615	BP	GO:0009615	response to virus	22/584	337/28814	1.81E-06	4.82E-05	2.93E-05	Mmp12/Lcn2/Ifitm1/Tnf/Ifit2/Il33/Duox2/Ifitm3/Ifitm2/Cxadr/Lgals9/Il1b/Acod1/Ripk3/Il6/Kcnj8/Nlrp3/Il10rb/Abcc9/Ifit3/Bcl3/Trim15	22
GO:0043032	BP	GO:0043032	positive regulation of macrophage activation	7/584	30/28814	1.84E-06	4.87E-05	2.97E-05	Il33/Lgals9/Il4ra/Wnt5a/Trem2/Mmp8/Il1rl1	7
GO:0060759	BP	GO:0060759	regulation of response to cytokine stimulus	14/584	147/28814	1.91E-06	5.02E-05	3.06E-05	Mmp12/Il1rn/Sphk1/Wnt5a/Cav1/Tlr2/Trem2/Ccdc3/Cd300lf/Hspa1a/Il1r1/Il6/Arg1/Il1r2	14
GO:0000302	BP	GO:0000302	response to reactive oxygen species	16/584	191/28814	1.98E-06	5.19E-05	3.16E-05	Lcn2/Tacr1/Hgf/Trpa1/Ednra/Mmp9/Sphk1/Hmox1/Hba-a1/Fbln5/Ripk3/Il6/Slc4a1/Pdgfra/Ccs/Prdx5	16
GO:0032732	BP	GO:0032732	positive regulation of interleukin-1 production	10/584	73/28814	2.14E-06	5.57E-05	3.39E-05	Tnf/Lgals9/Wnt5a/Tlr2/Il6/Nlrp3/Stat3/Ccl3/Gsdmd/Nlrc4	10
GO:2001236	BP	GO:2001236	regulation of extrinsic apoptotic signaling pathway	15/584	170/28814	2.16E-06	5.61E-05	3.41E-05	Hgf/Lgals3/Nrg1/Tnf/Lmna/Inhba/Hmox1/Il1b/Cx3cl1/Tnfrsf23/Cav1/Hspa1a/Ltbr/Tgfb2/Jak3	15
GO:0009895	BP	GO:0009895	negative regulation of catabolic process	21/584	315/28814	2.23E-06	5.73E-05	3.49E-05	Noct/Nrg1/Nos2/Tnf/Hmox1/Il1b/Axin2/Tent5b/Trem2/Mfsd2a/Efna1/Hcar2/Slc4a1/Htr2b/Stat3/Fhit/Trim40/Acacb/Ybx1/Lep/Timp1	21
GO:0042310	BP	GO:0042310	vasoconstriction	12/584	109/28814	2.26E-06	5.78E-05	3.51E-05	Tacr1/Ednrb/Ednra/Gja1/Cx3cl1/Chrm3/Cav1/Acta2/Adm/Mkks/Htr2b/Lep	12
GO:0051798	BP	GO:0051798	positive regulation of hair follicle development	5/584	12/28814	2.37E-06	6.03E-05	3.67E-05	Tnf/Wnt5a/Tgfb2/Krt17/Wnt10b	5
GO:0035265	BP	GO:0035265	organ growth	17/584	217/28814	2.40E-06	6.08E-05	3.70E-05	Col14a1/Nrg1/Wwc1/Mmp13/Gja1/Cxadr/Thbs3/Meis1/Fbln5/Pi16/Tgfb2/Pdgfra/Acacb/Ccn4/Lep/Tenm4/Gli1	17
GO:0048762	BP	GO:0048762	mesenchymal cell differentiation	18/584	242/28814	2.56E-06	6.43E-05	3.91E-05	Ednrb/Tgfb3/Sema6d/Ednra/Gja1/Il1b/Sema7a/Wnt5a/Axin2/Rdh10/Efna1/Hpn/Plaur/Zfp750/Il6/Htr2b/Tgfb2/Osr1	18
GO:0002698	BP	GO:0002698	negative regulation of immune effector process	13/584	130/28814	2.56E-06	6.43E-05	3.91E-05	Lgals3/Tnf/Lilrb4b/Tgfb3/Il33/Lilrb4a/Lgals9/Hmox1/Il4ra/Pglyrp1/Tgfb2/Arg1/Jak3	13
GO:0032674	BP	GO:0032674	regulation of interleukin-5 production	6/584	21/28814	2.83E-06	7.02E-05	4.27E-05	Lilrb4b/Il33/Lilrb4a/Il1rl1/Il5ra/Nlrp3	6
GO:0051797	BP	GO:0051797	regulation of hair follicle development	6/584	21/28814	2.83E-06	7.02E-05	4.27E-05	Tnf/Inhba/Wnt5a/Tgfb2/Krt17/Wnt10b	6
GO:0002822	BP	GO:0002822	regulation of adaptive immune response based on somatic recombination of immune receptors built from immunoglobulin superfamily domains	17/584	220/28814	2.89E-06	7.14E-05	4.34E-05	B2m/Tnf/Lilrb4b/Il33/Lilrb4a/Il1b/Il4ra/Trem2/C3/Il1rl1/Il1r1/Ripk3/Il6/Nlrp3/Arg1/Tnfsf13b/Jak3	17
GO:0070663	BP	GO:0070663	regulation of leukocyte proliferation	19/584	269/28814	2.91E-06	7.14E-05	4.34E-05	Tacr1/Lgals3/Lilrb4b/Il33/Lilrb4a/Lgals9/Il1b/Igfbp2/Gpnmb/Cebpb/Ripk3/Il6/Il1a/Slc4a1/Arg1/Tnfsf13b/Il34/Lep/Jak3	19
GO:0001649	BP	GO:0001649	osteoblast differentiation	17/584	222/28814	3.27E-06	7.98E-05	4.86E-05	Igfbp5/Noct/Bglap3/Tnf/Lmna/Gja1/Ptger4/Gdpd2/Smoc1/Axin2/Cebpb/Ffar4/Il6/Sh3pxd2b/Wnt10b/Ccn4/Gli1	17
GO:0061041	BP	GO:0061041	regulation of wound healing	13/584	133/28814	3.31E-06	8.04E-05	4.89E-05	Wfdc1/Mmrn1/Tnf/Duox2/S100a9/Gja1/Ptger4/Clec7a/Cav1/Acta2/Ccl2/Pdgfra/Ccn4	13
GO:0002221	BP	GO:0002221	pattern recognition receptor signaling pathway	15/584	177/28814	3.57E-06	8.64E-05	5.25E-05	Nr1d1/Cyba/Gramd4/Clec4e/Lgals9/Acod1/Cav1/Tlr2/Trem2/Cd300lf/Hspa1a/Lrrc19/Tifa/Trim15/Cd14	15
GO:0002269	BP	GO:0002269	leukocyte activation involved in inflammatory response	8/584	46/28814	3.59E-06	8.64E-05	5.26E-05	Nr1d1/Tnf/Il33/Sphk1/Cx3cl1/Tlr2/Trem2/Mmp8	8
GO:0032731	BP	GO:0032731	positive regulation of interleukin-1 beta production	9/584	61/28814	3.68E-06	8.77E-05	5.33E-05	Tnf/Wnt5a/Tlr2/Il6/Nlrp3/Stat3/Ccl3/Gsdmd/Nlrc4	9
GO:0070231	BP	GO:0070231	T cell apoptotic process	9/584	61/28814	3.68E-06	8.77E-05	5.33E-05	Lgals3/Wnt5a/Tnfrsf23/Tsc22d3/Bak1/Efna1/Ripk3/Tgfb2/Jak3	9
GO:0032634	BP	GO:0032634	interleukin-5 production	6/584	22/28814	3.82E-06	8.98E-05	5.46E-05	Lilrb4b/Il33/Lilrb4a/Il1rl1/Il5ra/Nlrp3	6
GO:0098543	BP	GO:0098543	detection of other organism	6/584	22/28814	3.82E-06	8.98E-05	5.46E-05	Dmbt1/Clec7a/Tlr2/Pglyrp1/Ssc5d/Nlrc4	6
GO:0042886	BP	GO:0042886	amide transport	22/584	353/28814	3.84E-06	8.98E-05	5.46E-05	Nr1d1/Trpa1/Camk2n1/Nos2/Tnf/Slc16a1/Dio2/S100a8/S100a9/Gja1/Ptger4/Il1rn/Il1b/Plekha8/Ffar4/Il6/Abca13/Lif/Folr2/Lep/Gpr68/Ano1	22
GO:0002262	BP	GO:0002262	myeloid cell homeostasis	16/584	201/28814	3.85E-06	8.98E-05	5.46E-05	Ampd3/B2m/Trim10/Inhba/Lilrb4a/Hmox1/Hba-a1/Hbb-b1/Bak1/Ncstn/Hspa1a/Il6/Slc4a1/Stat3/Ccl2/Jak3	16
GO:0046486	BP	GO:0046486	glycerolipid metabolic process	23/584	381/28814	3.96E-06	9.14E-05	5.56E-05	Pla2g3/Dgat2/Socs3/Chpt1/Pigt/Mttp/Thrsp/Apob/Pcyt2/Cav1/Agpat2/C3/Mfsd2a/Lipg/Tnxb/Cwh43/Htr2b/Scd1/Napepld/Lpcat4/Pnpla3/Pnpla1/Pnliprp2	23
GO:1904062	BP	GO:1904062	regulation of cation transmembrane transport	23/584	381/28814	3.96E-06	9.14E-05	5.56E-05	Cemip/Actn2/Lcn2/Cyba/Jph2/Ednra/Mmp9/Cx3cl1/Ank3/Cav1/Trem2/Gem/Atp1b2/Kcna1/Tgfb2/Ccl2/Arg1/Osr1/Abcc9/Cnksr3/Kcne4/Bdkrb1/Vmp1	23
GO:0006979	BP	GO:0006979	response to oxidative stress	24/584	409/28814	3.98E-06	9.15E-05	5.57E-05	Mmp3/Lcn2/Tacr1/Hgf/Trpa1/ND1/Gpx3/Ednra/Slc4a11/Mmp9/Sphk1/Hmox1/Hba-a1/Fbln5/Trem2/Ripk3/Tat/Il6/Slc4a1/Ero1a/Pdgfra/Vnn1/Ccs/Prdx5	24
GO:0042692	BP	GO:0042692	muscle cell differentiation	25/584	438/28814	4.09E-06	9.36E-05	5.70E-05	Igfbp5/Col14a1/Actn2/Flnc/Nrg1/Ereg/Ednrb/Lmna/Pmp22/Itga8/Ednra/Cxadr/Il4ra/C3/Adm/Myom2/Rbpms2/Fzd7/Pi16/Pdgfra/Wnt10b/Ybx1/Ccn4/Il36g/Bcl9	25
GO:0022612	BP	GO:0022612	gland morphogenesis	14/584	157/28814	4.15E-06	9.41E-05	5.72E-05	Igfbp5/Lama1/Hgf/Tnf/Duox2/Sulf2/Wnt5a/Cav1/Cebpb/Cyp7b1/Hpn/Il6/Tgm2/Gli1	14
GO:0051092	BP	GO:0051092	positive regulation of NF-kappaB transcription factor activity	14/584	157/28814	4.15E-06	9.41E-05	5.72E-05	Tnf/Sphk1/Il1b/Wnt5a/Cx3cl1/Cav1/Tlr2/Hspa1a/Ripk3/Nlrp3/Stat3/Trim15/Card14/Nlrc4	14
GO:0030217	BP	GO:0030217	T cell differentiation	20/584	302/28814	4.27E-06	9.63E-05	5.86E-05	B2m/Lilrb4b/Ptger4/Clec4e/Lilrb4a/Lgals9/Il1b/Il4ra/Zbtb16/Clec4d/Ripk3/Il6/Fzd7/Il1a/Nlrp3/Stat3/Vnn1/Bcl3/Lep/Jak3	20
GO:0046890	BP	GO:0046890	regulation of lipid biosynthetic process	16/584	203/28814	4.37E-06	9.77E-05	5.94E-05	Nr1d1/Pla2g3/Dgat2/Tnf/Thrsp/Sphk1/Apob/Il1b/H6pd/Ccdc3/C3/Mfsd2a/Rdh10/Il1a/Htr2b/Lep	16
GO:0010952	BP	GO:0010952	positive regulation of peptidase activity	15/584	180/28814	4.40E-06	9.77E-05	5.94E-05	Prss22/Ccn2/Lgmn/Gramd4/Tnf/S100a8/S100a9/Tnfrsf23/Bak1/Ncstn/Efna1/Nlrp3/Stat3/Nlrc4/Xdh	15
GO:0048660	BP	GO:0048660	regulation of smooth muscle cell proliferation	15/584	180/28814	4.40E-06	9.77E-05	5.94E-05	Igfbp5/Cyba/Cnn1/Tacr1/Ereg/Tnf/Tgfb3/Mmp9/Hmox1/Cx3cl1/Cav1/Ogn/Il6/Adamts1/Ccn4	15
GO:0045667	BP	GO:0045667	regulation of osteoblast differentiation	14/584	158/28814	4.48E-06	9.90E-05	6.02E-05	Igfbp5/Noct/Tnf/Lmna/Ptger4/Gdpd2/Smoc1/Axin2/Cebpb/Ffar4/Il6/Wnt10b/Ccn4/Gli1	14
GO:0001959	BP	GO:0001959	regulation of cytokine-mediated signaling pathway	13/584	137/28814	4.60E-06	0.000101336	6.16E-05	Mmp12/Il1rn/Sphk1/Wnt5a/Cav1/Trem2/Ccdc3/Cd300lf/Hspa1a/Il1r1/Il6/Arg1/Il1r2	13
GO:0034612	BP	GO:0034612	response to tumor necrosis factor	16/584	204/28814	4.66E-06	0.000102039	6.21E-05	Nr1d1/Ubd/Nos2/Tnf/Sphk1/Cx3cl1/Acod1/Ccdc3/Hspa1a/Il6/Ccl2/Tnfsf13b/Ccl3/Card14/Cd14/Ccl7	16
GO:0006939	BP	GO:0006939	smooth muscle contraction	12/584	117/28814	4.76E-06	0.000103881	6.32E-05	Tacr1/Trpa1/Ednrb/Ednra/Ptger4/Sphk1/Sulf2/Chrm3/Cav1/Acta2/Mkks/Htr2b	12
GO:0052548	BP	GO:0052548	regulation of endopeptidase activity	22/584	358/28814	4.82E-06	0.000104518	6.36E-05	Serpina3n/Serpina3m/Ccn2/Hgf/Lgmn/Gramd4/Tnf/S100a8/S100a9/Mmp9/Tnfrsf23/Bak1/Ncstn/Efna1/Plaur/Il6/Nlrp3/Serpina3k/Stat3/Nlrc4/Timp1/Xdh	22
GO:0032609	BP	GO:0032609	interferon-gamma production	13/584	138/28814	4.99E-06	0.000107811	6.56E-05	Tnf/Lilrb4b/Il33/Lilrb4a/Lgals9/Il1b/Wnt5a/Pglyrp1/Il1rl1/Il1r1/Ripk3/Bcl3/Cd14	13
GO:0002369	BP	GO:0002369	T cell cytokine production	8/584	48/28814	5.02E-06	0.000107886	6.56E-05	B2m/Lilrb4b/Lilrb4a/Il1b/Il1r1/Il6/Nlrp3/Arg1	8
GO:0031649	BP	GO:0031649	heat generation	6/584	23/28814	5.08E-06	0.000108844	6.62E-05	Tnf/Ednrb/Il1rn/Il1b/Arrdc3/Il1a	6
GO:2000377	BP	GO:2000377	regulation of reactive oxygen species metabolic process	14/584	160/28814	5.18E-06	0.000110451	6.72E-05	Mmp3/Lcn2/Cyba/Cxcl1/Tnf/Duoxa2/Ptger4/Fbln5/Acod1/Mmp8/Ripk3/Stat3/Lep/Xdh	14
GO:0045766	BP	GO:0045766	positive regulation of angiogenesis	15/584	183/28814	5.38E-06	0.000113214	6.89E-05	Hgf/Lgals3/Chil1/Mmp9/Bmper/Sphk1/Ddah1/Hmox1/Il1b/Wnt5a/Cx3cl1/C3/Adm/Il1a/Stat3	15
GO:1904018	BP	GO:1904018	positive regulation of vasculature development	15/584	183/28814	5.38E-06	0.000113214	6.89E-05	Hgf/Lgals3/Chil1/Mmp9/Bmper/Sphk1/Ddah1/Hmox1/Il1b/Wnt5a/Cx3cl1/C3/Adm/Il1a/Stat3	15
GO:0034341	BP	GO:0034341	response to interferon-gamma	13/584	139/28814	5.40E-06	0.000113214	6.89E-05	Ifitm1/Ubd/Nos2/Ifitm3/Ifitm2/Cx3cl1/Acod1/Tlr2/Gbp8/Ccl2/Arg1/Ccl3/Ccl7	13
GO:0002690	BP	GO:0002690	positive regulation of leukocyte chemotaxis	11/584	99/28814	5.43E-06	0.000113214	6.89E-05	Lgmn/Ednra/Cxcl13/Il1b/Wnt5a/Cx3cl1/Trem1/Ccl2/Ccr1/Il34/Ccl7	11
GO:1905954	BP	GO:1905954	positive regulation of lipid localization	11/584	99/28814	5.43E-06	0.000113214	6.89E-05	Pla2g3/Apob/Il1b/Lrat/C3/Lipg/Plin2/Il1a/Abca13/Hilpda/Acacb	11
GO:0008347	BP	GO:0008347	glial cell migration	9/584	64/28814	5.54E-06	0.000114992	6.99E-05	Pmp22/Cx3cl1/Ptprz1/Cers2/Trem2/Atp1b2/Tgfb2/Ccl2/Ccl3	9
GO:0014002	BP	GO:0014002	astrocyte development	7/584	35/28814	5.57E-06	0.000114995	6.99E-05	Nr1d1/S100a8/S100a9/Tspan2/Il1b/Trem2/Gfap	7
GO:0032872	BP	GO:0032872	regulation of stress-activated MAPK cascade	16/584	207/28814	5.61E-06	0.000115451	7.02E-05	Ccn2/Hgf/Tnf/Sphk1/Il1b/Wnt5a/Tnfrsf23/Trem2/Mmp8/Ltbr/Il1a/Ezr/Tgfb2/Lep/Sh3rf2/Xdh	16
GO:0001660	BP	GO:0001660	fever generation	5/584	14/28814	5.79E-06	0.000118356	7.20E-05	Tnf/Ednrb/Il1rn/Il1b/Il1a	5
GO:0006869	BP	GO:0006869	lipid transport	23/584	390/28814	5.81E-06	0.000118356	7.20E-05	Pla2g3/Nrg1/Nos2/Mttp/Inhba/Apob/Cry1/Il1b/Lrat/Mfsd2a/Plekha8/Lipg/Plin2/Abca8b/Il1a/Slc4a1/Abca13/Slc51b/Abcg8/Abca8a/Lep/Abcg5/Vmp1	23
GO:0030098	BP	GO:0030098	lymphocyte differentiation	25/584	447/28814	5.83E-06	0.000118356	7.20E-05	B2m/Lilrb4b/Ptger4/Clec4e/Lilrb4a/Lgals9/Il1b/Il4ra/Zbtb16/Clec4d/Pglyrp1/Nfil3/Bak1/Ripk3/Il6/Fzd7/Il1a/Nlrp3/Stat3/Tnfsf13b/Vnn1/Bcl3/Lep/Jak3/Igkc	25
GO:2001239	BP	GO:2001239	regulation of extrinsic apoptotic signaling pathway in absence of ligand	8/584	49/28814	5.89E-06	0.000119021	7.24E-05	Nrg1/Tnf/Inhba/Il1b/Cx3cl1/Hspa1a/Tgfb2/Jak3	8
GO:0072330	BP	GO:0072330	monocarboxylic acid biosynthetic process	16/584	208/28814	5.97E-06	0.000120137	7.31E-05	Nr1d1/Pla2g3/Prkab1/Aldh1a3/Sphk1/Il1b/Fads1/Rdh10/Cyp7b1/Lipg/Scd1/Dhrs9/Hacd4/Acacb/Scd2/Acss2	16
GO:0002699	BP	GO:0002699	positive regulation of immune effector process	20/584	309/28814	6.02E-06	0.000120506	7.33E-05	Pla2g3/B2m/Cxcl1/Tnf/Il33/Lilrb4a/Hmox1/Il1b/Il4ra/Sema7a/Wnt5a/Tlr2/Trem2/C3/Il1r1/Il6/Nlrp3/Ccl2/Arg1/H60c	20
GO:0060348	BP	GO:0060348	bone development	18/584	258/28814	6.26E-06	0.000124947	7.60E-05	Bglap3/Mmp13/Gja1/Ptger4/Thbs3/Meis1/Sulf2/Zbtb16/Fbln5/Axin2/Hoxd11/Sh3pxd2b/Foxn3/Ccn4/Thpo/Lep/Pappa2/Gpr68	18
GO:0010001	BP	GO:0010001	glial cell differentiation	18/584	259/28814	6.61E-06	0.00013124	7.98E-05	Nr1d1/Tppp/Nrg1/S100a8/Il33/Pmp22/S100a9/Tspan2/Il1b/Ptprz1/Tlr2/Trem2/Gfap/Ncstn/Stat3/Lif/Il34/Tenm4	18
GO:0070498	BP	GO:0070498	interleukin-1-mediated signaling pathway	6/584	24/28814	6.66E-06	0.000131811	8.02E-05	Il1rn/Il1b/Il1r1/Il6/Il1a/Il1r2	6
GO:0070302	BP	GO:0070302	regulation of stress-activated protein kinase signaling cascade	16/584	210/28814	6.74E-06	0.000132843	8.08E-05	Ccn2/Hgf/Tnf/Sphk1/Il1b/Wnt5a/Tnfrsf23/Trem2/Mmp8/Ltbr/Il1a/Ezr/Tgfb2/Lep/Sh3rf2/Xdh	16
GO:0010573	BP	GO:0010573	vascular endothelial growth factor production	7/584	36/28814	6.79E-06	0.000133227	8.10E-05	Tnf/Il1b/Sulf2/C3/Il6/Il1a/Ccl2	7
GO:0030574	BP	GO:0030574	collagen catabolic process	8/584	50/28814	6.89E-06	0.000134284	8.17E-05	Mmp3/Mmp12/Mmp10/Mmp15/Mmp13/Mmp9/Retreg1/Mmp8	8
GO:1990845	BP	GO:1990845	adaptive thermogenesis	14/584	164/28814	6.90E-06	0.000134284	8.17E-05	Nr1d1/Lcn2/Prkab1/Dio2/Gja1/Il4ra/Cav1/Cebpb/Arrdc3/Ffar4/Scd1/Wnt10b/Lep/Ckb	14
GO:0001776	BP	GO:0001776	leukocyte homeostasis	12/584	122/28814	7.36E-06	0.000142632	8.68E-05	Slc40a1/Cxcl5/Lilrb4a/Tnfrsf23/Tsc22d3/Bak1/Ripk3/Il6/Tgfb2/Ccl2/Tnfsf13b/Jak3	12
GO:0002819	BP	GO:0002819	regulation of adaptive immune response	17/584	236/28814	7.40E-06	0.000142836	8.69E-05	B2m/Tnf/Lilrb4b/Il33/Lilrb4a/Il1b/Il4ra/Trem2/C3/Il1rl1/Il1r1/Ripk3/Il6/Nlrp3/Arg1/Tnfsf13b/Jak3	17
GO:0050728	BP	GO:0050728	negative regulation of inflammatory response	13/584	144/28814	7.97E-06	0.000153099	9.31E-05	Nr1d1/C1qtnf3/Wfdc1/Hgf/Socs3/Ptger4/Lgals9/Cx3cl1/Acod1/Trem2/Pglyrp1/Ffar4/Nlrp3	13
GO:0062012	BP	GO:0062012	regulation of small molecule metabolic process	22/584	371/28814	8.47E-06	0.000162057	9.86E-05	Nr1d1/Pla2g3/C1qtnf3/Slc7a7/Dgat2/Nos2/Tnf/Apob/Cry1/Il1b/H6pd/Cav1/Igfbp4/Trem2/Mfsd2a/Rdh10/Tff3/Il6/Slc4a1/Stat3/Acacb/Lep	22
GO:0002791	BP	GO:0002791	regulation of peptide secretion	17/584	239/28814	8.75E-06	0.00016666	0.000101375	Nr1d1/Trpa1/Camk2n1/Nos2/Tnf/Slc16a1/S100a8/S100a9/Gja1/Ptger4/Il1b/Ffar4/Il6/Lif/Lep/Gpr68/Ano1	17
GO:0051402	BP	GO:0051402	neuron apoptotic process	20/584	318/28814	9.19E-06	0.000174463	0.000106121	Pla2g3/Lcn2/Lgmn/Tnf/Pigt/Egln3/Tgfb3/Mt1/Hmox1/Il1b/Cx3cl1/Ptprz1/Tnfrsf23/Trem2/Retreg1/Ncstn/Cebpb/Tgfb2/Ccl2/Ccl3	20
GO:0120161	BP	GO:0120161	regulation of cold-induced thermogenesis	13/584	146/28814	9.26E-06	0.000175081	0.000106497	Nr1d1/Lcn2/Prkab1/Dio2/Gja1/Il4ra/Cav1/Cebpb/Arrdc3/Ffar4/Scd1/Wnt10b/Lep	13
GO:0009595	BP	GO:0009595	detection of biotic stimulus	7/584	38/28814	9.91E-06	0.000186662	0.000113541	Dmbt1/Clec7a/Tlr2/Trem2/Pglyrp1/Ssc5d/Nlrc4	7
GO:0006639	BP	GO:0006639	acylglycerol metabolic process	13/584	147/28814	9.98E-06	0.00018706	0.000113783	Dgat2/Mttp/Thrsp/Apob/Cav1/C3/Mfsd2a/Lipg/Tnxb/Scd1/Pnpla3/Pnpla1/Pnliprp2	13
GO:0060541	BP	GO:0060541	respiratory system development	18/584	267/28814	1.00E-05	0.000187244	0.000113895	Mmp12/Igfbp5/Lama1/Ccn2/Hhip/Tnf/Chil1/Tgfb3/Aldh1a3/Mgp/Wnt5a/Rdh10/Adamtsl2/Hydin/Pdgfra/Lif/Gli1/Ano1	18
GO:0002573	BP	GO:0002573	myeloid leukocyte differentiation	17/584	242/28814	1.03E-05	0.000190864	0.000116097	Pla2g3/Ubd/Tnf/Lilrb4b/Tspan2/Lilrb4a/Tlr2/Trem2/Cd300lf/Cebpb/Ltbr/Lif/Ccr1/Ccn4/Il34/Ccl3/Gpr68	17
GO:0090087	BP	GO:0090087	regulation of peptide transport	17/584	242/28814	1.03E-05	0.000190864	0.000116097	Nr1d1/Trpa1/Camk2n1/Nos2/Tnf/Slc16a1/S100a8/S100a9/Gja1/Ptger4/Il1b/Ffar4/Il6/Lif/Lep/Gpr68/Ano1	17
GO:0010950	BP	GO:0010950	positive regulation of endopeptidase activity	14/584	170/28814	1.04E-05	0.000191818	0.000116677	Ccn2/Lgmn/Gramd4/Tnf/S100a8/S100a9/Tnfrsf23/Bak1/Ncstn/Efna1/Nlrp3/Stat3/Nlrc4/Xdh	14
GO:1904064	BP	GO:1904064	positive regulation of cation transmembrane transport	14/584	170/28814	1.04E-05	0.000191818	0.000116677	Cemip/Actn2/Lcn2/Jph2/Ednra/Cx3cl1/Ank3/Trem2/Atp1b2/Kcna1/Ccl2/Cnksr3/Bdkrb1/Vmp1	14
GO:0106106	BP	GO:0106106	cold-induced thermogenesis	13/584	148/28814	1.07E-05	0.000196432	0.000119484	Nr1d1/Lcn2/Prkab1/Dio2/Gja1/Il4ra/Cav1/Cebpb/Arrdc3/Ffar4/Scd1/Wnt10b/Lep	13
GO:0060537	BP	GO:0060537	muscle tissue development	26/584	493/28814	1.08E-05	0.000196432	0.000119484	Igfbp5/Col14a1/Actn2/Nrg1/Jph2/Lmna/Pmp22/Itga8/Ednra/Gja1/Cxadr/Meis1/Hoxd10/Wnt5a/Cav1/Tsc22d3/Fzd7/Pi16/Tgfb2/Pdgfra/Osr1/Wnt10b/Ccn4/Tenm4/Gli1/Bcl9	26
GO:0046394	BP	GO:0046394	carboxylic acid biosynthetic process	19/584	295/28814	1.10E-05	0.000199139	0.000121131	Nr1d1/Pla2g3/Ggt1/Ggt5/Prkab1/Aldh1a3/Sphk1/Il1b/Fads1/Rdh10/Cyp7b1/Lipg/Scd1/Dhrs9/Hacd4/Acacb/Bhmt2/Scd2/Acss2	19
GO:0016053	BP	GO:0016053	organic acid biosynthetic process	19/584	296/28814	1.15E-05	0.000206648	0.000125698	Nr1d1/Pla2g3/Ggt1/Ggt5/Prkab1/Aldh1a3/Sphk1/Il1b/Fads1/Rdh10/Cyp7b1/Lipg/Scd1/Dhrs9/Hacd4/Acacb/Bhmt2/Scd2/Acss2	19
GO:0006638	BP	GO:0006638	neutral lipid metabolic process	13/584	149/28814	1.15E-05	0.000206648	0.000125698	Dgat2/Mttp/Thrsp/Apob/Cav1/C3/Mfsd2a/Lipg/Tnxb/Scd1/Pnpla3/Pnpla1/Pnliprp2	13
GO:0019233	BP	GO:0019233	sensory perception of pain	13/584	149/28814	1.15E-05	0.000206648	0.000125698	Tacr1/Trpa1/Ednrb/Il33/Ednra/Il1rn/Retreg1/Kcna1/Il1a/Ccl2/Bdkrb1/Ano1/Lxn	13
GO:0045598	BP	GO:0045598	regulation of fat cell differentiation	13/584	149/28814	1.15E-05	0.000206648	0.000125698	Nr1d1/Noct/Zbtb16/Wnt5a/Ccdc3/Cebpb/Fndc5/Ffar4/Sh3pxd2b/Napepld/Wnt10b/Ccn4/Lep	13
GO:0050766	BP	GO:0050766	positive regulation of phagocytosis	10/584	88/28814	1.18E-05	0.000211144	0.000128433	Cyba/Tnf/Il1b/Clec7a/Trem2/C3/Cd300lf/Sirpb1c/C2/Ccl2	10
GO:0030282	BP	GO:0030282	bone mineralization	12/584	128/28814	1.21E-05	0.000213578	0.000129913	Aspn/Bglap3/Mmp13/Duox2/Gja1/Mgp/Axin2/Clec3b/Osr1/Ccr1/Wnt10b/Lep	12
GO:0050670	BP	GO:0050670	regulation of lymphocyte proliferation	17/584	245/28814	1.21E-05	0.000213578	0.000129913	Tacr1/Lgals3/Lilrb4b/Lilrb4a/Lgals9/Il1b/Igfbp2/Gpnmb/Cebpb/Ripk3/Il6/Il1a/Slc4a1/Arg1/Tnfsf13b/Lep/Jak3	17
GO:0008217	BP	GO:0008217	regulation of blood pressure	16/584	220/28814	1.21E-05	0.000213578	0.000129913	Cyba/Tacr1/Camk2n1/Nos2/Ednrb/Ednra/Gja1/Ddah1/Hmox1/Chrm3/Acta2/Adm/Mkks/Abcc9/Lep/Bdkrb1	16
GO:1903978	BP	GO:1903978	regulation of microglial cell activation	5/584	16/28814	1.22E-05	0.000214289	0.000130346	Nr1d1/Sphk1/Cx3cl1/Trem2/Mmp8	5
GO:0048247	BP	GO:0048247	lymphocyte chemotaxis	8/584	54/28814	1.24E-05	0.0002175	0.000132299	Cxcl13/2610528A11Rik/Wnt5a/Cx3cl1/Cyp7b1/Ccl2/Ccl3/Ccl7	8
GO:0072676	BP	GO:0072676	lymphocyte migration	11/584	108/28814	1.26E-05	0.000219399	0.000133454	Stk10/Lgals9/Cxcl13/2610528A11Rik/Wnt5a/Cx3cl1/Cyp7b1/Ripk3/Ccl2/Ccl3/Ccl7	11
GO:0002790	BP	GO:0002790	peptide secretion	19/584	298/28814	1.26E-05	0.000219399	0.000133454	Nr1d1/Trpa1/Camk2n1/Nos2/Tnf/Slc16a1/Dio2/S100a8/S100a9/Gja1/Ptger4/Il1rn/Il1b/Ffar4/Il6/Lif/Lep/Gpr68/Ano1	19
GO:0006816	BP	GO:0006816	calcium ion transport	24/584	440/28814	1.35E-05	0.000233521	0.000142044	Cemip/Cyba/Ccn2/Trpa1/Lgals3/Jph2/Ednrb/Slc25a25/Ednra/Gja1/Lpar3/Cx3cl1/Cav1/Bak1/Gem/Mchr1/Htr2b/Ero1a/Tgfb2/Ccl2/Ccr1/Bdkrb1/Vmp1/Jak3	24
GO:0051403	BP	GO:0051403	stress-activated MAPK cascade	17/584	248/28814	1.42E-05	0.000244248	0.000148569	Ccn2/Hgf/Tnf/Ptger4/Sphk1/Il1b/Wnt5a/Tnfrsf23/Trem2/Mmp8/Ltbr/Il1a/Ezr/Tgfb2/Lep/Sh3rf2/Xdh	17
GO:0061035	BP	GO:0061035	regulation of cartilage development	9/584	72/28814	1.48E-05	0.000254847	0.000155017	Ccn2/Zbtb16/Wnt5a/Axin2/Hoxd11/Tgfb2/Ccn4/Lep/Zfp219	9
GO:0032944	BP	GO:0032944	regulation of mononuclear cell proliferation	17/584	249/28814	1.49E-05	0.00025544	0.000155377	Tacr1/Lgals3/Lilrb4b/Lilrb4a/Lgals9/Il1b/Igfbp2/Gpnmb/Cebpb/Ripk3/Il6/Il1a/Slc4a1/Arg1/Tnfsf13b/Lep/Jak3	17
GO:0031214	BP	GO:0031214	biomineral tissue development	14/584	176/28814	1.55E-05	0.000263816	0.000160472	Aspn/Bglap3/Slc20a1/Mmp13/Duox2/Gja1/Mgp/Axin2/Clec3b/Cebpb/Osr1/Ccr1/Wnt10b/Lep	14
GO:0050866	BP	GO:0050866	negative regulation of cell activation	16/584	225/28814	1.60E-05	0.000272231	0.00016559	Nr1d1/Lgals3/Lilrb4b/Lilrb4a/Lgals9/Hmox1/Il4ra/Cx3cl1/Trem2/Gpnmb/Pglyrp1/Cd300lf/Cebpb/Arg1/Pdgfra/Jak3	16
GO:0048732	BP	GO:0048732	gland development	25/584	476/28814	1.70E-05	0.000286706	0.000174395	Igfbp5/Lama1/Hgf/Tnf/Tgfb3/Duox2/Ednra/Gja1/Aldh1a3/Hmox1/Sulf2/Wnt5a/Prl2a1/Cav1/Cebpb/Cyp7b1/Hpn/Plaur/Ripk3/Il6/Scd1/Pdgfra/Tgm2/Gli1/Xdh	25
GO:0010935	BP	GO:0010935	regulation of macrophage cytokine production	5/584	17/28814	1.70E-05	0.000286706	0.000174395	Tgfb3/Sema7a/Wnt5a/Tlr2/Tgfb2	5
GO:0048562	BP	GO:0048562	embryonic organ morphogenesis	20/584	333/28814	1.80E-05	0.000301205	0.000183215	Mfap5/Fzd2/Tgfb3/Itga8/Ednra/Gja1/Aldh1a3/Pdzd7/Hoxd10/Wnt5a/Chst11/Rdh10/Efna1/Hpn/Hoxd11/Myo7a/Tgfb2/Pdgfra/Osr1/Gli1	20
GO:0008544	BP	GO:0008544	epidermis development	21/584	361/28814	1.80E-05	0.000301205	0.000183215	Igfbp5/Tnf/Inhba/Pdzd7/Wnt5a/Sprr2h/Kazn/Zfp750/Krt36/Il1a/Krt84/Myo7a/Tgfb2/Krt17/Csta1/Wnt10b/Ybx1/Pnpla1/Sult2b1/Gli1/Krt90	21
GO:0048771	BP	GO:0048771	tissue remodeling	15/584	203/28814	1.87E-05	0.000310147	0.000188654	Igfbp5/Nos2/Ednra/Gja1/Ptger4/Mmp9/Cav1/Gpnmb/Bak1/Il6/Il1a/Tgfb2/Lif/Lep/Timp1	15
GO:0051353	BP	GO:0051353	positive regulation of oxidoreductase activity	8/584	57/28814	1.87E-05	0.000310147	0.000188654	Cyba/Pdp2/Tnf/Lgals9/Il1b/Ripk3/Htr2b/Ccs	8
GO:0140353	BP	GO:0140353	lipid export from cell	8/584	57/28814	1.87E-05	0.000310147	0.000188654	Pla2g3/Nrg1/Nos2/Inhba/Cry1/Il1b/Il1a/Lep	8
GO:0046651	BP	GO:0046651	lymphocyte proliferation	20/584	335/28814	1.96E-05	0.000322247	0.000196014	Tacr1/Lgals3/Lilrb4b/Gja1/Lilrb4a/Lgals9/Il1b/Igfbp2/Gpnmb/Ncstn/Cebpb/Ripk3/Il6/Il1a/Slc4a1/Ctps/Arg1/Tnfsf13b/Lep/Jak3	20
GO:0060251	BP	GO:0060251	regulation of glial cell proliferation	7/584	42/28814	1.98E-05	0.000322247	0.000196014	Nrg1/Tnf/Pmp22/Il1b/Cers2/Gfap/Il6	7
GO:1900744	BP	GO:1900744	regulation of p38MAPK cascade	7/584	42/28814	1.98E-05	0.000322247	0.000196014	Hgf/Sphk1/Il1b/Trem2/Ezr/Lep/Xdh	7
GO:0048736	BP	GO:0048736	appendage development	15/584	204/28814	1.98E-05	0.000322247	0.000196014	Prkab1/Gja1/Smoc1/Hoxd10/Zbtb16/Wnt5a/Chst11/Rdh10/Bak1/Fras1/Hoxd11/Tgfb2/Osr1/Zfp219/Frem2	15
GO:0060173	BP	GO:0060173	limb development	15/584	204/28814	1.98E-05	0.000322247	0.000196014	Prkab1/Gja1/Smoc1/Hoxd10/Zbtb16/Wnt5a/Chst11/Rdh10/Bak1/Fras1/Hoxd11/Tgfb2/Osr1/Zfp219/Frem2	15
GO:1901214	BP	GO:1901214	regulation of neuron death	22/584	392/28814	1.99E-05	0.000322247	0.000196014	Pla2g3/Lcn2/Lgmn/Tnf/Egln3/Tgfb3/Mt1/Hmox1/Il1b/Wnt5a/Alg13/Cx3cl1/Ptprz1/Trem2/Gpnmb/Retreg1/Cebpb/Il6/Stat3/Tgfb2/Ccl2/Ccl3	22
GO:0097193	BP	GO:0097193	intrinsic apoptotic signaling pathway	19/584	308/28814	2.00E-05	0.000323571	0.000196819	Crip1/Tnf/S100a8/S100a9/Mmp9/Hmox1/Cav1/Trem2/Bak1/Cebpb/Plaur/Ripk3/Ero1a/Fhit/Plagl2/Vnn1/Rnf183/Bcl3/Zfp385b	19
GO:0015850	BP	GO:0015850	organic hydroxy compound transport	17/584	255/28814	2.03E-05	0.000326854	0.000198816	Lgals3/Nrg1/Slc16a7/Slc16a1/Apob/Lipg/Maob/Abca8b/Syt8/Abca13/Slc51b/Abcg8/Abca8a/Mapk15/Lep/Abcg5/Slc18a1	17
GO:0051346	BP	GO:0051346	negative regulation of hydrolase activity	21/584	366/28814	2.21E-05	0.000354044	0.000215355	Serpina3n/Serpina3m/Wfdc1/Hgf/Angptl4/Tnf/Wfdc18/Cstb/Mmp9/Wfdc12/Hpn/Plaur/Il6/Mkks/Serpina3k/Pi16/Tgfb2/Csta1/Slpi/Timp1/Lxn	21
GO:0031334	BP	GO:0031334	positive regulation of protein-containing complex assembly	15/584	206/28814	2.22E-05	0.000355478	0.000216227	Tppp3/Mmp3/Tppp/Lgals3/Nrg1/Mpp7/Tnf/Pfn1/Cxcl13/Cav1/Bak1/Hspa1a/Gm14137/Trabd2b/Wnt10b	15
GO:0022898	BP	GO:0022898	regulation of transmembrane transporter activity	18/584	284/28814	2.30E-05	0.000366709	0.000223059	Actn2/Jph2/Ednra/Gja1/Mmp9/Chrm3/Ank3/Cav1/Trem2/Gem/Atp1b2/Kcna1/Ccl2/Osr1/Abcc9/Cnksr3/Kcne4/Vmp1	18
GO:0032943	BP	GO:0032943	mononuclear cell proliferation	20/584	339/28814	2.32E-05	0.000367302	0.00022342	Tacr1/Lgals3/Lilrb4b/Gja1/Lilrb4a/Lgals9/Il1b/Igfbp2/Gpnmb/Ncstn/Cebpb/Ripk3/Il6/Il1a/Slc4a1/Ctps/Arg1/Tnfsf13b/Lep/Jak3	20
GO:0042092	BP	GO:0042092	type 2 immune response	7/584	43/28814	2.32E-05	0.000367302	0.00022342	Il33/Lilrb4a/Il4ra/Il6/Nlrp3/Arg1/Bcl3	7
GO:0031098	BP	GO:0031098	stress-activated protein kinase signaling cascade	17/584	258/28814	2.36E-05	0.000371922	0.00022623	Ccn2/Hgf/Tnf/Ptger4/Sphk1/Il1b/Wnt5a/Tnfrsf23/Trem2/Mmp8/Ltbr/Il1a/Ezr/Tgfb2/Lep/Sh3rf2/Xdh	17
GO:0001935	BP	GO:0001935	endothelial cell proliferation	14/584	183/28814	2.40E-05	0.000377202	0.000229442	Cyba/Tnf/Gja1/Bmper/Hmox1/Wnt5a/Prl2a1/Cav1/Htr2b/Stat3/Ccl2/Arg1/Lep/Xdh	14
GO:0007613	BP	GO:0007613	memory	13/584	161/28814	2.64E-05	0.000413039	0.00025124	Lcn2/Tacr1/Lgmn/Nrg1/Camk2n1/Itga8/Il1rn/Il1b/Trem2/Cyp7b1/Adgrf1/Adcy1/Npas4	13
GO:0051924	BP	GO:0051924	regulation of calcium ion transport	18/584	287/28814	2.64E-05	0.000413039	0.00025124	Cemip/Cyba/Lgals3/Jph2/Ednra/Gja1/Lpar3/Cx3cl1/Cav1/Bak1/Gem/Mchr1/Tgfb2/Ccl2/Ccr1/Bdkrb1/Vmp1/Jak3	18
GO:0043254	BP	GO:0043254	regulation of protein-containing complex assembly	23/584	429/28814	2.66E-05	0.000414528	0.000252146	Tppp3/Mmp3/Tppp/Lgals3/Nrg1/Mpp7/Tnf/Ptger4/Pfn1/Cxcl13/Cav1/Tlr2/Trem2/Bak1/Selp/Hspa1a/Gm14137/Mkks/Scin/Trabd2b/Mapk15/Wnt10b/Pmepa1	23
GO:0110148	BP	GO:0110148	biomineralization	14/584	185/28814	2.71E-05	0.000419295	0.000255045	Aspn/Bglap3/Slc20a1/Mmp13/Duox2/Gja1/Mgp/Axin2/Clec3b/Cebpb/Osr1/Ccr1/Wnt10b/Lep	14
GO:0070232	BP	GO:0070232	regulation of T cell apoptotic process	7/584	44/28814	2.71E-05	0.000419295	0.000255045	Lgals3/Wnt5a/Tsc22d3/Efna1/Ripk3/Tgfb2/Jak3	7
GO:0048705	BP	GO:0048705	skeletal system morphogenesis	17/584	261/28814	2.73E-05	0.000420956	0.000256055	Ccn2/Hhip/Mmp13/Tgfb3/Thbs3/Hoxd10/Axin2/Chst11/Rdh10/Hoxd11/Tgfb2/Pdgfra/Sh3pxd2b/Osr1/Foxn3/Wnt10b/Pappa2	17
GO:0032874	BP	GO:0032874	positive regulation of stress-activated MAPK cascade	12/584	139/28814	2.77E-05	0.000425715	0.00025895	Ccn2/Tnf/Sphk1/Il1b/Wnt5a/Mmp8/Ltbr/Il1a/Tgfb2/Lep/Sh3rf2/Xdh	12
GO:0002292	BP	GO:0002292	T cell differentiation involved in immune response	9/584	78/28814	2.86E-05	0.000435519	0.000264914	Ptger4/Clec4e/Il4ra/Clec4d/Il6/Nlrp3/Stat3/Bcl3/Jak3	9
GO:2000379	BP	GO:2000379	positive regulation of reactive oxygen species metabolic process	9/584	78/28814	2.86E-05	0.000435519	0.000264914	Lcn2/Cyba/Cxcl1/Duoxa2/Acod1/Mmp8/Ripk3/Lep/Xdh	9
GO:0010466	BP	GO:0010466	negative regulation of peptidase activity	17/584	262/28814	2.87E-05	0.000435519	0.000264914	Serpina3n/Serpina3m/Wfdc1/Hgf/Tnf/Wfdc18/Cstb/Mmp9/Wfdc12/Plaur/Il6/Serpina3k/Pi16/Csta1/Slpi/Timp1/Lxn	17
GO:0001558	BP	GO:0001558	regulation of cell growth	24/584	461/28814	2.87E-05	0.000435519	0.000264914	Igfbp5/Col14a1/Cyba/Wfdc1/Nrg1/Inhba/Sema6d/Kazald1/Gja1/Lpar3/Sphk1/Sema7a/Wnt5a/Igfbp4/Rgma/Mfsd2a/Hspa1a/Hpn/Pi16/Tgfb2/Krt17/Trim40/Ccn4/Bdkrb1	24
GO:0038061	BP	GO:0038061	NIK/NF-kappaB signaling	11/584	118/28814	2.92E-05	0.000441434	0.000268512	C1qtnf3/Tnf/Chil1/Sphk1/Il1b/Tlr2/Trem2/Mmp8/Lrrc19/Nlrp3/Cd14	11
GO:0042632	BP	GO:0042632	cholesterol homeostasis	10/584	98/28814	3.07E-05	0.000459508	0.000279506	Nr1d1/Dgat2/Mttp/Apob/Cav1/Cyp7b1/Lipg/Hpn/Abcg8/Abcg5	10
GO:0120162	BP	GO:0120162	positive regulation of cold-induced thermogenesis	10/584	98/28814	3.07E-05	0.000459508	0.000279506	Lcn2/Prkab1/Dio2/Gja1/Il4ra/Cav1/Cebpb/Ffar4/Scd1/Lep	10
GO:1901222	BP	GO:1901222	regulation of NIK/NF-kappaB signaling	10/584	98/28814	3.07E-05	0.000459508	0.000279506	C1qtnf3/Tnf/Sphk1/Il1b/Tlr2/Trem2/Mmp8/Lrrc19/Nlrp3/Cd14	10
GO:0010934	BP	GO:0010934	macrophage cytokine production	5/584	19/28814	3.09E-05	0.000459772	0.000279666	Tgfb3/Sema7a/Wnt5a/Tlr2/Tgfb2	5
GO:0016045	BP	GO:0016045	detection of bacterium	5/584	19/28814	3.09E-05	0.000459772	0.000279666	Dmbt1/Tlr2/Pglyrp1/Ssc5d/Nlrc4	5
GO:0050873	BP	GO:0050873	brown fat cell differentiation	8/584	61/28814	3.11E-05	0.000461097	0.000280472	Dio2/Cebpb/Fndc5/Ffar4/Scd1/Ero1a/Napepld/Lep	8
GO:0010624	BP	GO:0010624	regulation of Schwann cell proliferation	4/584	10/28814	3.18E-05	0.000470622	0.000286266	Nrg1/Pmp22/Cers2/Gfap	4
GO:0070304	BP	GO:0070304	positive regulation of stress-activated protein kinase signaling cascade	12/584	141/28814	3.19E-05	0.000470622	0.000286266	Ccn2/Tnf/Sphk1/Il1b/Wnt5a/Mmp8/Ltbr/Il1a/Tgfb2/Lep/Sh3rf2/Xdh	12
GO:0042634	BP	GO:0042634	regulation of hair cycle	6/584	31/28814	3.23E-05	0.000473383	0.000287945	Tnf/Inhba/Wnt5a/Tgfb2/Krt17/Wnt10b	6
GO:0061082	BP	GO:0061082	myeloid leukocyte cytokine production	6/584	31/28814	3.23E-05	0.000473383	0.000287945	Tgfb3/Hmox1/Sema7a/Wnt5a/Tlr2/Tgfb2	6
GO:0045926	BP	GO:0045926	negative regulation of growth	17/584	265/28814	3.31E-05	0.000483283	0.000293968	Igfbp5/Lgmn/Wwc1/Inhba/Sema6d/Gja1/Cxadr/Meis1/Sema7a/Wnt5a/Rgma/H19/Hspa1a/Pi16/Tgfb2/Trim40/Bdkrb1	17
GO:0055092	BP	GO:0055092	sterol homeostasis	10/584	99/28814	3.35E-05	0.000487963	0.000296814	Nr1d1/Dgat2/Mttp/Apob/Cav1/Cyp7b1/Lipg/Hpn/Abcg8/Abcg5	10
GO:0015833	BP	GO:0015833	peptide transport	19/584	320/28814	3.38E-05	0.000490675	0.000298464	Nr1d1/Trpa1/Camk2n1/Nos2/Tnf/Slc16a1/Dio2/S100a8/S100a9/Gja1/Ptger4/Il1rn/Il1b/Ffar4/Il6/Lif/Lep/Gpr68/Ano1	19
GO:0050730	BP	GO:0050730	regulation of peptidyl-tyrosine phosphorylation	17/584	266/28814	3.47E-05	0.000502089	0.000305406	Hgf/Nrg1/Ereg/Socs3/Lilrb4b/Ptger4/Lilrb4a/Ptprz1/Cav1/Trem2/Efna1/Epgn/Il6/Pdgfra/Lif/Il34/Lep	17
GO:0006820	BP	GO:0006820	anion transport	25/584	498/28814	3.58E-05	0.000514624	0.000313031	Pla2g3/Trpa1/Slc20a1/Slc16a7/Slc34a2/Nos2/Slc16a1/Slc7a9/Slc26a3/Gja1/Slc4a11/Il1rn/Il1b/Slc6a17/Gfap/Cebpb/Il1a/Slc4a1/Ttyh1/Slc51b/Slc26a2/Arg1/Folr2/Lep/Ano1	25
GO:0034765	BP	GO:0034765	regulation of ion transmembrane transport	25/584	498/28814	3.58E-05	0.000514624	0.000313031	Cemip/Actn2/Lcn2/Cyba/Jph2/Ednra/Mmp9/Cx3cl1/Chrm3/Ank3/Cav1/Trem2/Gem/Atp1b2/Kcna1/Kcnj8/Tgfb2/Ccl2/Arg1/Osr1/Abcc9/Cnksr3/Kcne4/Bdkrb1/Vmp1	25
GO:0002691	BP	GO:0002691	regulation of cellular extravasation	7/584	46/28814	3.66E-05	0.000524005	0.000318737	Ptger4/Selp/Il1r1/Ripk3/Il1a/Ccl2/Fut9	7
GO:0034614	BP	GO:0034614	cellular response to reactive oxygen species	12/584	143/28814	3.67E-05	0.000524532	0.000319058	Lcn2/Hgf/Trpa1/Ednra/Mmp9/Sphk1/Fbln5/Ripk3/Il6/Pdgfra/Ccs/Prdx5	12
GO:0031348	BP	GO:0031348	negative regulation of defense response	16/584	241/28814	3.71E-05	0.000528844	0.000321681	Nr1d1/Mmp12/C1qtnf3/Wfdc1/Hgf/Socs3/Ptger4/Lgals9/Cx3cl1/Acod1/Trem2/Pglyrp1/Ffar4/Nlrp3/Arg1/Ccr1	16
GO:1902105	BP	GO:1902105	regulation of leukocyte differentiation	19/584	323/28814	3.84E-05	0.000545054	0.000331541	Pla2g3/Tnf/Lilrb4b/Lilrb4a/Lgals9/Il4ra/Zbtb16/Trem2/Pglyrp1/Cebpb/Il6/Nlrp3/Lif/Vnn1/Ccr1/Il34/Ccl3/Gpr68/Jak3	19
GO:0043122	BP	GO:0043122	regulation of I-kappaB kinase/NF-kappaB signaling	14/584	191/28814	3.85E-05	0.000545299	0.00033169	Nr1d1/Ubd/Tnf/Lilrb4b/Lilrb4a/Il1b/Wnt5a/Cx3cl1/Clec4d/Trem2/Il1rl1/Ltbr/Il1a/Tifa	14
GO:0001936	BP	GO:0001936	regulation of endothelial cell proliferation	13/584	167/28814	3.88E-05	0.00054785	0.000333242	Cyba/Tnf/Gja1/Hmox1/Wnt5a/Prl2a1/Cav1/Htr2b/Stat3/Ccl2/Arg1/Lep/Xdh	13
GO:0002825	BP	GO:0002825	regulation of T-helper 1 type immune response	6/584	32/28814	3.91E-05	0.000548687	0.000333751	Il33/Il1b/Il4ra/Il1rl1/Il1r1/Jak3	6
GO:0010574	BP	GO:0010574	regulation of vascular endothelial growth factor production	6/584	32/28814	3.91E-05	0.000548687	0.000333751	Il1b/Sulf2/C3/Il6/Il1a/Ccl2	6
GO:1905517	BP	GO:1905517	macrophage migration	8/584	63/28814	3.95E-05	0.000550451	0.000334824	Lgals3/Ednrb/Cx3cl1/Trem2/Trem1/Ccl2/Il34/Ccl3	8
GO:2000401	BP	GO:2000401	regulation of lymphocyte migration	8/584	63/28814	3.95E-05	0.000550451	0.000334824	Stk10/Lgals9/Cxcl13/2610528A11Rik/Wnt5a/Ripk3/Ccl2/Ccl7	8
GO:0060419	BP	GO:0060419	heart growth	11/584	122/28814	3.98E-05	0.000551322	0.000335354	Col14a1/Nrg1/Gja1/Cxadr/Meis1/Pi16/Tgfb2/Acacb/Ccn4/Tenm4/Gli1	11
GO:0050795	BP	GO:0050795	regulation of behavior	10/584	101/28814	3.99E-05	0.000551322	0.000335354	Nr1d1/Alb/Gja1/Ptger4/Arrdc3/Mchr1/Il6/Htr2b/Stat3/Napepld	10
GO:0062207	BP	GO:0062207	regulation of pattern recognition receptor signaling pathway	10/584	101/28814	3.99E-05	0.000551322	0.000335354	Nr1d1/Cyba/Gramd4/Acod1/Cav1/Tlr2/Trem2/Cd300lf/Hspa1a/Trim15	10
GO:0018108	BP	GO:0018108	peptidyl-tyrosine phosphorylation	19/584	324/28814	4.00E-05	0.000551603	0.000335524	Hgf/Nrg1/Ereg/Socs3/Lilrb4b/Ptger4/Lilrb4a/Ptprz1/Cav1/Trem2/Efna1/Epgn/Il6/Pdgfra/Lif/Il34/Lep/Bmx/Jak3	19
GO:0002544	BP	GO:0002544	chronic inflammatory response	5/584	20/28814	4.05E-05	0.000556865	0.000338726	Tnf/S100a9/Gja1/Cebpb/Vnn1	5
GO:0048738	BP	GO:0048738	cardiac muscle tissue development	17/584	270/28814	4.19E-05	0.00057369	0.00034896	Col14a1/Actn2/Nrg1/Jph2/Lmna/Ednra/Gja1/Cxadr/Meis1/Wnt5a/Fzd7/Pi16/Tgfb2/Pdgfra/Ccn4/Tenm4/Gli1	17
GO:0003014	BP	GO:0003014	renal system process	11/584	123/28814	4.29E-05	0.000585084	0.00035589	Cyba/Tacr1/Lgmn/Ednrb/Ednra/Gja1/Ptger4/Sulf2/Adm/Slc4a1/Jchain	11
GO:0032368	BP	GO:0032368	regulation of lipid transport	11/584	123/28814	4.29E-05	0.000585084	0.00035589	Pla2g3/Nrg1/Cry1/Il1b/Lrat/Lipg/Il1a/Abca13/Abcg8/Lep/Abcg5	11
GO:0034767	BP	GO:0034767	positive regulation of ion transmembrane transport	14/584	193/28814	4.32E-05	0.000586238	0.000356592	Cemip/Actn2/Lcn2/Jph2/Ednra/Cx3cl1/Ank3/Trem2/Atp1b2/Kcna1/Ccl2/Cnksr3/Bdkrb1/Vmp1	14
GO:0032409	BP	GO:0032409	regulation of transporter activity	18/584	298/28814	4.33E-05	0.000586238	0.000356592	Actn2/Jph2/Ednra/Gja1/Mmp9/Chrm3/Ank3/Cav1/Trem2/Gem/Atp1b2/Kcna1/Ccl2/Osr1/Abcc9/Cnksr3/Kcne4/Vmp1	18
GO:0051251	BP	GO:0051251	positive regulation of lymphocyte activation	23/584	443/28814	4.37E-05	0.000590212	0.00035901	Tacr1/B2m/Lilrb4b/Lilrb4a/Lgals9/Il1b/Il4ra/Zbtb16/Igfbp2/Clec7a/Cav1/Sirpb1c/Il6/Il1a/Slc4a1/Nlrp3/Ccl2/Tnfsf13b/Ighv1-78/Vnn1/Lep/Jak3/Igkc	23
GO:1901016	BP	GO:1901016	regulation of potassium ion transmembrane transporter activity	8/584	64/28814	4.43E-05	0.000596726	0.000362972	Actn2/Ank3/Cav1/Trem2/Atp1b2/Kcna1/Abcc9/Kcne4	8
GO:0048706	BP	GO:0048706	embryonic skeletal system development	12/584	146/28814	4.50E-05	0.000604764	0.000367861	Tgfb3/Ednra/Sulf2/Hoxd10/Wnt5a/Chst11/Rdh10/Etl4/Hoxd11/Tgfb2/Pdgfra/Osr1	12
GO:0060485	BP	GO:0060485	mesenchyme development	18/584	299/28814	4.52E-05	0.000605004	0.000368007	Ednrb/Tgfb3/Sema6d/Ednra/Gja1/Il1b/Sema7a/Wnt5a/Axin2/Rdh10/Efna1/Hpn/Plaur/Zfp750/Il6/Htr2b/Tgfb2/Osr1	18
GO:0018212	BP	GO:0018212	peptidyl-tyrosine modification	19/584	327/28814	4.53E-05	0.000605004	0.000368007	Hgf/Nrg1/Ereg/Socs3/Lilrb4b/Ptger4/Lilrb4a/Ptprz1/Cav1/Trem2/Efna1/Epgn/Il6/Pdgfra/Lif/Il34/Lep/Bmx/Jak3	19
GO:0002224	BP	GO:0002224	toll-like receptor signaling pathway	11/584	124/28814	4.63E-05	0.000616158	0.000374791	Nr1d1/Cyba/Gramd4/Lgals9/Acod1/Cav1/Tlr2/Trem2/Cd300lf/Lrrc19/Cd14	11
GO:0009266	BP	GO:0009266	response to temperature stimulus	13/584	170/28814	4.67E-05	0.000620044	0.000377155	Tacr1/Trpa1/Dio2/Pmp22/Hmox1/Hspa1a/Il1r1/Il1a/Saxo1/Htr2b/Ccl2/Ano1/Lxn	13
GO:0006790	BP	GO:0006790	sulfur compound metabolic process	19/584	328/28814	4.72E-05	0.000625008	0.000380175	Ggt1/Dgat2/Ggt5/Ednrb/Gpx3/Ahcyl2/Ednra/Sulf2/Papss1/Hbb-b1/Chst11/Gstp3/Gsta4/Acacb/Bhmt2/Sult2b1/Acss2/Xdh/Gsta1	19
GO:1901136	BP	GO:1901136	carbohydrate derivative catabolic process	12/584	147/28814	4.81E-05	0.000635681	0.000386667	Cemip/Mmp12/Ampd3/Chil1/Nt5c1a/Gnpda1/Pglyrp1/Chil3/Pde9a/Pnliprp2/Fuca1/Xdh	12
GO:0048246	BP	GO:0048246	macrophage chemotaxis	7/584	48/28814	4.86E-05	0.000639346	0.000388896	Lgals3/Ednrb/Cx3cl1/Trem1/Ccl2/Il34/Ccl3	7
GO:0061517	BP	GO:0061517	macrophage proliferation	4/584	11/28814	4.92E-05	0.000646291	0.00039312	Il33/Cx3cl1/Trem2/Il34	4
GO:0001655	BP	GO:0001655	urogenital system development	21/584	387/28814	4.96E-05	0.000649997	0.000395375	Ednrb/Itga8/Ednra/Mmp9/Bmper/Sulf2/Zbtb16/Wnt5a/Rdh10/Cyp7b1/Fras1/Plaur/Dchs2/Col4a4/Hoxd11/Tgfb2/Pdgfra/Osr1/Lif/Adamts1/Frem2	21
GO:0045861	BP	GO:0045861	negative regulation of proteolysis	20/584	358/28814	4.99E-05	0.000651805	0.000396475	Serpina3n/Serpina3m/Wfdc1/Hgf/Tnf/Wfdc18/Cstb/Mmp9/Wfdc12/Efna1/Plaur/Il6/Serpina3k/Pi16/Fhit/Csta1/Slpi/Il1r2/Timp1/Lxn	20
GO:0032412	BP	GO:0032412	regulation of ion transmembrane transporter activity	17/584	274/28814	5.03E-05	0.00065292	0.000397153	Actn2/Jph2/Ednra/Mmp9/Chrm3/Ank3/Cav1/Trem2/Gem/Atp1b2/Kcna1/Ccl2/Osr1/Abcc9/Cnksr3/Kcne4/Vmp1	17
GO:0034599	BP	GO:0034599	cellular response to oxidative stress	17/584	274/28814	5.03E-05	0.00065292	0.000397153	Mmp3/Lcn2/Hgf/Trpa1/Ednra/Slc4a11/Mmp9/Sphk1/Hmox1/Fbln5/Trem2/Ripk3/Il6/Pdgfra/Vnn1/Ccs/Prdx5	17
GO:0001822	BP	GO:0001822	kidney development	19/584	330/28814	5.12E-05	0.00066311	0.000403352	Ednrb/Itga8/Ednra/Mmp9/Bmper/Sulf2/Zbtb16/Wnt5a/Rdh10/Fras1/Dchs2/Col4a4/Hoxd11/Tgfb2/Pdgfra/Osr1/Lif/Adamts1/Frem2	19
GO:0048708	BP	GO:0048708	astrocyte differentiation	9/584	84/28814	5.18E-05	0.000668647	0.000406719	Nr1d1/S100a8/S100a9/Tspan2/Il1b/Trem2/Gfap/Stat3/Lif	9
GO:0002922	BP	GO:0002922	positive regulation of humoral immune response	5/584	21/28814	5.23E-05	0.000669637	0.000407322	Tnf/Il1b/Acod1/Trem2/C3	5
GO:0032310	BP	GO:0032310	prostaglandin secretion	5/584	21/28814	5.23E-05	0.000669637	0.000407322	Pla2g3/Nos2/Il1b/Il1a/Lep	5
GO:1903975	BP	GO:1903975	regulation of glial cell migration	5/584	21/28814	5.23E-05	0.000669637	0.000407322	Cx3cl1/Ptprz1/Cers2/Trem2/Atp1b2	5
GO:0002688	BP	GO:0002688	regulation of leukocyte chemotaxis	11/584	126/28814	5.36E-05	0.000684666	0.000416463	Lgmn/Ednra/Cxcl13/Il1b/Wnt5a/Cx3cl1/Trem1/Ccl2/Ccr1/Il34/Ccl7	11
GO:0002720	BP	GO:0002720	positive regulation of cytokine production involved in immune response	8/584	66/28814	5.55E-05	0.000706764	0.000429905	B2m/Il1b/Sema7a/Wnt5a/Tlr2/Il1r1/Il6/Nlrp3	8
GO:2001237	BP	GO:2001237	negative regulation of extrinsic apoptotic signaling pathway	10/584	105/28814	5.57E-05	0.000707588	0.000430406	Hgf/Lgals3/Nrg1/Tnf/Lmna/Hmox1/Il1b/Cx3cl1/Tnfrsf23/Hspa1a	10
GO:0001654	BP	GO:0001654	eye development	22/584	421/28814	5.79E-05	0.00073338	0.000446094	Lama1/Col8a1/Angptl7/Mfap5/Slc25a25/Inhba/Gja1/Aldh1a3/Meis1/Smoc1/Col8a2/C3/Mfsd2a/Rdh10/Bak1/Stat3/Tgfb2/Fat3/Pdgfra/Sh3pxd2b/Lif/Frem2	22
GO:0035107	BP	GO:0035107	appendage morphogenesis	13/584	174/28814	5.94E-05	0.000748051	0.000455018	Gja1/Hoxd10/Zbtb16/Wnt5a/Chst11/Rdh10/Bak1/Fras1/Hoxd11/Tgfb2/Osr1/Zfp219/Frem2	13
GO:0035108	BP	GO:0035108	limb morphogenesis	13/584	174/28814	5.94E-05	0.000748051	0.000455018	Gja1/Hoxd10/Zbtb16/Wnt5a/Chst11/Rdh10/Bak1/Fras1/Hoxd11/Tgfb2/Osr1/Zfp219/Frem2	13
GO:0010976	BP	GO:0010976	positive regulation of neuron projection development	15/584	225/28814	6.15E-05	0.000772463	0.000469868	Pla2g3/Hgf/Nrg1/Cxcl5/S100a9/Sphk1/Wnt5a/Cx3cl1/Ptprz1/Rgma/Atp1b2/Il6/Lif/Adamts1/Fut9	15
GO:0043903	BP	GO:0043903	regulation of biological process involved in symbiotic interaction	8/584	67/28814	6.19E-05	0.000773963	0.00047078	Ifitm1/Trim10/Cxcl1/Cxcl5/Ifitm3/Ifitm2/Cav1/Arg1	8
GO:0048640	BP	GO:0048640	negative regulation of developmental growth	11/584	128/28814	6.19E-05	0.000773963	0.00047078	Lgmn/Wwc1/Sema6d/Gja1/Cxadr/Meis1/Sema7a/Wnt5a/Rgma/H19/Pi16	11
GO:0050921	BP	GO:0050921	positive regulation of chemotaxis	12/584	151/28814	6.25E-05	0.000779731	0.000474288	Lgmn/Ednra/Cxcl13/Il1b/Wnt5a/Cx3cl1/Trem2/Trem1/Ccl2/Ccr1/Il34/Ccl7	12
GO:0048511	BP	GO:0048511	rhythmic process	18/584	307/28814	6.35E-05	0.00078982	0.000480425	Nr1d1/Noct/Ereg/Nos2/Alb/Mttp/Bhlhe40/Inhba/Ptger4/Fbxl22/Cry1/Nfil3/Cyp7b1/Il6/Adcy1/Pdgfra/Adamts1/Lep	18
GO:0150063	BP	GO:0150063	visual system development	22/584	424/28814	6.42E-05	0.000796627	0.000484566	Lama1/Col8a1/Angptl7/Mfap5/Slc25a25/Inhba/Gja1/Aldh1a3/Meis1/Smoc1/Col8a2/C3/Mfsd2a/Rdh10/Bak1/Stat3/Tgfb2/Fat3/Pdgfra/Sh3pxd2b/Lif/Frem2	22
GO:0046889	BP	GO:0046889	positive regulation of lipid biosynthetic process	10/584	107/28814	6.54E-05	0.000806389	0.000490504	Nr1d1/Pla2g3/Dgat2/Tnf/Il1b/Ccdc3/Mfsd2a/Rdh10/Il1a/Htr2b	10
GO:0048661	BP	GO:0048661	positive regulation of smooth muscle cell proliferation	10/584	107/28814	6.54E-05	0.000806389	0.000490504	Igfbp5/Cyba/Ereg/Tnf/Mmp9/Hmox1/Cx3cl1/Il6/Adamts1/Ccn4	10
GO:0050767	BP	GO:0050767	regulation of neurogenesis	23/584	455/28814	6.55E-05	0.000806389	0.000490504	Nr1d1/Nrg1/B2m/Tnf/Bhlhe40/Il33/Sema6d/Lpar3/Il1b/Sema7a/Wnt5a/Cx3cl1/Ptprz1/Cers2/Tlr2/Trem2/Rgma/Gfap/Il6/Tgm2/Lif/Il34/Tenm4	23
GO:0060252	BP	GO:0060252	positive regulation of glial cell proliferation	5/584	22/28814	6.65E-05	0.000816491	0.000496649	Nrg1/Tnf/Il1b/Gfap/Il6	5
GO:0051607	BP	GO:0051607	defense response to virus	17/584	281/28814	6.87E-05	0.000839196	0.00051046	Mmp12/Ifitm1/Ifit2/Il33/Ifitm3/Ifitm2/Cxadr/Il1b/Acod1/Ripk3/Il6/Kcnj8/Nlrp3/Il10rb/Abcc9/Ifit3/Trim15	17
GO:0006801	BP	GO:0006801	superoxide metabolic process	8/584	68/28814	6.89E-05	0.000839196	0.00051046	Cyba/Cxcl1/Nos2/Duox2/Noxo1/Fbln5/Sh3pxd2b/Ccs	8
GO:0097006	BP	GO:0097006	regulation of plasma lipoprotein particle levels	8/584	68/28814	6.89E-05	0.000839196	0.00051046	Pla2g3/Dgat2/Mttp/Apob/Trem2/Mfsd2a/Lipg/Plagl2	8
GO:0008202	BP	GO:0008202	steroid metabolic process	19/584	338/28814	7.04E-05	0.000855057	0.000520107	Nr1d1/Dgat2/Tnf/Ednrb/Mttp/Pmp22/Akr1c14/Apob/H6pd/Adm/Cyp7b1/Il1a/Scd1/Dhrs9/Pdgfra/Tm7sf2/Dhrs11/Lep/Sult2b1	19
GO:0043271	BP	GO:0043271	negative regulation of ion transport	13/584	177/28814	7.07E-05	0.000855057	0.000520107	Actn2/Mmp9/Il1rn/Il1b/Ank3/Cav1/Gem/Maob/Tgfb2/Osr1/Kcne4/Lep/Slc18a1	13
GO:0002695	BP	GO:0002695	negative regulation of leukocyte activation	14/584	202/28814	7.08E-05	0.000855057	0.000520107	Nr1d1/Lgals3/Lilrb4b/Lilrb4a/Lgals9/Hmox1/Il4ra/Cx3cl1/Gpnmb/Pglyrp1/Cd300lf/Cebpb/Arg1/Jak3	14
GO:0050830	BP	GO:0050830	defense response to Gram-positive bacterium	12/584	153/28814	7.10E-05	0.000856106	0.000520745	B2m/Tnf/Dmbt1/2610528A11Rik/Tlr2/Pglyrp1/Adm/Nlrp3/Gbp8/Scd1/Ssc5d/Gsdmd	12
GO:0140546	BP	GO:0140546	defense response to symbiont	17/584	282/28814	7.17E-05	0.000862366	0.000524553	Mmp12/Ifitm1/Ifit2/Il33/Ifitm3/Ifitm2/Cxadr/Il1b/Acod1/Ripk3/Il6/Kcnj8/Nlrp3/Il10rb/Abcc9/Ifit3/Trim15	17
GO:0042088	BP	GO:0042088	T-helper 1 type immune response	7/584	51/28814	7.24E-05	0.000866515	0.000527077	Il33/Il1b/Il4ra/Il1rl1/Il1r1/Bcl3/Jak3	7
GO:0014010	BP	GO:0014010	Schwann cell proliferation	4/584	12/28814	7.26E-05	0.000866515	0.000527077	Nrg1/Pmp22/Cers2/Gfap	4
GO:0032490	BP	GO:0032490	detection of molecule of bacterial origin	4/584	12/28814	7.26E-05	0.000866515	0.000527077	Dmbt1/Tlr2/Trem2/Ssc5d	4
GO:0048880	BP	GO:0048880	sensory system development	22/584	428/28814	7.37E-05	0.000876519	0.000533162	Lama1/Col8a1/Angptl7/Mfap5/Slc25a25/Inhba/Gja1/Aldh1a3/Meis1/Smoc1/Col8a2/C3/Mfsd2a/Rdh10/Bak1/Stat3/Tgfb2/Fat3/Pdgfra/Sh3pxd2b/Lif/Frem2	22
GO:0043523	BP	GO:0043523	regulation of neuron apoptotic process	17/584	283/28814	7.49E-05	0.000889221	0.000540888	Pla2g3/Lcn2/Lgmn/Tnf/Egln3/Tgfb3/Mt1/Hmox1/Il1b/Cx3cl1/Ptprz1/Trem2/Retreg1/Cebpb/Tgfb2/Ccl2/Ccl3	17
GO:0050886	BP	GO:0050886	endocrine process	10/584	109/28814	7.66E-05	0.000897629	0.000546003	C1qtnf3/Cyba/Tacr1/Nrg1/Ednrb/Inhba/Cry1/Il1b/Hcar2/Lif	10
GO:0001960	BP	GO:0001960	negative regulation of cytokine-mediated signaling pathway	8/584	69/28814	7.66E-05	0.000897629	0.000546003	Mmp12/Il1rn/Cav1/Trem2/Ccdc3/Il6/Arg1/Il1r2	8
GO:0045600	BP	GO:0045600	positive regulation of fat cell differentiation	8/584	69/28814	7.66E-05	0.000897629	0.000546003	Noct/Zbtb16/Ccdc3/Cebpb/Fndc5/Ffar4/Sh3pxd2b/Napepld	8
GO:0071677	BP	GO:0071677	positive regulation of mononuclear cell migration	8/584	69/28814	7.66E-05	0.000897629	0.000546003	Lgmn/Lgals3/Lgals9/Cxcl13/Wnt5a/Ccl2/Ccr1/Ccl7	8
GO:1901224	BP	GO:1901224	positive regulation of NIK/NF-kappaB signaling	8/584	69/28814	7.66E-05	0.000897629	0.000546003	Tnf/Sphk1/Il1b/Tlr2/Trem2/Mmp8/Lrrc19/Cd14	8
GO:0050920	BP	GO:0050920	regulation of chemotaxis	15/584	230/28814	7.88E-05	0.000920789	0.00056009	Lgmn/Sema6d/Ednra/Cxcl13/Il1b/Sema7a/Wnt5a/Cx3cl1/Trem2/Trem1/Ccl2/Pdgfra/Ccr1/Il34/Ccl7	15
GO:0032693	BP	GO:0032693	negative regulation of interleukin-10 production	5/584	23/28814	8.36E-05	0.000972499	0.000591544	Lilrb4b/Lilrb4a/Mmp8/Tnfrsf9/Jak3	5
GO:0072677	BP	GO:0072677	eosinophil migration	5/584	23/28814	8.36E-05	0.000972499	0.000591544	Lgals3/Ptger4/Cx3cl1/Ccl2/Ccl7	5
GO:0002706	BP	GO:0002706	regulation of lymphocyte mediated immunity	15/584	232/28814	8.68E-05	0.001007138	0.000612614	B2m/Tnf/Lilrb4b/Lilrb4a/Lgals9/Il1b/Trem2/C3/Il1r1/Ripk3/Il6/Nlrp3/Arg1/H60c/Lep	15
GO:0003158	BP	GO:0003158	endothelium development	11/584	133/28814	8.77E-05	0.001014807	0.000617278	Lcn2/Slc40a1/Nrg1/Tnf/Ednrb/Col18a1/Ednra/Il1b/Col24a1/Ezr/Xdh	11
GO:0022617	BP	GO:0022617	extracellular matrix disassembly	6/584	37/28814	9.20E-05	0.001062542	0.000646315	Mmp13/Noxo1/Hpn/Il6/Tgfb2/Sh3pxd2b	6
GO:0072001	BP	GO:0072001	renal system development	19/584	345/28814	9.22E-05	0.001062542	0.000646315	Ednrb/Itga8/Ednra/Mmp9/Bmper/Sulf2/Zbtb16/Wnt5a/Rdh10/Fras1/Dchs2/Col4a4/Hoxd11/Tgfb2/Pdgfra/Osr1/Lif/Adamts1/Frem2	19
GO:0038066	BP	GO:0038066	p38MAPK cascade	7/584	53/28814	9.31E-05	0.001070185	0.000650964	Hgf/Sphk1/Il1b/Trem2/Ezr/Lep/Xdh	7
GO:0061844	BP	GO:0061844	antimicrobial humoral immune response mediated by antimicrobial peptide	11/584	134/28814	9.38E-05	0.001070328	0.00065105	Lgals3/B2m/Cxcl1/Cxcl5/Cxcl3/Cxcl2/S100a9/Dmbt1/Cxcl13/Pglyrp1/Adm	11
GO:0002763	BP	GO:0002763	positive regulation of myeloid leukocyte differentiation	8/584	71/28814	9.41E-05	0.001070328	0.00065105	Pla2g3/Tnf/Trem2/Lif/Ccr1/Il34/Ccl3/Gpr68	8
GO:0009620	BP	GO:0009620	response to fungus	8/584	71/28814	9.41E-05	0.001070328	0.00065105	Cxcl1/Clec4e/2610528A11Rik/Clec7a/Clec4d/Tlr2/Bak1/Arg1	8
GO:0034121	BP	GO:0034121	regulation of toll-like receptor signaling pathway	8/584	71/28814	9.41E-05	0.001070328	0.00065105	Nr1d1/Cyba/Gramd4/Acod1/Cav1/Tlr2/Trem2/Cd300lf	8
GO:0001906	BP	GO:0001906	cell killing	16/584	261/28814	9.55E-05	0.00108174	0.000657992	Lgals3/B2m/Cxcl1/Nos2/Cxcl5/Lgals9/Cxcl13/Clec7a/Pglyrp1/C3/Ripk3/Trem1/Ccl2/Arg1/H60c/Lep	16
GO:0090276	BP	GO:0090276	regulation of peptide hormone secretion	15/584	234/28814	9.55E-05	0.00108174	0.000657992	Nr1d1/Trpa1/Camk2n1/Nos2/Tnf/Slc16a1/Gja1/Ptger4/Il1b/Ffar4/Il6/Lif/Lep/Gpr68/Ano1	15
GO:0055017	BP	GO:0055017	cardiac muscle tissue growth	10/584	112/28814	9.63E-05	0.001087982	0.000661789	Col14a1/Nrg1/Gja1/Cxadr/Meis1/Pi16/Tgfb2/Ccn4/Tenm4/Gli1	10
GO:0043491	BP	GO:0043491	protein kinase B signaling	14/584	208/28814	9.68E-05	0.001090687	0.000663434	Mmp3/Igfbp5/C1qtnf3/Nrg1/Tnf/Chil1/Il1b/Cx3cl1/Il6/F10/Ccl2/Thpo/Lep/Xdh	14
GO:0060420	BP	GO:0060420	regulation of heart growth	9/584	91/28814	9.73E-05	0.001093438	0.000665107	Col14a1/Nrg1/Gja1/Cxadr/Meis1/Pi16/Acacb/Ccn4/Gli1	9
GO:1902905	BP	GO:1902905	positive regulation of supramolecular fiber organization	13/584	183/28814	9.92E-05	0.001112946	0.000676974	Actn2/Tacr1/Ccn2/Synpo2/Tgfb3/Pfn1/Cx3cl1/Cav1/Hspa1a/Gm14137/Tnxb/Scin/Sh3pxd2b	13
GO:0014706	BP	GO:0014706	striated muscle tissue development	17/584	290/28814	0.0001009	0.001126237	0.000685058	Col14a1/Actn2/Nrg1/Jph2/Lmna/Ednra/Gja1/Cxadr/Meis1/Wnt5a/Fzd7/Pi16/Tgfb2/Pdgfra/Ccn4/Tenm4/Gli1	17
GO:0030072	BP	GO:0030072	peptide hormone secretion	17/584	290/28814	0.0001009	0.001126237	0.000685058	Nr1d1/Trpa1/Camk2n1/Nos2/Tnf/Slc16a1/Dio2/Gja1/Ptger4/Il1rn/Il1b/Ffar4/Il6/Lif/Lep/Gpr68/Ano1	17
GO:0030324	BP	GO:0030324	lung development	15/584	236/28814	0.000105023	0.001165449	0.00070891	Mmp12/Igfbp5/Lama1/Ccn2/Hhip/Tnf/Chil1/Tgfb3/Mgp/Wnt5a/Rdh10/Adamtsl2/Pdgfra/Lif/Gli1	15
GO:0002823	BP	GO:0002823	negative regulation of adaptive immune response based on somatic recombination of immune receptors built from immunoglobulin superfamily domains	7/584	54/28814	0.000105159	0.001165449	0.00070891	Lilrb4b/Il33/Lilrb4a/Il4ra/Il1rl1/Arg1/Jak3	7
GO:0010883	BP	GO:0010883	regulation of lipid storage	7/584	54/28814	0.000105159	0.001165449	0.00070891	Apob/Trem2/C3/Plin2/Hilpda/Acacb/Lep	7
GO:2001057	BP	GO:2001057	reactive nitrogen species metabolic process	9/584	92/28814	0.0001059	0.001170889	0.000712219	Nos2/Tnf/Ddah1/Il1b/Cav1/Tlr2/Mmp8/Il6/Prdx5	9
GO:0043281	BP	GO:0043281	regulation of cysteine-type endopeptidase activity involved in apoptotic process	14/584	210/28814	0.000107132	0.001181728	0.000718812	Ccn2/Hgf/Gramd4/Tnf/S100a8/S100a9/Mmp9/Tnfrsf23/Bak1/Plaur/Il6/Nlrp3/Nlrc4/Xdh	14
GO:0045834	BP	GO:0045834	positive regulation of lipid metabolic process	13/584	185/28814	0.000110721	0.001215592	0.00073941	Nr1d1/Pla2g3/Dgat2/Angptl4/Tnf/Il1b/Ccdc3/Mfsd2a/Rdh10/Il1a/Htr2b/Scd1/Pdgfra	13
GO:0071356	BP	GO:0071356	cellular response to tumor necrosis factor	13/584	185/28814	0.000110721	0.001215592	0.00073941	Nr1d1/Tnf/Sphk1/Cx3cl1/Acod1/Ccdc3/Hspa1a/Il6/Ccl2/Tnfsf13b/Ccl3/Card14/Ccl7	13
GO:0007566	BP	GO:0007566	embryo implantation	8/584	73/28814	0.000114717	0.0012536	0.00076253	Tppp3/Mmp12/Mmp9/Acod1/Lif/Tead4/Vmp1/Timp1	8
GO:0060761	BP	GO:0060761	negative regulation of response to cytokine stimulus	8/584	73/28814	0.000114717	0.0012536	0.00076253	Mmp12/Il1rn/Cav1/Trem2/Ccdc3/Il6/Arg1/Il1r2	8
GO:0043588	BP	GO:0043588	skin development	18/584	322/28814	0.000116206	0.001263976	0.000768841	Igfbp5/Tnf/Inhba/Wnt5a/Sprr2h/Kazn/Arrdc3/Fras1/Krt36/Il1a/Krt84/Scd1/Tgfb2/Krt17/Csta1/Wnt10b/Pnpla1/Krt90	18
GO:0045927	BP	GO:0045927	positive regulation of growth	18/584	322/28814	0.000116206	0.001263976	0.000768841	Cyba/Nrg1/Ptger4/Lpar3/Sphk1/Sema7a/C3/Mfsd2a/Hpn/Mkks/Ezr/Tgfb2/Sh3pxd2b/Krt17/Acacb/Ccn4/Lep/Gli1	18
GO:0045687	BP	GO:0045687	positive regulation of glial cell differentiation	7/584	55/28814	0.00011841	0.001284968	0.00078161	Il33/Il1b/Ptprz1/Tlr2/Lif/Il34/Tenm4	7
GO:1903522	BP	GO:1903522	regulation of blood circulation	16/584	266/28814	0.000119034	0.00128876	0.000783916	Tacr1/Ccn2/Trpa1/Nos2/Ednrb/Ednra/Gja1/Cxadr/Cx3cl1/Chrm3/Cav1/Adm/Tgfb2/Abcc9/Kcne4/Lep	16
GO:0002062	BP	GO:0002062	chondrocyte differentiation	10/584	115/28814	0.000120183	0.001298202	0.00078966	Ccn2/Sulf2/Zbtb16/Axin2/Chst11/Hoxd11/Osr1/Cytl1/Ccn4/Zfp219	10
GO:0030323	BP	GO:0030323	respiratory tube development	15/584	239/28814	0.000120805	0.001301078	0.000791409	Mmp12/Igfbp5/Lama1/Ccn2/Hhip/Tnf/Chil1/Tgfb3/Mgp/Wnt5a/Rdh10/Adamtsl2/Pdgfra/Lif/Gli1	15
GO:0031346	BP	GO:0031346	positive regulation of cell projection organization	22/584	443/28814	0.000121005	0.001301078	0.000791409	Pla2g3/Lcn2/Hgf/Nrg1/Cxcl5/Tgfb3/S100a9/Lpar3/Sphk1/Pfn1/Sema7a/Wnt5a/Cx3cl1/Ptprz1/Rgma/Gm14137/Atp1b2/Il6/Saxo1/Lif/Adamts1/Fut9	22
GO:0002761	BP	GO:0002761	regulation of myeloid leukocyte differentiation	11/584	138/28814	0.000122084	0.00130968	0.000796642	Pla2g3/Tnf/Lilrb4b/Lilrb4a/Trem2/Cebpb/Lif/Ccr1/Il34/Ccl3/Gpr68	11
GO:0010977	BP	GO:0010977	negative regulation of neuron projection development	12/584	162/28814	0.000122765	0.001313976	0.000799255	B2m/Sema6d/Pmp22/Sema7a/Wnt5a/Ptprz1/Cers2/Rgma/Gfap/Efna1/Fat3/Prag1	12
GO:0010038	BP	GO:0010038	response to metal ion	17/584	295/28814	0.000124007	0.001324243	0.0008055	Crip1/Slc40a1/Lgmn/B2m/Mt2/Mt1/Mmp9/CYTB/Hmox1/Ank3/Cav1/Ncstn/Kcna1/Tat/Il1a/Syt8/Xdh	17
GO:0014823	BP	GO:0014823	response to activity	6/584	39/28814	0.000124806	0.001329757	0.000808854	Slc25a25/Cry1/Myh2/Fndc5/Il6/Slc4a1	6
GO:2000116	BP	GO:2000116	regulation of cysteine-type endopeptidase activity	15/584	240/28814	0.000126506	0.001344805	0.000818007	Ccn2/Hgf/Lgmn/Gramd4/Tnf/S100a8/S100a9/Mmp9/Tnfrsf23/Bak1/Plaur/Il6/Nlrp3/Nlrc4/Xdh	15
GO:0010884	BP	GO:0010884	positive regulation of lipid storage	5/584	25/28814	0.000127654	0.00135088	0.000821703	Apob/C3/Plin2/Hilpda/Acacb	5
GO:0015732	BP	GO:0015732	prostaglandin transport	5/584	25/28814	0.000127654	0.00135088	0.000821703	Pla2g3/Nos2/Il1b/Il1a/Lep	5
GO:0035710	BP	GO:0035710	CD4-positive, alpha-beta T cell activation	10/584	116/28814	0.000129175	0.001363906	0.000829626	Ptger4/Lilrb4a/Lgals9/Il4ra/Cebpb/Il6/Nlrp3/Stat3/Bcl3/Jak3	10
GO:0044703	BP	GO:0044703	multi-organism reproductive process	13/584	188/28814	0.000130096	0.00137054	0.000833661	Tppp3/Mmp12/Igfbp5/Tacr1/Pmp22/Mmp9/Lgals9/Acod1/Prl2a1/Lif/Tead4/Vmp1/Timp1	13
GO:0006631	BP	GO:0006631	fatty acid metabolic process	22/584	446/28814	0.000133202	0.001400118	0.000851652	Pla2g3/Dgat2/Ggt5/Prkab1/Akr1c14/Sphk1/Il1b/Cav1/Fads1/C3/Mfsd2a/Lipg/Tnxb/Scd1/Hacd4/Pnpla3/Acacb/Lep/Scd2/Cyp4v3/Cyp2f2/Acss2	22
GO:0045685	BP	GO:0045685	regulation of glial cell differentiation	9/584	95/28814	0.000135758	0.001423794	0.000866054	Nr1d1/Il33/Il1b/Ptprz1/Tlr2/Trem2/Lif/Il34/Tenm4	9
GO:0034763	BP	GO:0034763	negative regulation of transmembrane transport	11/584	140/28814	0.000138761	0.001447858	0.000880692	Actn2/Tnf/Mmp9/Il1b/Ank3/Cav1/Gem/Tgfb2/Osr1/Kcne4/Lep	11
GO:0030301	BP	GO:0030301	cholesterol transport	8/584	75/28814	0.00013898	0.001447858	0.000880692	Apob/Lipg/Abca8b/Abca13/Abcg8/Abca8a/Lep/Abcg5	8
GO:0045669	BP	GO:0045669	positive regulation of osteoblast differentiation	8/584	75/28814	0.00013898	0.001447858	0.000880692	Lmna/Ptger4/Gdpd2/Cebpb/Ffar4/Il6/Wnt10b/Ccn4	8
GO:0051146	BP	GO:0051146	striated muscle cell differentiation	18/584	328/28814	0.000146246	0.001520182	0.000924684	Igfbp5/Col14a1/Actn2/Flnc/Nrg1/Lmna/Pmp22/Cxadr/Il4ra/Myom2/Fzd7/Pi16/Pdgfra/Wnt10b/Ybx1/Ccn4/Il36g/Bcl9	18
GO:0051897	BP	GO:0051897	positive regulation of protein kinase B signaling	10/584	118/28814	0.000148871	0.001544044	0.000939199	Igfbp5/C1qtnf3/Nrg1/Tnf/Chil1/Cx3cl1/Il6/F10/Thpo/Lep	10
GO:0090407	BP	GO:0090407	organophosphate biosynthetic process	23/584	482/28814	0.000153748	0.001591106	0.000967825	Ampd3/Socs3/Chpt1/Nos2/Pigt/Pcyt2/Trem2/Agpat2/Papss1/Abca8b/Cwh43/Htr2b/Ctps/Stat3/Adcy1/Lpcat4/Adcy2/Abca8a/Pnpla3/Acacb/Ckb/Ldhd/Acss2	23
GO:0002726	BP	GO:0002726	positive regulation of T cell cytokine production	5/584	26/28814	0.000155425	0.001597882	0.000971947	B2m/Il1b/Il1r1/Il6/Nlrp3	5
GO:0010575	BP	GO:0010575	positive regulation of vascular endothelial growth factor production	5/584	26/28814	0.000155425	0.001597882	0.000971947	Il1b/Sulf2/C3/Il6/Il1a	5
GO:0035743	BP	GO:0035743	CD4-positive, alpha-beta T cell cytokine production	5/584	26/28814	0.000155425	0.001597882	0.000971947	Il1b/Il1r1/Il6/Nlrp3/Arg1	5
GO:1901652	BP	GO:1901652	response to peptide	21/584	420/28814	0.000156194	0.001602275	0.000974619	Serpina3n/Actn2/Bglap3/Serpina3m/Lgmn/Socs3/Ednrb/Ednra/Gja1/Mmp9/CYTB/Cry1/Il1b/Cav1/Trem2/Serpina3k/Stat3/Ybx1/Lep/Jak3/Ano1	21
GO:0030316	BP	GO:0030316	osteoclast differentiation	10/584	119/28814	0.000159631	0.001633956	0.00099389	Tnf/Lilrb4b/Lilrb4a/Trem2/Cd300lf/Cebpb/Ccr1/Ccn4/Ccl3/Gpr68	10
GO:0050731	BP	GO:0050731	positive regulation of peptidyl-tyrosine phosphorylation	13/584	192/28814	0.000160427	0.001638524	0.000996668	Hgf/Nrg1/Ereg/Ptger4/Ptprz1/Trem2/Efna1/Epgn/Il6/Pdgfra/Lif/Il34/Lep	13
GO:0006636	BP	GO:0006636	unsaturated fatty acid biosynthetic process	6/584	41/28814	0.000166206	0.001686525	0.001025866	Pla2g3/Sphk1/Il1b/Fads1/Scd1/Scd2	6
GO:0032689	BP	GO:0032689	negative regulation of interferon-gamma production	6/584	41/28814	0.000166206	0.001686525	0.001025866	Lilrb4b/Il33/Lilrb4a/Lgals9/Pglyrp1/Il1rl1	6
GO:0071827	BP	GO:0071827	plasma lipoprotein particle organization	6/584	41/28814	0.000166206	0.001686525	0.001025866	Pla2g3/Mttp/Apob/Mfsd2a/Lipg/Plagl2	6
GO:0002437	BP	GO:0002437	inflammatory response to antigenic stimulus	8/584	77/28814	0.000167322	0.001687579	0.001026507	Tnf/Il1rn/Lilrb4a/Trem2/C3/Il5ra/Cd68/Il36g	8
GO:0030326	BP	GO:0030326	embryonic limb morphogenesis	11/584	143/28814	0.00016739	0.001687579	0.001026507	Gja1/Hoxd10/Zbtb16/Wnt5a/Chst11/Rdh10/Fras1/Hoxd11/Tgfb2/Osr1/Frem2	11
GO:0035113	BP	GO:0035113	embryonic appendage morphogenesis	11/584	143/28814	0.00016739	0.001687579	0.001026507	Gja1/Hoxd10/Zbtb16/Wnt5a/Chst11/Rdh10/Fras1/Hoxd11/Tgfb2/Osr1/Frem2	11
GO:0046887	BP	GO:0046887	positive regulation of hormone secretion	12/584	168/28814	0.000172897	0.001739354	0.001058	Pla2g3/C1qtnf3/Tacr1/Trpa1/Camk2n1/Gja1/Ptger4/Hcar2/Ffar4/Lif/Gpr68/Ano1	12
GO:0002460	BP	GO:0002460	adaptive immune response based on somatic recombination of immune receptors built from immunoglobulin superfamily domains	23/584	486/28814	0.000173302	0.001739703	0.001058213	B2m/Tnf/Lilrb4b/Il33/Lilrb4a/Il1b/Il4ra/Trem2/C3/Il1rl1/Il1r1/Ripk3/Il6/Nlrp3/Stat3/C2/Arg1/Tnfsf13b/Ighv1-78/Bcl3/C4b/Jak3/Igkc	23
GO:0042176	BP	GO:0042176	regulation of protein catabolic process	20/584	393/28814	0.000176318	0.001766189	0.001074323	Nrg1/Nos2/Tnf/Il33/Gja1/Il1b/Wnt5a/Cav1/Trem2/Rgma/Gfap/Efna1/Hspa1a/Ezr/Fhit/Trim40/Mapk15/Wnt10b/Sh3rf2/Timp1	20
GO:0002820	BP	GO:0002820	negative regulation of adaptive immune response	7/584	59/28814	0.000185651	0.001855723	0.001128784	Lilrb4b/Il33/Lilrb4a/Il4ra/Il1rl1/Arg1/Jak3	7
GO:0009408	BP	GO:0009408	response to heat	9/584	99/28814	0.000186226	0.001857503	0.001129867	Tacr1/Trpa1/Pmp22/Hmox1/Hspa1a/Il1r1/Il1a/Ccl2/Ano1	9
GO:0014829	BP	GO:0014829	vascular associated smooth muscle contraction	5/584	27/28814	0.000187586	0.001867102	0.001135706	Ednrb/Ednra/Chrm3/Acta2/Mkks	5
GO:0001763	BP	GO:0001763	morphogenesis of a branching structure	15/584	249/28814	0.000189269	0.001879857	0.001143464	Lama1/Hgf/Socs3/Hhip/Tnf/Ednra/Mgp/Il1b/Wnt5a/Rdh10/Adm/Il6/Hoxd11/Pdgfra/Tgm2	15
GO:0006924	BP	GO:0006924	activation-induced cell death of T cells	4/584	15/28814	0.000190845	0.001883543	0.001145706	Tnfrsf23/Tsc22d3/Ripk3/Tgfb2	4
GO:0034112	BP	GO:0034112	positive regulation of homotypic cell-cell adhesion	4/584	15/28814	0.000190845	0.001883543	0.001145706	Mmrn1/Ank3/Plaur/Il6	4
GO:0070943	BP	GO:0070943	neutrophil-mediated killing of symbiont cell	4/584	15/28814	0.000190845	0.001883543	0.001145706	Cxcl1/Cxcl5/Trem1/Arg1	4
GO:0042445	BP	GO:0042445	hormone metabolic process	14/584	222/28814	0.000191737	0.001888367	0.001148641	Ednrb/Dio2/Duoxa2/Duox2/Aldh1a3/Akr1c14/H6pd/Lrat/Rdh10/Adm/Hpn/Dhrs9/Pdgfra/Lep	14
GO:0062197	BP	GO:0062197	cellular response to chemical stress	18/584	336/28814	0.00019678	0.001933973	0.001176382	Mmp3/Lcn2/Hgf/Trpa1/Ednra/Slc4a11/Mmp9/Sphk1/Hmox1/Fbln5/Cav1/Trem2/Ripk3/Il6/Pdgfra/Vnn1/Ccs/Prdx5	18
GO:0031341	BP	GO:0031341	regulation of cell killing	11/584	146/28814	0.000200882	0.001970154	0.00119839	B2m/Cxcl1/Nos2/Cxcl5/Lgals9/Clec7a/Ripk3/Ccl2/Arg1/H60c/Lep	11
GO:0043583	BP	GO:0043583	ear development	15/584	251/28814	0.000206405	0.002017217	0.001227017	Fzd2/Duox2/Itga8/Ednra/Aldh1a3/Bmper/Pdzd7/Wnt5a/Rdh10/Hpn/Myo7a/Tgfb2/Osr1/Cytl1/Frem2	15
GO:0002548	BP	GO:0002548	monocyte chemotaxis	7/584	60/28814	0.000206541	0.002017217	0.001227017	Lgmn/Lgals3/Cx3cl1/Ccl2/Ccr1/Ccl3/Ccl7	7
GO:0042542	BP	GO:0042542	response to hydrogen peroxide	10/584	123/28814	0.00020946	0.002041474	0.001241771	Lcn2/Hgf/Trpa1/Ednra/Sphk1/Hmox1/Hba-a1/Ripk3/Il6/Slc4a1	10
GO:0019932	BP	GO:0019932	second-messenger-mediated signaling	17/584	309/28814	0.00021507	0.002089308	0.001270868	Nrg1/Mt2/Nos2/Tnf/Ednrb/Ptger4/Mt1/Sphk1/Chrm3/Trem2/Selp/Ffar4/Pde9a/Gnai1/Htr2b/Adcy2/Ccr1	17
GO:0007596	BP	GO:0007596	blood coagulation	12/584	172/28814	0.000215259	0.002089308	0.001270868	Mmrn1/S100a9/Lilrb4a/Cx3cl1/Cav1/C3/Selp/Il6/Slc4a1/Proz/F10/Pdgfra	12
GO:1904888	BP	GO:1904888	cranial skeletal system development	8/584	80/28814	0.000218612	0.002117465	0.001287995	Tgfb3/Ednra/Chst11/Rdh10/Tgfb2/Pdgfra/Sh3pxd2b/Foxn3	8
GO:0002377	BP	GO:0002377	immunoglobulin production	16/584	281/28814	0.000222535	0.002129652	0.001295408	B2m/Igkv4-50/Igkv1-117/Tnf/Igkv1-135/Il33/Lilrb4a/Il4ra/Igkv1-88/Igkv19-93/Igkv8-30/Igkv1-122/Il6/Igkv15-103/Tnfsf13b/Igkv6-13	16
GO:0002286	BP	GO:0002286	T cell activation involved in immune response	10/584	124/28814	0.000223775	0.002129652	0.001295408	Lgals3/Ptger4/Clec4e/Il4ra/Clec4d/Il6/Nlrp3/Stat3/Bcl3/Jak3	10
GO:0046620	BP	GO:0046620	regulation of organ growth	10/584	124/28814	0.000223775	0.002129652	0.001295408	Col14a1/Nrg1/Wwc1/Gja1/Cxadr/Meis1/Pi16/Acacb/Ccn4/Gli1	10
GO:0003094	BP	GO:0003094	glomerular filtration	5/584	28/28814	0.000224581	0.002129652	0.001295408	Cyba/Ednra/Gja1/Sulf2/Jchain	5
GO:0050995	BP	GO:0050995	negative regulation of lipid catabolic process	5/584	28/28814	0.000224581	0.002129652	0.001295408	Tnf/Il1b/Mfsd2a/Hcar2/Acacb	5
GO:0051767	BP	GO:0051767	nitric-oxide synthase biosynthetic process	5/584	28/28814	0.000224581	0.002129652	0.001295408	Il33/Ptger4/Tlr2/Ccl2/Jak3	5
GO:0051769	BP	GO:0051769	regulation of nitric-oxide synthase biosynthetic process	5/584	28/28814	0.000224581	0.002129652	0.001295408	Il33/Ptger4/Tlr2/Ccl2/Jak3	5
GO:0060445	BP	GO:0060445	branching involved in salivary gland morphogenesis	5/584	28/28814	0.000224581	0.002129652	0.001295408	Lama1/Hgf/Tnf/Il6/Tgm2	5
GO:0150077	BP	GO:0150077	regulation of neuroinflammatory response	5/584	28/28814	0.000224581	0.002129652	0.001295408	Nr1d1/Sphk1/Cx3cl1/Trem2/Mmp8	5
GO:1900017	BP	GO:1900017	positive regulation of cytokine production involved in inflammatory response	5/584	28/28814	0.000224581	0.002129652	0.001295408	Pla2g3/Tnf/Clec7a/Il6/Stat3	5
GO:0034764	BP	GO:0034764	positive regulation of transmembrane transport	15/584	253/28814	0.000224867	0.002129652	0.001295408	Cemip/Actn2/Lcn2/Jph2/Ednra/Cx3cl1/Ank3/Trem2/C3/Atp1b2/Kcna1/Ccl2/Cnksr3/Bdkrb1/Vmp1	15
GO:0035296	BP	GO:0035296	regulation of tube diameter	12/584	173/28814	0.000227134	0.00213582	0.001299159	Tacr1/Ednrb/Ednra/Gja1/Cx3cl1/Chrm3/Cav1/Acta2/Adm/Mkks/Htr2b/Lep	12
GO:0050680	BP	GO:0050680	negative regulation of epithelial cell proliferation	12/584	173/28814	0.000227134	0.00213582	0.001299159	Wfdc1/B2m/Tnf/Gja1/Wnt5a/Prl2a1/Cav1/Hpn/Tgfb2/Ccl2/Wnt10b/Xdh	12
GO:0097746	BP	GO:0097746	blood vessel diameter maintenance	12/584	173/28814	0.000227134	0.00213582	0.001299159	Tacr1/Ednrb/Ednra/Gja1/Cx3cl1/Chrm3/Cav1/Acta2/Adm/Mkks/Htr2b/Lep	12
GO:0040013	BP	GO:0040013	negative regulation of locomotion	18/584	340/28814	0.000227341	0.00213582	0.001299159	Igfbp5/Nrg1/Tnf/Il33/Sema6d/Ptger4/Il1rn/Cxcl13/Sema7a/Wnt5a/Cx3cl1/Cers2/Arrdc3/Atp1b2/Stat3/Ccl2/Mapk15/Timp1	18
GO:0060324	BP	GO:0060324	face development	7/584	61/28814	0.000229286	0.002145494	0.001305044	Tgfb3/Ednra/Aldh1a3/Wnt5a/Mkks/Tgfb2/Pdgfra	7
GO:0060760	BP	GO:0060760	positive regulation of response to cytokine stimulus	7/584	61/28814	0.000229286	0.002145494	0.001305044	Mmp12/Wnt5a/Tlr2/Trem2/Cd300lf/Hspa1a/Il1r1	7
GO:0002831	BP	GO:0002831	regulation of response to biotic stimulus	19/584	371/28814	0.000234479	0.002189716	0.001331943	Mmp12/Cyba/Ereg/Cxcl1/Cxcl5/Lgals9/Il1b/Wnt5a/Cx3cl1/Acod1/Tlr2/Trem2/C3/Arg1/H60c/Ccr1/Lep/Trim15/Nlrc4	19
GO:0015918	BP	GO:0015918	sterol transport	8/584	81/28814	0.000238327	0.002216817	0.001348428	Apob/Lipg/Abca8b/Abca13/Abcg8/Abca8a/Lep/Abcg5	8
GO:0045670	BP	GO:0045670	regulation of osteoclast differentiation	8/584	81/28814	0.000238327	0.002216817	0.001348428	Tnf/Lilrb4b/Lilrb4a/Trem2/Cebpb/Ccr1/Ccl3/Gpr68	8
GO:0002702	BP	GO:0002702	positive regulation of production of molecular mediator of immune response	10/584	125/28814	0.000238902	0.002217771	0.001349008	B2m/Il33/Il1b/Il4ra/Sema7a/Wnt5a/Tlr2/Il1r1/Il6/Nlrp3	10
GO:0035150	BP	GO:0035150	regulation of tube size	12/584	174/28814	0.000239562	0.002218074	0.001349192	Tacr1/Ednrb/Ednra/Gja1/Cx3cl1/Chrm3/Cav1/Acta2/Adm/Mkks/Htr2b/Lep	12
GO:2001056	BP	GO:2001056	positive regulation of cysteine-type endopeptidase activity	11/584	149/28814	0.000239881	0.002218074	0.001349192	Ccn2/Lgmn/Gramd4/Tnf/S100a8/S100a9/Tnfrsf23/Bak1/Nlrp3/Nlrc4/Xdh	11
GO:0051606	BP	GO:0051606	detection of stimulus	16/584	283/28814	0.000240994	0.002223978	0.001352783	Trpa1/Tgfb3/Lpo/Dmbt1/Pdzd7/Clec7a/Tlr2/Trem2/Pglyrp1/Hpn/Kcna1/Mkks/Ssc5d/Nlrc4/Ano1/Lxn	16
GO:0046006	BP	GO:0046006	regulation of activated T cell proliferation	6/584	44/28814	0.000247868	0.002282922	0.001388637	Lilrb4b/Lilrb4a/Igfbp2/Ripk3/Arg1/Jak3	6
GO:0031650	BP	GO:0031650	regulation of heat generation	4/584	16/28814	0.000250392	0.002301644	0.001400026	Tnf/Ednrb/Il1b/Arrdc3	4
GO:0060401	BP	GO:0060401	cytosolic calcium ion transport	13/584	201/28814	0.000251605	0.002308026	0.001403907	Cemip/Cyba/Ccn2/Trpa1/Jph2/Ednra/Cx3cl1/Cav1/Bak1/Htr2b/Ero1a/Tgfb2/Bdkrb1	13
GO:0007599	BP	GO:0007599	hemostasis	12/584	175/28814	0.000252563	0.002308026	0.001403907	Mmrn1/S100a9/Lilrb4a/Cx3cl1/Cav1/C3/Selp/Il6/Slc4a1/Proz/F10/Pdgfra	12
GO:0050817	BP	GO:0050817	coagulation	12/584	175/28814	0.000252563	0.002308026	0.001403907	Mmrn1/S100a9/Lilrb4a/Cx3cl1/Cav1/C3/Selp/Il6/Slc4a1/Proz/F10/Pdgfra	12
GO:0031663	BP	GO:0031663	lipopolysaccharide-mediated signaling pathway	7/584	62/28814	0.000254006	0.002316691	0.001409178	Tnf/Il1b/Cx3cl1/Acod1/Trem2/Ccl2/Cd14	7
GO:0032414	BP	GO:0032414	positive regulation of ion transmembrane transporter activity	10/584	126/28814	0.000254877	0.002320122	0.001411265	Actn2/Jph2/Ednra/Ank3/Trem2/Atp1b2/Kcna1/Ccl2/Cnksr3/Vmp1	10
GO:0014855	BP	GO:0014855	striated muscle cell proliferation	8/584	82/28814	0.000259474	0.00235739	0.001433934	Nrg1/Gja1/Cxadr/Meis1/Stat3/Tgfb2/Tenm4/Gli1	8
GO:0044706	BP	GO:0044706	multi-multicellular organism process	13/584	202/28814	0.000264043	0.002394266	0.001456365	Tppp3/Mmp12/Igfbp5/Tacr1/Mmp9/Lgals9/Acod1/Prl2a1/Sh3pxd2b/Lif/Tead4/Vmp1/Timp1	13
GO:0051896	BP	GO:0051896	regulation of protein kinase B signaling	12/584	176/28814	0.00026616	0.002408798	0.001465204	Mmp3/Igfbp5/C1qtnf3/Nrg1/Tnf/Chil1/Cx3cl1/Il6/F10/Thpo/Lep/Xdh	12
GO:0097205	BP	GO:0097205	renal filtration	5/584	29/28814	0.000266874	0.002410608	0.001466305	Cyba/Ednra/Gja1/Sulf2/Jchain	5
GO:0042391	BP	GO:0042391	regulation of membrane potential	22/584	469/28814	0.000269009	0.00242522	0.001475193	Actn2/Tacr1/Trpa1/B2m/Slc26a3/Pmp22/Gja1/Slc4a11/Cxadr/Il1rn/Cx3cl1/Ank3/Cav1/Trem2/Bak1/Atp1b2/Kcna1/Il6/Kcnj8/Kcne4/Npas4/Ano1	22
GO:0009991	BP	GO:0009991	response to extracellular stimulus	20/584	406/28814	0.000269646	0.002426294	0.001475847	Noct/Bglap3/Slc39a4/Angptl4/Prkab1/Slc16a1/Alb/Slc25a25/Mmp9/Lilrb4a/Prl2a1/Fads1/Mfsd2a/Mkks/Rnf152/Pnpla3/Acacb/Lep/Gsdmd/Cd68	20
GO:0070227	BP	GO:0070227	lymphocyte apoptotic process	9/584	104/28814	0.00027037	0.002428155	0.001476979	Lgals3/Wnt5a/Tnfrsf23/Tsc22d3/Bak1/Efna1/Ripk3/Tgfb2/Jak3	9
GO:0043280	BP	GO:0043280	positive regulation of cysteine-type endopeptidase activity involved in apoptotic process	10/584	127/28814	0.000271736	0.002435751	0.001481599	Ccn2/Gramd4/Tnf/S100a8/S100a9/Tnfrsf23/Bak1/Nlrp3/Nlrc4/Xdh	10
GO:0061138	BP	GO:0061138	morphogenesis of a branching epithelium	14/584	230/28814	0.000275848	0.002467893	0.00150115	Lama1/Hgf/Socs3/Hhip/Tnf/Ednra/Mgp/Wnt5a/Rdh10/Adm/Il6/Hoxd11/Pdgfra/Tgm2	14
GO:0051785	BP	GO:0051785	positive regulation of nuclear division	7/584	63/28814	0.000280825	0.002501011	0.001521295	Ereg/Sphk1/Il1b/Wnt5a/Epgn/Il1a/Prdm9	7
GO:0006509	BP	GO:0006509	membrane protein ectodomain proteolysis	6/584	45/28814	0.00028115	0.002501011	0.001521295	Tnf/Il1b/Rgma/Ncstn/Sppl2a/Timp1	6
GO:0071825	BP	GO:0071825	protein-lipid complex subunit organization	6/584	45/28814	0.00028115	0.002501011	0.001521295	Pla2g3/Mttp/Apob/Mfsd2a/Lipg/Plagl2	6
GO:0055021	BP	GO:0055021	regulation of cardiac muscle tissue growth	8/584	83/28814	0.000282131	0.002504982	0.00152371	Col14a1/Nrg1/Gja1/Cxadr/Meis1/Pi16/Ccn4/Gli1	8
GO:0002793	BP	GO:0002793	positive regulation of peptide secretion	10/584	128/28814	0.000289518	0.002565707	0.001560647	Trpa1/Camk2n1/S100a8/S100a9/Gja1/Ptger4/Ffar4/Lif/Gpr68/Ano1	10
GO:0006633	BP	GO:0006633	fatty acid biosynthetic process	11/584	153/28814	0.000301675	0.002668399	0.001623112	Pla2g3/Prkab1/Sphk1/Il1b/Fads1/Lipg/Scd1/Hacd4/Acacb/Scd2/Acss2	11
GO:0051495	BP	GO:0051495	positive regulation of cytoskeleton organization	13/584	205/28814	0.00030456	0.002683793	0.001632476	Actn2/Tacr1/Ccn2/Synpo2/Tgfb3/Pfn1/Cx3cl1/Cav1/Hspa1a/Gm14137/Scin/Sh3pxd2b/Mapk15	13
GO:0097696	BP	GO:0097696	receptor signaling pathway via STAT	13/584	205/28814	0.00030456	0.002683793	0.001632476	Socs3/Cxcl5/Ptger4/Prl2a1/Cav1/Il6/Stat3/Il10rb/Lif/Thpo/Bcl3/Lep/Jak3	13
GO:0002260	BP	GO:0002260	lymphocyte homeostasis	8/584	84/28814	0.000306379	0.002689711	0.001636076	Slc40a1/Tnfrsf23/Tsc22d3/Bak1/Ripk3/Tgfb2/Tnfsf13b/Jak3	8
GO:0006809	BP	GO:0006809	nitric oxide biosynthetic process	8/584	84/28814	0.000306379	0.002689711	0.001636076	Nos2/Tnf/Ddah1/Il1b/Cav1/Tlr2/Mmp8/Il6	8
GO:0046632	BP	GO:0046632	alpha-beta T cell differentiation	10/584	129/28814	0.000308262	0.002701178	0.001643051	Lilrb4b/Ptger4/Lilrb4a/Il4ra/Zbtb16/Il6/Nlrp3/Stat3/Bcl3/Jak3	10
GO:0033344	BP	GO:0033344	cholesterol efflux	7/584	64/28814	0.000309872	0.00270518	0.001645485	Apob/Cav1/Trem2/Abca8b/Abcg8/Abca8a/Abcg5	7
GO:1904705	BP	GO:1904705	regulation of vascular associated smooth muscle cell proliferation	7/584	64/28814	0.000309872	0.00270518	0.001645485	Igfbp5/Cnn1/Tnf/Tgfb3/Mmp9/Hmox1/Adamts1	7
GO:0060402	BP	GO:0060402	calcium ion transport into cytosol	12/584	179/28814	0.00031074	0.002707711	0.001647025	Cemip/Cyba/Trpa1/Jph2/Ednra/Cx3cl1/Cav1/Bak1/Htr2b/Ero1a/Tgfb2/Bdkrb1	12
GO:0090596	BP	GO:0090596	sensory organ morphogenesis	17/584	319/28814	0.00031159	0.002710078	0.001648465	Col8a1/Mfap5/Fzd2/Itga8/Ednra/Aldh1a3/Meis1/Pdzd7/Wnt5a/Col8a2/Mfsd2a/Bak1/Hpn/Myo7a/Stat3/Fat3/Osr1	17
GO:1901215	BP	GO:1901215	negative regulation of neuron death	15/584	261/28814	0.000313718	0.002723538	0.001656652	Pla2g3/Lcn2/Lgmn/Tgfb3/Mt1/Hmox1/Alg13/Cx3cl1/Ptprz1/Gpnmb/Retreg1/Cebpb/Il6/Stat3/Ccl2	15
GO:0032691	BP	GO:0032691	negative regulation of interleukin-1 beta production	5/584	30/28814	0.000314947	0.002729149	0.001660065	Lilrb4b/Lilrb4a/Trem2/Ffar4/Nlrp3	5
GO:0032768	BP	GO:0032768	regulation of monooxygenase activity	6/584	46/28814	0.00031784	0.002749143	0.001672227	Tnf/Il1b/Cav1/Il1a/Htr2b/Lep	6
GO:0017014	BP	GO:0017014	protein nitrosylation	4/584	17/28814	0.000322205	0.002766475	0.001682769	Nos2/S100a8/S100a9/Ddah1	4
GO:0034134	BP	GO:0034134	toll-like receptor 2 signaling pathway	4/584	17/28814	0.000322205	0.002766475	0.001682769	Cyba/Acod1/Tlr2/Trem2	4
GO:0045064	BP	GO:0045064	T-helper 2 cell differentiation	4/584	17/28814	0.000322205	0.002766475	0.001682769	Il4ra/Il6/Nlrp3/Bcl3	4
GO:0070942	BP	GO:0070942	neutrophil mediated cytotoxicity	4/584	17/28814	0.000322205	0.002766475	0.001682769	Cxcl1/Cxcl5/Trem1/Arg1	4
GO:0015849	BP	GO:0015849	organic acid transport	17/584	321/28814	0.000334856	0.002869846	0.001745647	Pla2g3/Slc7a7/Slc16a7/Slc16a1/Slc7a9/Gja1/Il1rn/Il1b/Slc6a17/Gfap/Mfsd2a/Plin2/Il1a/Slc51b/Arg1/Folr2/Lep	17
GO:0001837	BP	GO:0001837	epithelial to mesenchymal transition	11/584	155/28814	0.000337284	0.002885376	0.001755093	Tgfb3/Ednra/Gja1/Il1b/Wnt5a/Axin2/Efna1/Hpn/Zfp750/Il6/Tgfb2	11
GO:0060038	BP	GO:0060038	cardiac muscle cell proliferation	7/584	65/28814	0.000341281	0.002914257	0.001772661	Nrg1/Gja1/Cxadr/Meis1/Tgfb2/Tenm4/Gli1	7
GO:0003018	BP	GO:0003018	vascular process in circulatory system	14/584	235/28814	0.000343106	0.002924514	0.0017789	Tacr1/Ednrb/Ednra/Gja1/Ddah1/Cx3cl1/Chrm3/Cav1/Acta2/Mfsd2a/Adm/Mkks/Htr2b/Lep	14
GO:2001257	BP	GO:2001257	regulation of cation channel activity	12/584	181/28814	0.00034385	0.002925532	0.001779519	Actn2/Jph2/Ednra/Mmp9/Ank3/Cav1/Trem2/Gem/Kcna1/Ccl2/Abcc9/Kcne4	12
GO:0007611	BP	GO:0007611	learning or memory	17/584	322/28814	0.000347043	0.002947353	0.001792792	Lcn2/Tacr1/Lgmn/Nrg1/B2m/Camk2n1/Itga8/Il1rn/Il1b/Ptprz1/Tlr2/Trem2/Ncstn/Cyp7b1/Adgrf1/Adcy1/Npas4	17
GO:0015711	BP	GO:0015711	organic anion transport	18/584	353/28814	0.000357087	0.003027172	0.001841344	Pla2g3/Slc16a7/Nos2/Slc16a1/Slc7a9/Slc26a3/Gja1/Slc4a11/Il1rn/Il1b/Slc6a17/Gfap/Il1a/Slc4a1/Slc51b/Arg1/Folr2/Lep	18
GO:0043277	BP	GO:0043277	apoptotic cell clearance	6/584	47/28814	0.000358178	0.003030933	0.001843631	Trem2/C3/Cd300lf/C2/Ccl2/Tgm2	6
GO:0035455	BP	GO:0035455	response to interferon-alpha	5/584	31/28814	0.000369299	0.003102644	0.001887251	Ifitm1/Ifit2/Ifitm3/Ifitm2/Ifit3	5
GO:0048535	BP	GO:0048535	lymph node development	5/584	31/28814	0.000369299	0.003102644	0.001887251	Cxcl13/Ripk3/Ltbr/Cd248/Jak3	5
GO:0048714	BP	GO:0048714	positive regulation of oligodendrocyte differentiation	5/584	31/28814	0.000369299	0.003102644	0.001887251	Il33/Ptprz1/Tlr2/Il34/Tenm4	5
GO:1905523	BP	GO:1905523	positive regulation of macrophage migration	5/584	31/28814	0.000369299	0.003102644	0.001887251	Cx3cl1/Trem2/Trem1/Ccl2/Il34	5
GO:0009913	BP	GO:0009913	epidermal cell differentiation	14/584	237/28814	0.000373693	0.003133942	0.001906289	Pdzd7/Sprr2h/Kazn/Krt36/Il1a/Krt84/Myo7a/Tgfb2/Krt17/Csta1/Pnpla1/Sult2b1/Gli1/Krt90	14
GO:0010524	BP	GO:0010524	positive regulation of calcium ion transport into cytosol	7/584	66/28814	0.00037519	0.003140877	0.001910507	Cemip/Jph2/Ednra/Cx3cl1/Cav1/Bak1/Bdkrb1	7
GO:2001235	BP	GO:2001235	positive regulation of apoptotic signaling pathway	11/584	157/28814	0.000376362	0.003145075	0.001913061	Tnf/S100a8/Inhba/S100a9/Cav1/Ripk3/Ltbr/Tgfb2/Plagl2/Rnf183/Jak3	11
GO:0046467	BP	GO:0046467	membrane lipid biosynthetic process	10/584	133/28814	0.000393685	0.00328398	0.001997553	Pigt/Sphk1/Cers2/Sccpdh/Abca8b/Cwh43/Hacd4/Abca8a/Pnpla1/Fut9	10
GO:0002830	BP	GO:0002830	positive regulation of type 2 immune response	4/584	18/28814	0.000407649	0.003370475	0.002050165	Il33/Il4ra/Il6/Nlrp3	4
GO:0010644	BP	GO:0010644	cell communication by electrical coupling	4/584	18/28814	0.000407649	0.003370475	0.002050165	Gja1/Ank3/Cav1/Kcna1	4
GO:0030730	BP	GO:0030730	sequestering of triglyceride	4/584	18/28814	0.000407649	0.003370475	0.002050165	Tnf/Il1b/Trem2/Plin2	4
GO:0070486	BP	GO:0070486	leukocyte aggregation	4/584	18/28814	0.000407649	0.003370475	0.002050165	S100a8/S100a9/Stk10/Il1b	4
GO:0072672	BP	GO:0072672	neutrophil extravasation	4/584	18/28814	0.000407649	0.003370475	0.002050165	Ptger4/Il1r1/Trem1/Il1a	4
GO:0006022	BP	GO:0006022	aminoglycan metabolic process	9/584	110/28814	0.000410639	0.003386389	0.002059845	Cemip/Chil1/Ednrb/Ednra/Ptger4/Il1b/Pglyrp1/Chst11/Chil3	9
GO:0060986	BP	GO:0060986	endocrine hormone secretion	7/584	67/28814	0.000411741	0.003386389	0.002059845	C1qtnf3/Nrg1/Inhba/Cry1/Il1b/Hcar2/Lif	7
GO:1990874	BP	GO:1990874	vascular associated smooth muscle cell proliferation	7/584	67/28814	0.000411741	0.003386389	0.002059845	Igfbp5/Cnn1/Tnf/Tgfb3/Mmp9/Hmox1/Adamts1	7
GO:0048608	BP	GO:0048608	reproductive structure development	22/584	484/28814	0.000412887	0.003389869	0.002061963	Tppp3/Ereg/Socs3/Inhba/Gja1/Ptger4/Wnt5a/C3/Rdh10/Bak1/Adm/Cebpb/Cyp7b1/Fancg/Plaur/Il1a/Tgfb2/Pdgfra/Osr1/Lif/Adamts1/Lep	22
GO:0002366	BP	GO:0002366	leukocyte activation involved in immune response	17/584	327/28814	0.000413909	0.003392318	0.002063452	Pla2g3/Lgals3/Il33/Ptger4/Clec4e/Lilrb4a/Lgals9/Hmox1/Il4ra/Clec4d/Trem2/Pglyrp1/Il6/Nlrp3/Stat3/Bcl3/Jak3	17
GO:0001667	BP	GO:0001667	ameboidal-type cell migration	21/584	452/28814	0.000416988	0.003411585	0.002075171	Mmp12/Lcn2/Tacr1/Lgmn/Tnf/Ednrb/Sema6d/Pmp22/Ednra/Mmp9/Bmper/Pfn1/Cxcl13/Hmox1/Sema7a/Wnt5a/Acta2/Efna1/Htr2b/Tgfb2/Timp1	21
GO:0032411	BP	GO:0032411	positive regulation of transporter activity	10/584	134/28814	0.00041787	0.003412848	0.00207594	Actn2/Jph2/Ednra/Ank3/Trem2/Atp1b2/Kcna1/Ccl2/Cnksr3/Vmp1	10
GO:0035051	BP	GO:0035051	cardiocyte differentiation	12/584	185/28814	0.000419091	0.003416865	0.002078383	Col14a1/Actn2/Nrg1/Lmna/Ednra/Cxadr/Fzd7/Pi16/Tgfb2/Pdgfra/Ccn4/Tenm4	12
GO:0008406	BP	GO:0008406	gonad development	14/584	240/28814	0.000423931	0.003450325	0.002098736	Ereg/Inhba/Gja1/Ptger4/Wnt5a/Rdh10/Cebpb/Fancg/Il1a/Tgfb2/Pdgfra/Osr1/Adamts1/Lep	14
GO:0019433	BP	GO:0019433	triglyceride catabolic process	5/584	32/28814	0.000430449	0.003473226	0.002112666	Apob/Lipg/Pnpla3/Pnpla1/Pnliprp2	5
GO:0032371	BP	GO:0032371	regulation of sterol transport	5/584	32/28814	0.000430449	0.003473226	0.002112666	Lipg/Abca13/Abcg8/Lep/Abcg5	5
GO:0032374	BP	GO:0032374	regulation of cholesterol transport	5/584	32/28814	0.000430449	0.003473226	0.002112666	Lipg/Abca13/Abcg8/Lep/Abcg5	5
GO:0072574	BP	GO:0072574	hepatocyte proliferation	5/584	32/28814	0.000430449	0.003473226	0.002112666	Sulf2/Cebpb/Hpn/Il6/Gli1	5
GO:0072575	BP	GO:0072575	epithelial cell proliferation involved in liver morphogenesis	5/584	32/28814	0.000430449	0.003473226	0.002112666	Sulf2/Cebpb/Hpn/Il6/Gli1	5
GO:0050890	BP	GO:0050890	cognition	18/584	359/28814	0.000436018	0.003512114	0.00213632	Lcn2/Tacr1/Lgmn/Nrg1/B2m/Camk2n1/Itga8/Il1rn/Il1b/Ptprz1/Tlr2/Trem2/Mfsd2a/Ncstn/Cyp7b1/Adgrf1/Adcy1/Npas4	18
GO:0002709	BP	GO:0002709	regulation of T cell mediated immunity	9/584	111/28814	0.000438992	0.003517938	0.002139863	B2m/Lilrb4b/Lilrb4a/Il1b/Il1r1/Ripk3/Il6/Nlrp3/Arg1	9
GO:0010522	BP	GO:0010522	regulation of calcium ion transport into cytosol	9/584	111/28814	0.000438992	0.003517938	0.002139863	Cemip/Cyba/Jph2/Ednra/Cx3cl1/Cav1/Bak1/Tgfb2/Bdkrb1	9
GO:0046916	BP	GO:0046916	cellular transition metal ion homeostasis	9/584	111/28814	0.000438992	0.003517938	0.002139863	Lcn2/Slc40a1/Steap4/Slc39a4/Mt2/Mt1/Hmox1/Ftl1/Fth1	9
GO:0046631	BP	GO:0046631	alpha-beta T cell activation	12/584	186/28814	0.000439933	0.003519462	0.00214079	Lilrb4b/Ptger4/Lilrb4a/Lgals9/Il4ra/Zbtb16/Cebpb/Il6/Nlrp3/Stat3/Bcl3/Jak3	12
GO:0045429	BP	GO:0045429	positive regulation of nitric oxide biosynthetic process	6/584	49/28814	0.000450794	0.003596375	0.002187574	Tnf/Ddah1/Il1b/Tlr2/Mmp8/Il6	6
GO:0032233	BP	GO:0032233	positive regulation of actin filament bundle assembly	7/584	68/28814	0.000451081	0.003596375	0.002187574	Tacr1/Ccn2/Synpo2/Tgfb3/Pfn1/Cx3cl1/Sh3pxd2b	7
GO:0098742	BP	GO:0098742	cell-cell adhesion via plasma-membrane adhesion molecules	13/584	214/28814	0.000459369	0.003656235	0.002223985	Sparcl1/Nrg1/Cxadr/Il1rn/Lgals9/Cdhr1/Cx3cl1/Selp/Adgrl3/Tgfb2/Fat3/Myot/Tenm4	13
GO:0061458	BP	GO:0061458	reproductive system development	22/584	488/28814	0.000461124	0.003663984	0.002228699	Tppp3/Ereg/Socs3/Inhba/Gja1/Ptger4/Wnt5a/C3/Rdh10/Bak1/Adm/Cebpb/Cyp7b1/Fancg/Plaur/Il1a/Tgfb2/Pdgfra/Osr1/Lif/Adamts1/Lep	22
GO:0034101	BP	GO:0034101	erythrocyte homeostasis	11/584	161/28814	0.000465994	0.003696411	0.002248423	Ampd3/B2m/Trim10/Inhba/Hmox1/Hba-a1/Hbb-b1/Hspa1a/Slc4a1/Stat3/Jak3	11
GO:0043266	BP	GO:0043266	regulation of potassium ion transport	9/584	112/28814	0.000468935	0.003707194	0.002254982	Actn2/Cxcl1/Ank3/Cav1/Trem2/Atp1b2/Kcna1/Abcc9/Kcne4	9
GO:0071346	BP	GO:0071346	cellular response to interferon-gamma	9/584	112/28814	0.000468935	0.003707194	0.002254982	Nos2/Cx3cl1/Acod1/Tlr2/Gbp8/Ccl2/Arg1/Ccl3/Ccl7	9
GO:0007586	BP	GO:0007586	digestion	10/584	136/28814	0.000469954	0.003709	0.002256081	Tacr1/Mmp13/Chrm3/Tff3/Cyp7b1/Ezr/Abcg8/Ptger1/Lep/Abcg5	10
GO:0002263	BP	GO:0002263	cell activation involved in immune response	17/584	331/28814	0.000475143	0.003743647	0.002277155	Pla2g3/Lgals3/Il33/Ptger4/Clec4e/Lilrb4a/Lgals9/Hmox1/Il4ra/Clec4d/Trem2/Pglyrp1/Il6/Nlrp3/Stat3/Bcl3/Jak3	17
GO:0046209	BP	GO:0046209	nitric oxide metabolic process	8/584	90/28814	0.000490125	0.003848757	0.002341091	Nos2/Tnf/Ddah1/Il1b/Cav1/Tlr2/Mmp8/Il6	8
GO:1901379	BP	GO:1901379	regulation of potassium ion transmembrane transport	8/584	90/28814	0.000490125	0.003848757	0.002341091	Actn2/Ank3/Cav1/Trem2/Atp1b2/Kcna1/Abcc9/Kcne4	8
GO:0042093	BP	GO:0042093	T-helper cell differentiation	7/584	69/28814	0.000493363	0.003867698	0.002352612	Ptger4/Il4ra/Il6/Nlrp3/Stat3/Bcl3/Jak3	7
GO:0030278	BP	GO:0030278	regulation of ossification	10/584	137/28814	0.00049795	0.003884946	0.002363104	Bglap3/Tacr1/Gja1/Ptger4/Mgp/Zbtb16/Wnt5a/Osr1/Ccr1/Wnt10b	10
GO:0002828	BP	GO:0002828	regulation of type 2 immune response	5/584	33/28814	0.000498928	0.003884946	0.002363104	Il33/Il4ra/Il6/Nlrp3/Arg1	5
GO:0050999	BP	GO:0050999	regulation of nitric-oxide synthase activity	5/584	33/28814	0.000498928	0.003884946	0.002363104	Il1b/Cav1/Il1a/Htr2b/Lep	5
GO:0045137	BP	GO:0045137	development of primary sexual characteristics	14/584	244/28814	0.000499791	0.003884946	0.002363104	Ereg/Inhba/Gja1/Ptger4/Wnt5a/Rdh10/Cebpb/Fancg/Il1a/Tgfb2/Pdgfra/Osr1/Adamts1/Lep	14
GO:0014896	BP	GO:0014896	muscle hypertrophy	9/584	113/28814	0.000500535	0.003884946	0.002363104	Igfbp5/Col14a1/Cyba/Lmna/Pde9a/Htr2b/Pi16/Ccn4/Lep	9
GO:1901343	BP	GO:1901343	negative regulation of vasculature development	9/584	113/28814	0.000500535	0.003884946	0.002363104	Angptl7/Hhip/Tnf/Ptger4/Fbln5/Tgfb2/Ccl2/Lif/Adamts1	9
GO:0022602	BP	GO:0022602	ovulation cycle process	6/584	50/28814	0.000503593	0.003902218	0.00237361	Ereg/Inhba/Ptger4/Pdgfra/Adamts1/Lep	6
GO:0006525	BP	GO:0006525	arginine metabolic process	4/584	19/28814	0.000508117	0.003917852	0.00238312	Slc7a7/Nos2/Ddah1/Arg1	4
GO:0032570	BP	GO:0032570	response to progesterone	4/584	19/28814	0.000508117	0.003917852	0.00238312	Tgfb3/Acod1/Cav1/Tgfb2	4
GO:0048245	BP	GO:0048245	eosinophil chemotaxis	4/584	19/28814	0.000508117	0.003917852	0.00238312	Lgals3/Cx3cl1/Ccl2/Ccl7	4
GO:0055076	BP	GO:0055076	transition metal ion homeostasis	10/584	138/28814	0.000527315	0.004057746	0.002468213	Lcn2/Slc40a1/Steap4/Slc39a4/B2m/Mt2/Mt1/Hmox1/Ftl1/Fth1	10
GO:0046683	BP	GO:0046683	response to organophosphorus	8/584	91/28814	0.000527992	0.004057746	0.002468213	Igfbp5/Slc26a3/Duox2/Il1b/Ezr/Abcc9/Wnt10b/Cib2	8
GO:0002705	BP	GO:0002705	positive regulation of leukocyte mediated immunity	12/584	190/28814	0.000532263	0.004077208	0.002480051	B2m/Cxcl1/Tnf/Il1b/Trem2/C3/Il1r1/Il6/Nlrp3/Ccl2/Arg1/H60c	12
GO:0050796	BP	GO:0050796	regulation of insulin secretion	12/584	190/28814	0.000532263	0.004077208	0.002480051	Nr1d1/Trpa1/Camk2n1/Nos2/Tnf/Slc16a1/Gja1/Il1b/Il6/Lep/Gpr68/Ano1	12
GO:0002294	BP	GO:0002294	CD4-positive, alpha-beta T cell differentiation involved in immune response	7/584	70/28814	0.000538741	0.004113385	0.002502057	Ptger4/Il4ra/Il6/Nlrp3/Stat3/Bcl3/Jak3	7
GO:0032720	BP	GO:0032720	negative regulation of tumor necrosis factor production	7/584	70/28814	0.000538741	0.004113385	0.002502057	Lilrb4b/Ptger4/Lilrb4a/Cx3cl1/Trem2/Gpnmb/Bcl3	7
GO:1904407	BP	GO:1904407	positive regulation of nitric oxide metabolic process	6/584	51/28814	0.000561079	0.004276975	0.002601564	Tnf/Ddah1/Il1b/Tlr2/Mmp8/Il6	6
GO:0061515	BP	GO:0061515	myeloid cell development	8/584	92/28814	0.000568191	0.004316184	0.002625413	Tspan2/Meis1/Hba-a1/Tlr2/Hbb-b1/Slc4a1/Thpo/Gpr68	8
GO:0007589	BP	GO:0007589	body fluid secretion	9/584	115/28814	0.000568985	0.004316184	0.002625413	Cyba/Tacr1/Mmp13/Gja1/Ptger4/Chrm3/Prl2a1/Cav1/Xdh	9
GO:0032231	BP	GO:0032231	regulation of actin filament bundle assembly	9/584	115/28814	0.000568985	0.004316184	0.002625413	Tacr1/Ccn2/Synpo2/Tgfb3/Ptger4/Pfn1/Cx3cl1/Mkks/Sh3pxd2b	9
GO:0045672	BP	GO:0045672	positive regulation of osteoclast differentiation	5/584	34/28814	0.000575285	0.004342895	0.002641661	Tnf/Trem2/Ccr1/Ccl3/Gpr68	5
GO:0072576	BP	GO:0072576	liver morphogenesis	5/584	34/28814	0.000575285	0.004342895	0.002641661	Sulf2/Cebpb/Hpn/Il6/Gli1	5
GO:1903901	BP	GO:1903901	negative regulation of viral life cycle	5/584	34/28814	0.000575285	0.004342895	0.002641661	Ifitm1/Trim10/Ifitm3/Ifitm2/Trim15	5
GO:0002293	BP	GO:0002293	alpha-beta T cell differentiation involved in immune response	7/584	71/28814	0.000587378	0.004412862	0.00268422	Ptger4/Il4ra/Il6/Nlrp3/Stat3/Bcl3/Jak3	7
GO:0042733	BP	GO:0042733	embryonic digit morphogenesis	7/584	71/28814	0.000587378	0.004412862	0.00268422	Gja1/Zbtb16/Wnt5a/Chst11/Hoxd11/Osr1/Frem2	7
GO:1903556	BP	GO:1903556	negative regulation of tumor necrosis factor superfamily cytokine production	7/584	71/28814	0.000587378	0.004412862	0.00268422	Lilrb4b/Ptger4/Lilrb4a/Cx3cl1/Trem2/Gpnmb/Bcl3	7
GO:0031330	BP	GO:0031330	negative regulation of cellular catabolic process	14/584	249/28814	0.000610598	0.004579973	0.002785869	Noct/Hmox1/Axin2/Tent5b/Trem2/Mfsd2a/Efna1/Htr2b/Stat3/Fhit/Acacb/Ybx1/Lep/Timp1	14
GO:0002833	BP	GO:0002833	positive regulation of response to biotic stimulus	12/584	193/28814	0.000611757	0.004581334	0.002786697	Mmp12/Cyba/Ereg/Cxcl1/Lgals9/Wnt5a/Acod1/Tlr2/Arg1/H60c/Trim15/Nlrc4	12
GO:0007623	BP	GO:0007623	circadian rhythm	13/584	221/28814	0.000621835	0.004614323	0.002806763	Nr1d1/Noct/Nos2/Alb/Mttp/Bhlhe40/Ptger4/Fbxl22/Cry1/Nfil3/Cyp7b1/Il6/Adcy1	13
GO:0030857	BP	GO:0030857	negative regulation of epithelial cell differentiation	6/584	52/28814	0.000623534	0.004614323	0.002806763	Mmp9/Cav1/Il1a/Tgfb2/Osr1/Xdh	6
GO:0032941	BP	GO:0032941	secretion by tissue	6/584	52/28814	0.000623534	0.004614323	0.002806763	Cyba/Tacr1/Mmp13/Gja1/Ptger4/Chrm3	6
GO:0050798	BP	GO:0050798	activated T cell proliferation	6/584	52/28814	0.000623534	0.004614323	0.002806763	Lilrb4b/Lilrb4a/Igfbp2/Ripk3/Arg1/Jak3	6
GO:1905953	BP	GO:1905953	negative regulation of lipid localization	6/584	52/28814	0.000623534	0.004614323	0.002806763	Nrg1/Cry1/Trem2/Abcg8/Lep/Abcg5	6
GO:0071887	BP	GO:0071887	leukocyte apoptotic process	10/584	141/28814	0.000624139	0.004614323	0.002806763	Lgals3/Wnt5a/Tnfrsf23/Tsc22d3/Bak1/Efna1/Ripk3/Il6/Tgfb2/Jak3	10
GO:0010310	BP	GO:0010310	regulation of hydrogen peroxide metabolic process	4/584	20/28814	0.00062502	0.004614323	0.002806763	Mmp3/Duoxa2/Ptger4/Stat3	4
GO:0044321	BP	GO:0044321	response to leptin	4/584	20/28814	0.00062502	0.004614323	0.002806763	Nr1d1/Mkks/Stat3/Lep	4
GO:0050665	BP	GO:0050665	hydrogen peroxide biosynthetic process	4/584	20/28814	0.00062502	0.004614323	0.002806763	Cyba/Duoxa2/Duox2/Stat3	4
GO:0002287	BP	GO:0002287	alpha-beta T cell activation involved in immune response	7/584	72/28814	0.000639437	0.004705936	0.002862489	Ptger4/Il4ra/Il6/Nlrp3/Stat3/Bcl3/Jak3	7
GO:0045428	BP	GO:0045428	regulation of nitric oxide biosynthetic process	7/584	72/28814	0.000639437	0.004705936	0.002862489	Tnf/Ddah1/Il1b/Cav1/Tlr2/Mmp8/Il6	7
GO:0045446	BP	GO:0045446	endothelial cell differentiation	9/584	117/28814	0.000644916	0.004738817	0.002882489	Nrg1/Tnf/Ednrb/Col18a1/Ednra/Il1b/Col24a1/Ezr/Xdh	9
GO:0002285	BP	GO:0002285	lymphocyte activation involved in immune response	13/584	222/28814	0.000648588	0.00475834	0.002894365	Lgals3/Ptger4/Clec4e/Lilrb4a/Lgals9/Il4ra/Clec4d/Pglyrp1/Il6/Nlrp3/Stat3/Bcl3/Jak3	13
GO:1901099	BP	GO:1901099	negative regulation of signal transduction in absence of ligand	5/584	35/28814	0.000660082	0.004827561	0.00293647	Nrg1/Tnf/Il1b/Cx3cl1/Hspa1a	5
GO:2001240	BP	GO:2001240	negative regulation of extrinsic apoptotic signaling pathway in absence of ligand	5/584	35/28814	0.000660082	0.004827561	0.00293647	Nrg1/Tnf/Il1b/Cx3cl1/Hspa1a	5
GO:0046638	BP	GO:0046638	positive regulation of alpha-beta T cell differentiation	6/584	53/28814	0.000691244	0.005047586	0.003070305	Lilrb4b/Lilrb4a/Il4ra/Zbtb16/Il6/Nlrp3	6
GO:0046637	BP	GO:0046637	regulation of alpha-beta T cell differentiation	7/584	73/28814	0.000695089	0.005067773	0.003082584	Lilrb4b/Lilrb4a/Il4ra/Zbtb16/Il6/Nlrp3/Jak3	7
GO:0071248	BP	GO:0071248	cellular response to metal ion	11/584	169/28814	0.000699373	0.005091087	0.003096766	Slc40a1/Lgmn/B2m/Mt2/Mt1/Mmp9/Hmox1/Ank3/Ncstn/Kcna1/Syt8	11
GO:0010717	BP	GO:0010717	regulation of epithelial to mesenchymal transition	8/584	95/28814	0.000703851	0.005115739	0.00311176	Tgfb3/Il1b/Axin2/Efna1/Hpn/Zfp750/Il6/Tgfb2	8
GO:0022600	BP	GO:0022600	digestive system process	9/584	119/28814	0.00072893	0.005273492	0.003207717	Tacr1/Mmp13/Chrm3/Tff3/Ezr/Abcg8/Ptger1/Lep/Abcg5	9
GO:0048709	BP	GO:0048709	oligodendrocyte differentiation	9/584	119/28814	0.00072893	0.005273492	0.003207717	Tppp/Nrg1/Il33/Tspan2/Ptprz1/Tlr2/Ncstn/Il34/Tenm4	9
GO:0051209	BP	GO:0051209	release of sequestered calcium ion into cytosol	9/584	119/28814	0.00072893	0.005273492	0.003207717	Cemip/Cyba/Jph2/Ednra/Cx3cl1/Htr2b/Ero1a/Tgfb2/Bdkrb1	9
GO:0008016	BP	GO:0008016	regulation of heart contraction	12/584	197/28814	0.000733039	0.005295051	0.003220831	Ccn2/Nos2/Ednrb/Ednra/Gja1/Cxadr/Chrm3/Cav1/Adm/Tgfb2/Abcc9/Kcne4	12
GO:0007565	BP	GO:0007565	female pregnancy	11/584	170/28814	0.000734399	0.00529671	0.00322184	Tppp3/Mmp12/Igfbp5/Mmp9/Lgals9/Acod1/Prl2a1/Lif/Tead4/Vmp1/Timp1	11
GO:0034122	BP	GO:0034122	negative regulation of toll-like receptor signaling pathway	5/584	36/28814	0.000753895	0.00542505	0.003299906	Nr1d1/Gramd4/Acod1/Trem2/Cd300lf	5
GO:0001885	BP	GO:0001885	endothelial cell development	7/584	74/28814	0.000754508	0.00542505	0.003299906	Tnf/Ednrb/Col18a1/Ednra/Il1b/Col24a1/Ezr	7
GO:0007252	BP	GO:0007252	I-kappaB phosphorylation	4/584	21/28814	0.000759783	0.005446271	0.003312814	Saa3/Tnf/Cx3cl1/Tlr2	4
GO:0050872	BP	GO:0050872	white fat cell differentiation	4/584	21/28814	0.000759783	0.005446271	0.003312814	Retreg1/Ffar4/Scd1/Pdgfra	4
GO:0002673	BP	GO:0002673	regulation of acute inflammatory response	6/584	54/28814	0.000764504	0.005463409	0.003323238	Tnf/Ednrb/Il1b/C3/Il6/Nlrp3	6
GO:0032330	BP	GO:0032330	regulation of chondrocyte differentiation	6/584	54/28814	0.000764504	0.005463409	0.003323238	Ccn2/Zbtb16/Axin2/Hoxd11/Ccn4/Zfp219	6
GO:0007259	BP	GO:0007259	receptor signaling pathway via JAK-STAT	12/584	198/28814	0.000766316	0.005468021	0.003326044	Socs3/Cxcl5/Ptger4/Prl2a1/Cav1/Il6/Stat3/Il10rb/Lif/Bcl3/Lep/Jak3	12
GO:0051283	BP	GO:0051283	negative regulation of sequestering of calcium ion	9/584	120/28814	0.000774164	0.005515625	0.003355	Cemip/Cyba/Jph2/Ednra/Cx3cl1/Htr2b/Ero1a/Tgfb2/Bdkrb1	9
GO:0090092	BP	GO:0090092	regulation of transmembrane receptor protein serine/threonine kinase signaling pathway	14/584	256/28814	0.000800247	0.005692804	0.003462773	Aspn/Chrdl2/Tgfb3/Inhba/Itga8/Bmper/Lgals9/Wnt5a/Cav1/Rgma/Chst11/Adamtsl2/Tgfb2/Pmepa1	14
GO:0002886	BP	GO:0002886	regulation of myeloid leukocyte mediated immunity	7/584	75/28814	0.000817871	0.005800574	0.003528326	Pla2g3/Cxcl1/Cxcl5/Hmox1/Il4ra/C3/Arg1	7
GO:0007260	BP	GO:0007260	tyrosine phosphorylation of STAT protein	7/584	75/28814	0.000817871	0.005800574	0.003528326	Socs3/Ptger4/Cav1/Il6/Lif/Lep/Jak3	7
GO:0044106	BP	GO:0044106	cellular amine metabolic process	9/584	121/28814	0.000821658	0.005818632	0.00353931	Slc7a7/Dmgdh/Ednra/Hdc/Maob/Hnmt/Tgfb2/Napepld/Sat1	9
GO:0055001	BP	GO:0055001	muscle cell development	13/584	228/28814	0.000830321	0.00587111	0.003571232	Col14a1/Actn2/Flnc/Lmna/Pmp22/Ednra/Cxadr/Adm/Myom2/Pi16/Pdgfra/Wnt10b/Ccn4	13
GO:0001961	BP	GO:0001961	positive regulation of cytokine-mediated signaling pathway	6/584	55/28814	0.000843618	0.005947189	0.003617508	Mmp12/Wnt5a/Trem2/Cd300lf/Hspa1a/Il1r1	6
GO:0034605	BP	GO:0034605	cellular response to heat	6/584	55/28814	0.000843618	0.005947189	0.003617508	Trpa1/Pmp22/Hmox1/Hspa1a/Il1a/Ano1	6
GO:0051017	BP	GO:0051017	actin filament bundle assembly	11/584	173/28814	0.000848328	0.005962463	0.003626799	Tacr1/Ccn2/Synpo2/Tgfb3/Ptger4/Pfn1/Cx3cl1/Mkks/Ezr/Sh3pxd2b/Rhod	11
GO:1903531	BP	GO:1903531	negative regulation of secretion by cell	11/584	173/28814	0.000848328	0.005962463	0.003626799	Nrg1/Il1rn/Cry1/Lgals9/Hmox1/Il1b/Maob/Ffar4/Il6/Lif/Lep	11
GO:0007435	BP	GO:0007435	salivary gland morphogenesis	5/584	37/28814	0.000857311	0.005998615	0.00364879	Lama1/Hgf/Tnf/Il6/Tgm2	5
GO:0046686	BP	GO:0046686	response to cadmium ion	5/584	37/28814	0.000857311	0.005998615	0.00364879	Mt2/Mt1/Mmp9/CYTB/Hmox1	5
GO:0060441	BP	GO:0060441	epithelial tube branching involved in lung morphogenesis	5/584	37/28814	0.000857311	0.005998615	0.00364879	Lama1/Hhip/Tnf/Rdh10/Pdgfra	5
GO:0062014	BP	GO:0062014	negative regulation of small molecule metabolic process	8/584	98/28814	0.000864453	0.006030587	0.003668237	C1qtnf3/Dgat2/Cry1/Mfsd2a/Il6/Slc4a1/Stat3/Acacb	8
GO:1904063	BP	GO:1904063	negative regulation of cation transmembrane transport	8/584	98/28814	0.000864453	0.006030587	0.003668237	Actn2/Mmp9/Ank3/Cav1/Gem/Tgfb2/Osr1/Kcne4	8
GO:0051282	BP	GO:0051282	regulation of sequestering of calcium ion	9/584	122/28814	0.000871496	0.006070687	0.003692628	Cemip/Cyba/Jph2/Ednra/Cx3cl1/Htr2b/Ero1a/Tgfb2/Bdkrb1	9
GO:0080164	BP	GO:0080164	regulation of nitric oxide metabolic process	7/584	76/28814	0.000885361	0.006134752	0.003731598	Tnf/Ddah1/Il1b/Cav1/Tlr2/Mmp8/Il6	7
GO:1903036	BP	GO:1903036	positive regulation of response to wounding	7/584	76/28814	0.000885361	0.006134752	0.003731598	Nrg1/Duox2/S100a9/Ptger4/Clec7a/Ccl2/Ccn4	7
GO:0032970	BP	GO:0032970	regulation of actin filament-based process	19/584	414/28814	0.000891066	0.006134752	0.003731598	Actn2/Tacr1/Ccn2/Synpo2/Tgfb3/Ptger4/Pfn1/Cx3cl1/Cav1/Tlr2/Acta2/Gm14137/Mkks/Il1a/Scin/Tgfb2/Sh3pxd2b/Rhod/Plekhh2	19
GO:0002725	BP	GO:0002725	negative regulation of T cell cytokine production	3/584	10/28814	0.000893779	0.006134752	0.003731598	Lilrb4b/Lilrb4a/Arg1	3
GO:0006196	BP	GO:0006196	AMP catabolic process	3/584	10/28814	0.000893779	0.006134752	0.003731598	Ampd3/Nt5c1a/Xdh	3
GO:0006527	BP	GO:0006527	arginine catabolic process	3/584	10/28814	0.000893779	0.006134752	0.003731598	Nos2/Ddah1/Arg1	3
GO:0010692	BP	GO:0010692	regulation of alkaline phosphatase activity	3/584	10/28814	0.000893779	0.006134752	0.003731598	Tnf/Hpn/Tgfb2	3
GO:0070391	BP	GO:0070391	response to lipoteichoic acid	3/584	10/28814	0.000893779	0.006134752	0.003731598	Tlr2/Trem2/Cd14	3
GO:0071223	BP	GO:0071223	cellular response to lipoteichoic acid	3/584	10/28814	0.000893779	0.006134752	0.003731598	Tlr2/Trem2/Cd14	3
GO:2000391	BP	GO:2000391	positive regulation of neutrophil extravasation	3/584	10/28814	0.000893779	0.006134752	0.003731598	Ptger4/Il1r1/Il1a	3
GO:0046942	BP	GO:0046942	carboxylic acid transport	15/584	289/28814	0.00090075	0.006173565	0.003755206	Pla2g3/Slc16a7/Nos2/Slc16a1/Slc7a9/Gja1/Il1rn/Il1b/Slc6a17/Gfap/Il1a/Slc51b/Arg1/Folr2/Lep	15
GO:0051048	BP	GO:0051048	negative regulation of secretion	12/584	202/28814	0.000912324	0.006226854	0.00378762	Nrg1/Ptger4/Il1rn/Cry1/Lgals9/Hmox1/Il1b/Maob/Ffar4/Il6/Lif/Lep	12
GO:0035634	BP	GO:0035634	response to stilbenoid	4/584	22/28814	0.000913839	0.006226854	0.00378762	Saa3/Hba-a1/Ifit3/Gsta1	4
GO:0051770	BP	GO:0051770	positive regulation of nitric-oxide synthase biosynthetic process	4/584	22/28814	0.000913839	0.006226854	0.00378762	Il33/Tlr2/Ccl2/Jak3	4
GO:0070242	BP	GO:0070242	thymocyte apoptotic process	4/584	22/28814	0.000913839	0.006226854	0.00378762	Wnt5a/Bak1/Efna1/Jak3	4
GO:0010927	BP	GO:0010927	cellular component assembly involved in morphogenesis	9/584	123/28814	0.000923762	0.006260221	0.003807917	Pla2g3/Actn2/Tppp/Flnc/Pmp22/Tlr2/Myom2/Pdgfra/Tenm4	9
GO:0001938	BP	GO:0001938	positive regulation of endothelial cell proliferation	8/584	99/28814	0.000924077	0.006260221	0.003807917	Cyba/Hmox1/Wnt5a/Cav1/Htr2b/Stat3/Ccl2/Arg1	8
GO:0019731	BP	GO:0019731	antibacterial humoral response	8/584	99/28814	0.000924077	0.006260221	0.003807917	B2m/Wfdc18/Dmbt1/Wfdc17/Wfdc12/Adm/Jchain/Slpi	8
GO:0019935	BP	GO:0019935	cyclic-nucleotide-mediated signaling	8/584	99/28814	0.000924077	0.006260221	0.003807917	Nos2/Ednrb/Ptger4/Ffar4/Pde9a/Gnai1/Htr2b/Adcy2	8
GO:0001974	BP	GO:0001974	blood vessel remodeling	6/584	56/28814	0.000928894	0.006283772	0.003822242	Nos2/Ednra/Gja1/Bak1/Tgfb2/Lif	6
GO:0042552	BP	GO:0042552	myelination	11/584	175/28814	0.000932126	0.006296551	0.003830016	Marveld1/Tppp/Hgf/Nrg1/Pmp22/Tspan2/Ptprz1/Mall/Tlr2/Ncstn/Tenm4	11
GO:0061097	BP	GO:0061097	regulation of protein tyrosine kinase activity	7/584	77/28814	0.000957165	0.006456389	0.00392724	Ereg/Lilrb4b/Lilrb4a/Cav1/Efna1/Epgn/Il34	7
GO:0042832	BP	GO:0042832	defense response to protozoan	5/584	38/28814	0.000970929	0.006539818	0.003977988	Il4ra/Il6/Gbp8/Arg1/Bcl3	5
GO:0061572	BP	GO:0061572	actin filament bundle organization	11/584	176/28814	0.000976524	0.006568068	0.003995171	Tacr1/Ccn2/Synpo2/Tgfb3/Ptger4/Pfn1/Cx3cl1/Mkks/Ezr/Sh3pxd2b/Rhod	11
GO:0051208	BP	GO:0051208	sequestering of calcium ion	9/584	124/28814	0.000978543	0.006572222	0.003997698	Cemip/Cyba/Jph2/Ednra/Cx3cl1/Htr2b/Ero1a/Tgfb2/Bdkrb1	9
GO:0030336	BP	GO:0030336	negative regulation of cell migration	15/584	292/28814	0.000999231	0.006701568	0.004076376	Igfbp5/Nrg1/Tnf/Il33/Sema6d/Ptger4/Il1rn/Cxcl13/Cx3cl1/Cers2/Atp1b2/Stat3/Ccl2/Mapk15/Timp1	15
GO:0031646	BP	GO:0031646	positive regulation of nervous system process	6/584	57/28814	0.001020648	0.006815952	0.004145953	Tppp/Hgf/Trpa1/Nrg1/Il6/Tenm4	6
GO:0032964	BP	GO:0032964	collagen biosynthetic process	6/584	57/28814	0.001020648	0.006815952	0.004145953	Ccn2/Tgfb3/Il6/Ccl2/Arg1/Prdx5	6
GO:0061383	BP	GO:0061383	trabecula morphogenesis	6/584	57/28814	0.001020648	0.006815952	0.004145953	Slc40a1/Nrg1/Thbs3/Tgfb2/Adamts1/Wnt10b	6
GO:0006919	BP	GO:0006919	activation of cysteine-type endopeptidase activity involved in apoptotic process	7/584	78/28814	0.001033473	0.006881994	0.004186124	Tnf/S100a8/S100a9/Bak1/Nlrp3/Nlrc4/Xdh	7
GO:0032413	BP	GO:0032413	negative regulation of ion transmembrane transporter activity	7/584	78/28814	0.001033473	0.006881994	0.004186124	Actn2/Mmp9/Ank3/Cav1/Gem/Osr1/Kcne4	7
GO:0030073	BP	GO:0030073	insulin secretion	13/584	234/28814	0.00105301	0.006983603	0.00424793	Nr1d1/Trpa1/Camk2n1/Nos2/Tnf/Slc16a1/Gja1/Il1rn/Il1b/Il6/Lep/Gpr68/Ano1	13
GO:0007200	BP	GO:0007200	phospholipase C-activating G protein-coupled receptor signaling pathway	8/584	101/28814	0.001053201	0.006983603	0.00424793	Actn2/Ednrb/Ednra/Lpar3/Ffar4/Htr2b/Tgm2/Ano1	8
GO:0060021	BP	GO:0060021	roof of mouth development	8/584	101/28814	0.001053201	0.006983603	0.00424793	Fzd2/Tgfb3/Inhba/Wnt5a/Fras1/Tgfb2/Pdgfra/Osr1	8
GO:1902903	BP	GO:1902903	regulation of supramolecular fiber organization	18/584	388/28814	0.001066642	0.007062737	0.004296065	Actn2/Tacr1/Ccn2/Synpo2/Tgfb3/Ptger4/Pfn1/Cx3cl1/Cav1/Tlr2/Trem2/Hspa1a/Gm14137/Tnxb/Mkks/Scin/Sh3pxd2b/Plekhh2	18
GO:0007272	BP	GO:0007272	ensheathment of neurons	11/584	178/28814	0.001070569	0.007068769	0.004299734	Marveld1/Tppp/Hgf/Nrg1/Pmp22/Tspan2/Ptprz1/Mall/Tlr2/Ncstn/Tenm4	11
GO:0008366	BP	GO:0008366	axon ensheathment	11/584	178/28814	0.001070569	0.007068769	0.004299734	Marveld1/Tppp/Hgf/Nrg1/Pmp22/Tspan2/Ptprz1/Mall/Tlr2/Ncstn/Tenm4	11
GO:0030728	BP	GO:0030728	ovulation	4/584	23/28814	0.001088626	0.007127761	0.004335617	Ereg/Inhba/Adamts1/Lep	4
GO:0051043	BP	GO:0051043	regulation of membrane protein ectodomain proteolysis	4/584	23/28814	0.001088626	0.007127761	0.004335617	Tnf/Il1b/Rgma/Timp1	4
GO:1900016	BP	GO:1900016	negative regulation of cytokine production involved in inflammatory response	4/584	23/28814	0.001088626	0.007127761	0.004335617	Lilrb4b/Lilrb4a/Trem2/Il1r2	4
GO:1901017	BP	GO:1901017	negative regulation of potassium ion transmembrane transporter activity	4/584	23/28814	0.001088626	0.007127761	0.004335617	Actn2/Ank3/Cav1/Kcne4	4
GO:1901623	BP	GO:1901623	regulation of lymphocyte chemotaxis	4/584	23/28814	0.001088626	0.007127761	0.004335617	Cxcl13/Wnt5a/Ccl2/Ccl7	4
GO:1903428	BP	GO:1903428	positive regulation of reactive oxygen species biosynthetic process	4/584	23/28814	0.001088626	0.007127761	0.004335617	Lcn2/Cyba/Duoxa2/Mmp8	4
GO:0019432	BP	GO:0019432	triglyceride biosynthetic process	5/584	39/28814	0.001095358	0.007146169	0.004346814	Dgat2/Thrsp/C3/Mfsd2a/Pnpla3	5
GO:0009308	BP	GO:0009308	amine metabolic process	9/584	126/28814	0.00109601	0.007146169	0.004346814	Slc7a7/Dmgdh/Ednra/Hdc/Maob/Hnmt/Tgfb2/Napepld/Sat1	9
GO:0018958	BP	GO:0018958	phenol-containing compound metabolic process	9/584	126/28814	0.00109601	0.007146169	0.004346814	Dio2/Duoxa2/Duox2/Ednra/Wnt5a/Hdc/Maob/Hpn/Tgfb2	9
GO:0002449	BP	GO:0002449	lymphocyte mediated immunity	21/584	488/28814	0.001105205	0.007196112	0.004377193	B2m/Tnf/Lilrb4b/Lilrb4a/Lgals9/Il1b/Il4ra/Trem2/C3/Il1r1/Ripk3/Il6/Nlrp3/C2/Arg1/H60c/Ighv1-78/Bcl3/Lep/C4b/Igkc	21
GO:0046660	BP	GO:0046660	female sex differentiation	10/584	152/28814	0.001113083	0.007237352	0.004402278	Ereg/Inhba/Ptger4/Wnt5a/Bak1/Cebpb/Fancg/Pdgfra/Adamts1/Lep	10
GO:0033619	BP	GO:0033619	membrane protein proteolysis	6/584	58/28814	0.001119203	0.00725702	0.004414242	Tnf/Il1b/Rgma/Ncstn/Sppl2a/Timp1	6
GO:0090303	BP	GO:0090303	positive regulation of wound healing	6/584	58/28814	0.001119203	0.00725702	0.004414242	Duox2/S100a9/Ptger4/Clec7a/Ccl2/Ccn4	6
GO:0042180	BP	GO:0042180	cellular ketone metabolic process	13/584	236/28814	0.001137514	0.00736556	0.004480263	Nr1d1/Pla2g3/Slc7a7/Dgat2/Ednrb/Akr1c14/Il1b/H6pd/Cav1/Mfsd2a/Rdh10/Dhrs9/Acacb	13
GO:0001910	BP	GO:0001910	regulation of leukocyte mediated cytotoxicity	9/584	127/28814	0.001158879	0.007493548	0.004558115	B2m/Cxcl1/Cxcl5/Lgals9/Ripk3/Ccl2/Arg1/H60c/Lep	9
GO:0010565	BP	GO:0010565	regulation of cellular ketone metabolic process	10/584	153/28814	0.001169824	0.007543517	0.00458851	Nr1d1/Pla2g3/Slc7a7/Dgat2/Il1b/H6pd/Cav1/Mfsd2a/Rdh10/Acacb	10
GO:0030216	BP	GO:0030216	keratinocyte differentiation	10/584	153/28814	0.001169824	0.007543517	0.00458851	Sprr2h/Kazn/Krt36/Il1a/Krt84/Tgfb2/Krt17/Csta1/Pnpla1/Krt90	10
GO:0051145	BP	GO:0051145	smooth muscle cell differentiation	7/584	80/28814	0.001200386	0.007719356	0.004695468	Ereg/Ednrb/Itga8/Ednra/C3/Adm/Rbpms2	7
GO:0070228	BP	GO:0070228	regulation of lymphocyte apoptotic process	7/584	80/28814	0.001200386	0.007719356	0.004695468	Lgals3/Wnt5a/Tsc22d3/Efna1/Ripk3/Tgfb2/Jak3	7
GO:0030300	BP	GO:0030300	regulation of intestinal cholesterol absorption	3/584	11/28814	0.00121049	0.007731303	0.004702735	Abcg8/Lep/Abcg5	3
GO:0031620	BP	GO:0031620	regulation of fever generation	3/584	11/28814	0.00121049	0.007731303	0.004702735	Tnf/Ednrb/Il1b	3
GO:0032815	BP	GO:0032815	negative regulation of natural killer cell activation	3/584	11/28814	0.00121049	0.007731303	0.004702735	Lilrb4a/Lgals9/Pglyrp1	3
GO:0071492	BP	GO:0071492	cellular response to UV-A	3/584	11/28814	0.00121049	0.007731303	0.004702735	Mmp3/Mmp9/Timp1	3
GO:2000389	BP	GO:2000389	regulation of neutrophil extravasation	3/584	11/28814	0.00121049	0.007731303	0.004702735	Ptger4/Il1r1/Il1a	3
GO:0050769	BP	GO:0050769	positive regulation of neurogenesis	15/584	298/28814	0.001223659	0.007780864	0.004732881	Nrg1/Tnf/Il33/Lpar3/Il1b/Sema7a/Cx3cl1/Ptprz1/Tlr2/Gfap/Il6/Tgm2/Lif/Il34/Tenm4	15
GO:0042752	BP	GO:0042752	regulation of circadian rhythm	9/584	128/28814	0.001224629	0.007780864	0.004732881	Nr1d1/Noct/Alb/Bhlhe40/Ptger4/Fbxl22/Cry1/Il6/Adcy1	9
GO:0045778	BP	GO:0045778	positive regulation of ossification	6/584	59/28814	0.001224889	0.007780864	0.004732881	Tacr1/Ptger4/Zbtb16/Wnt5a/Osr1/Wnt10b	6
GO:0071622	BP	GO:0071622	regulation of granulocyte chemotaxis	6/584	59/28814	0.001224889	0.007780864	0.004732881	Ednra/Il1b/Cx3cl1/Trem1/Ccl2/Il34	6
GO:0060047	BP	GO:0060047	heart contraction	13/584	238/28814	0.001227603	0.007787554	0.004736951	Ccn2/Nos2/Ednrb/Ednra/Gja1/Cxadr/Chrm3/Cav1/Adm/Kcnj8/Tgfb2/Abcc9/Kcne4	13
GO:1902624	BP	GO:1902624	positive regulation of neutrophil migration	5/584	40/28814	0.001231219	0.007799937	0.004744483	Ednra/Ptger4/Il1b/Il1r1/Il1a	5
GO:0070167	BP	GO:0070167	regulation of biomineral tissue development	8/584	104/28814	0.001273515	0.008057003	0.004900849	Aspn/Bglap3/Gja1/Mgp/Cebpb/Osr1/Ccr1/Wnt10b	8
GO:0002693	BP	GO:0002693	positive regulation of cellular extravasation	4/584	24/28814	0.001285581	0.008100546	0.004927335	Ptger4/Il1r1/Il1a/Ccl2	4
GO:0010866	BP	GO:0010866	regulation of triglyceride biosynthetic process	4/584	24/28814	0.001285581	0.008100546	0.004927335	Dgat2/Thrsp/C3/Mfsd2a	4
GO:0031643	BP	GO:0031643	positive regulation of myelination	4/584	24/28814	0.001285581	0.008100546	0.004927335	Tppp/Hgf/Nrg1/Tenm4	4
GO:0097553	BP	GO:0097553	calcium ion transmembrane import into cytosol	10/584	155/28814	0.001290396	0.008115341	0.004936335	Cemip/Cyba/Trpa1/Jph2/Ednra/Cx3cl1/Htr2b/Ero1a/Tgfb2/Bdkrb1	10
GO:0006749	BP	GO:0006749	glutathione metabolic process	7/584	81/28814	0.001291392	0.008115341	0.004936335	Ggt1/Ggt5/Gpx3/Hbb-b1/Gstp3/Gsta4/Gsta1	7
GO:0090101	BP	GO:0090101	negative regulation of transmembrane receptor protein serine/threonine kinase signaling pathway	9/584	129/28814	0.001293356	0.008116805	0.004937225	Aspn/Chrdl2/Tgfb3/Bmper/Wnt5a/Cav1/Chst11/Adamtsl2/Pmepa1	9
GO:0071695	BP	GO:0071695	anatomical structure maturation	15/584	300/28814	0.001307306	0.008182446	0.004977152	Pla2g3/Ereg/Ednrb/Slc26a3/Pmp22/Ednra/Gja1/Thbs3/Zbtb16/Wnt5a/Ank3/C3/Tgfb2/Wnt10b/Lep	15
GO:0090287	BP	GO:0090287	regulation of cellular response to growth factor stimulus	15/584	300/28814	0.001307306	0.008182446	0.004977152	Aspn/Chrdl2/Hhip/Tgfb3/Itga8/Bmper/Cxcl13/Sulf2/Wnt5a/Cav1/Rgma/Chst11/Adamtsl2/Pmepa1/Xdh	15
GO:0048863	BP	GO:0048863	stem cell differentiation	13/584	240/28814	0.00132356	0.008262114	0.005025613	Nrg1/Ednrb/Sema6d/Ednra/Slc4a11/Sema7a/Rdh10/Htr2b/Stat3/Tgfb2/Pdgfra/Osr1/Lif	13
GO:0098657	BP	GO:0098657	import into cell	13/584	240/28814	0.00132356	0.008262114	0.005025613	Lcn2/Steap4/Slc39a4/Trem2/Gfap/Atp1b2/Kcnj8/Arg1/Slc9a3/Abcc9/Mapk15/Folr2/Slc18a1	13
GO:0055078	BP	GO:0055078	sodium ion homeostasis	6/584	60/28814	0.001338038	0.00833031	0.005067094	Tacr1/Ednrb/Ednra/Ptger4/Atp1b2/Il1a	6
GO:2001238	BP	GO:2001238	positive regulation of extrinsic apoptotic signaling pathway	6/584	60/28814	0.001338038	0.00833031	0.005067094	Tnf/Inhba/Cav1/Ltbr/Tgfb2/Jak3	6
GO:0046330	BP	GO:0046330	positive regulation of JNK cascade	8/584	105/28814	0.001354589	0.008422165	0.005122967	Ccn2/Tnf/Il1b/Wnt5a/Mmp8/Ltbr/Il1a/Sh3rf2	8
GO:0007431	BP	GO:0007431	salivary gland development	5/584	41/28814	0.001379137	0.00855211	0.005202008	Lama1/Hgf/Tnf/Il6/Tgm2	5
GO:0035850	BP	GO:0035850	epithelial cell differentiation involved in kidney development	5/584	41/28814	0.001379137	0.00855211	0.005202008	Ednrb/Ednra/Mmp9/Osr1/Lif	5
GO:0051279	BP	GO:0051279	regulation of release of sequestered calcium ion into cytosol	7/584	82/28814	0.001387704	0.008593866	0.005227408	Cemip/Cyba/Jph2/Ednra/Cx3cl1/Tgfb2/Bdkrb1	7
GO:0007517	BP	GO:0007517	muscle organ development	17/584	365/28814	0.001391416	0.008605486	0.005234476	Des/Nrg1/Jph2/Lmna/Fzd2/Pmp22/Ednra/Gja1/Hoxd10/Wnt5a/Cav1/Tsc22d3/Il6/Tgfb2/Lif/Wnt10b/Bcl9	17
GO:0008360	BP	GO:0008360	regulation of cell shape	10/584	157/28814	0.001420902	0.008764719	0.005331333	Hpn/Gm14137/Il6/Ezr/Rhou/Ccl2/Prag1/Rhod/Ccl3/Ccl7	10
GO:0035637	BP	GO:0035637	multicellular organismal signaling	10/584	157/28814	0.001420902	0.008764719	0.005331333	Trpa1/Pmp22/Gja1/Cxadr/Ank3/Cav1/Kcna1/Il6/Abcc9/Kcne4	10
GO:0045088	BP	GO:0045088	regulation of innate immune response	13/584	242/28814	0.001425676	0.008782613	0.005342217	Mmp12/Ereg/Lgals9/Wnt5a/Acod1/Tlr2/Trem2/C3/Arg1/H60c/Ccr1/Lep/Nlrc4	13
GO:0032956	BP	GO:0032956	regulation of actin cytoskeleton organization	17/584	366/28814	0.001432558	0.008799693	0.005352606	Actn2/Tacr1/Ccn2/Synpo2/Tgfb3/Ptger4/Pfn1/Cx3cl1/Tlr2/Gm14137/Mkks/Il1a/Scin/Tgfb2/Sh3pxd2b/Rhod/Plekhh2	17
GO:0031032	BP	GO:0031032	actomyosin structure organization	12/584	213/28814	0.001437619	0.008799693	0.005352606	Actn2/Cnn1/Tacr1/Ccn2/Flnc/Tgfb3/Ptger4/Pfn1/Myom2/Mkks/Pdgfra/Sh3pxd2b	12
GO:0045017	BP	GO:0045017	glycerolipid biosynthetic process	12/584	213/28814	0.001437619	0.008799693	0.005352606	Dgat2/Socs3/Chpt1/Pigt/Thrsp/Pcyt2/Agpat2/C3/Mfsd2a/Cwh43/Htr2b/Pnpla3	12
GO:0045582	BP	GO:0045582	positive regulation of T cell differentiation	8/584	106/28814	0.001439711	0.008799693	0.005352606	Lilrb4b/Lilrb4a/Lgals9/Il4ra/Zbtb16/Il6/Nlrp3/Vnn1	8
GO:0045833	BP	GO:0045833	negative regulation of lipid metabolic process	8/584	106/28814	0.001439711	0.008799693	0.005352606	Dgat2/Tnf/Sphk1/Il1b/Ccdc3/Mfsd2a/Hcar2/Acacb	8
GO:0110149	BP	GO:0110149	regulation of biomineralization	8/584	106/28814	0.001439711	0.008799693	0.005352606	Aspn/Bglap3/Gja1/Mgp/Cebpb/Osr1/Ccr1/Wnt10b	8
GO:1903409	BP	GO:1903409	reactive oxygen species biosynthetic process	6/584	61/28814	0.001458993	0.008905937	0.005417232	Lcn2/Cyba/Duoxa2/Duox2/Mmp8/Stat3	6
GO:0010759	BP	GO:0010759	positive regulation of macrophage chemotaxis	4/584	25/28814	0.001506139	0.009146088	0.005563309	Cx3cl1/Trem1/Ccl2/Il34	4
GO:0032288	BP	GO:0032288	myelin assembly	4/584	25/28814	0.001506139	0.009146088	0.005563309	Tppp/Pmp22/Tlr2/Tenm4	4
GO:0050860	BP	GO:0050860	negative regulation of T cell receptor signaling pathway	4/584	25/28814	0.001506139	0.009146088	0.005563309	Lgals3/Lilrb4b/Lilrb4a/Ezr	4
GO:0090335	BP	GO:0090335	regulation of brown fat cell differentiation	4/584	25/28814	0.001506139	0.009146088	0.005563309	Fndc5/Ffar4/Napepld/Lep	4
GO:0006643	BP	GO:0006643	membrane lipid metabolic process	11/584	186/28814	0.001524572	0.009234102	0.005616846	Pigt/Sphk1/Cers2/Sccpdh/Abca8b/Cwh43/Hacd4/Abca8a/Pnpla1/Fut9/Pnliprp2	11
GO:0007179	BP	GO:0007179	transforming growth factor beta receptor signaling pathway	11/584	186/28814	0.001524572	0.009234102	0.005616846	Aspn/Tgfb3/Itga8/Cav1/Chst11/Adamtsl2/Stat3/Tgfb2/Ccl2/Ltbp4/Pmepa1	11
GO:0034766	BP	GO:0034766	negative regulation of ion transmembrane transport	8/584	107/28814	0.001529023	0.009249108	0.005625973	Actn2/Mmp9/Ank3/Cav1/Gem/Tgfb2/Osr1/Kcne4	8
GO:2000146	BP	GO:2000146	negative regulation of cell motility	15/584	305/28814	0.001537678	0.009289478	0.005650529	Igfbp5/Nrg1/Tnf/Il33/Sema6d/Ptger4/Il1rn/Cxcl13/Cx3cl1/Cers2/Atp1b2/Stat3/Ccl2/Mapk15/Timp1	15
GO:0001562	BP	GO:0001562	response to protozoan	5/584	42/28814	0.001539748	0.009290013	0.005650855	Il4ra/Il6/Gbp8/Arg1/Bcl3	5
GO:0031345	BP	GO:0031345	negative regulation of cell projection organization	12/584	215/28814	0.00155577	0.009374617	0.005702316	B2m/Sema6d/Pmp22/Sema7a/Wnt5a/Ptprz1/Cers2/Rgma/Gfap/Efna1/Fat3/Prag1	12
GO:0006163	BP	GO:0006163	purine nucleotide metabolic process	17/584	369/28814	0.001562204	0.009401302	0.005718549	Ampd3/Dgat2/Nos2/Nt5c1a/Trem2/Papss1/Pde9a/Slc4a1/Stat3/Adcy1/Fhit/Adcy2/Acacb/Sult2b1/Ldhd/Acss2/Xdh	17
GO:0031102	BP	GO:0031102	neuron projection regeneration	6/584	62/28814	0.001588099	0.009410171	0.005723943	Hgf/Nrg1/Cers2/Rgma/Gfap/Adm	6
GO:0042698	BP	GO:0042698	ovulation cycle	6/584	62/28814	0.001588099	0.009410171	0.005723943	Ereg/Inhba/Ptger4/Pdgfra/Adamts1/Lep	6
GO:0060612	BP	GO:0060612	adipose tissue development	6/584	62/28814	0.001588099	0.009410171	0.005723943	Dgat2/Lmna/Slc25a25/Arrdc3/Sh3pxd2b/Lep	6
GO:0002246	BP	GO:0002246	wound healing involved in inflammatory response	3/584	12/28814	0.001589773	0.009410171	0.005723943	Hmox1/Il1a/Timp1	3
GO:0010649	BP	GO:0010649	regulation of cell communication by electrical coupling	3/584	12/28814	0.001589773	0.009410171	0.005723943	Gja1/Ank3/Cav1	3
GO:0033210	BP	GO:0033210	leptin-mediated signaling pathway	3/584	12/28814	0.001589773	0.009410171	0.005723943	Mkks/Stat3/Lep	3
GO:0034135	BP	GO:0034135	regulation of toll-like receptor 2 signaling pathway	3/584	12/28814	0.001589773	0.009410171	0.005723943	Cyba/Acod1/Trem2	3
GO:0048251	BP	GO:0048251	elastic fiber assembly	3/584	12/28814	0.001589773	0.009410171	0.005723943	Fbln5/Tnxb/Ltbp4	3
GO:0060907	BP	GO:0060907	positive regulation of macrophage cytokine production	3/584	12/28814	0.001589773	0.009410171	0.005723943	Sema7a/Wnt5a/Tlr2	3
GO:0071281	BP	GO:0071281	cellular response to iron ion	3/584	12/28814	0.001589773	0.009410171	0.005723943	Slc40a1/B2m/Hmox1	3
GO:1901072	BP	GO:1901072	glucosamine-containing compound catabolic process	3/584	12/28814	0.001589773	0.009410171	0.005723943	Chil1/Gnpda1/Chil3	3
GO:1903977	BP	GO:1903977	positive regulation of glial cell migration	3/584	12/28814	0.001589773	0.009410171	0.005723943	Cx3cl1/Ptprz1/Trem2	3
GO:2000551	BP	GO:2000551	regulation of T-helper 2 cell cytokine production	3/584	12/28814	0.001589773	0.009410171	0.005723943	Il6/Nlrp3/Arg1	3
GO:2001259	BP	GO:2001259	positive regulation of cation channel activity	7/584	84/28814	0.001597093	0.009435092	0.005739102	Actn2/Jph2/Ednra/Ank3/Trem2/Kcna1/Ccl2	7
GO:0046425	BP	GO:0046425	regulation of receptor signaling pathway via JAK-STAT	9/584	133/28814	0.001600021	0.009435092	0.005739102	Socs3/Cxcl5/Prl2a1/Cav1/Il6/Il10rb/Lif/Bcl3/Lep	9
GO:0050868	BP	GO:0050868	negative regulation of T cell activation	9/584	133/28814	0.001600021	0.009435092	0.005739102	Lgals3/Lilrb4b/Lilrb4a/Lgals9/Il4ra/Gpnmb/Cebpb/Arg1/Jak3	9
GO:0006576	BP	GO:0006576	cellular biogenic amine metabolic process	8/584	108/28814	0.001622669	0.009544633	0.005805733	Dmgdh/Ednra/Hdc/Maob/Hnmt/Tgfb2/Napepld/Sat1	8
GO:0042102	BP	GO:0042102	positive regulation of T cell proliferation	8/584	108/28814	0.001622669	0.009544633	0.005805733	Il1b/Igfbp2/Il6/Il1a/Slc4a1/Tnfsf13b/Lep/Jak3	8
GO:0110053	BP	GO:0110053	regulation of actin filament organization	14/584	276/28814	0.0016352	0.009606288	0.005843236	Actn2/Tacr1/Ccn2/Synpo2/Tgfb3/Ptger4/Pfn1/Cx3cl1/Tlr2/Gm14137/Mkks/Scin/Sh3pxd2b/Plekhh2	14
GO:2001234	BP	GO:2001234	negative regulation of apoptotic signaling pathway	13/584	246/28814	0.001649598	0.009678742	0.005887307	Hgf/Lgals3/Nrg1/Tnf/Lmna/Mmp9/Hmox1/Il1b/Cx3cl1/Tnfrsf23/Hspa1a/Plaur/Vnn1	13
GO:0051281	BP	GO:0051281	positive regulation of release of sequestered calcium ion into cytosol	5/584	43/28814	0.001713694	0.010029708	0.00610079	Cemip/Jph2/Ednra/Cx3cl1/Bdkrb1	5
GO:0098801	BP	GO:0098801	regulation of renal system process	5/584	43/28814	0.001713694	0.010029708	0.00610079	Cyba/Tacr1/Ednrb/Gja1/Ptger4	5
GO:0048704	BP	GO:0048704	embryonic skeletal system morphogenesis	8/584	109/28814	0.001720796	0.01004983	0.00611303	Tgfb3/Hoxd10/Chst11/Rdh10/Hoxd11/Tgfb2/Pdgfra/Osr1	8
GO:0009064	BP	GO:0009064	glutamine family amino acid metabolic process	6/584	63/28814	0.001725707	0.01004983	0.00611303	Slc7a7/Nos2/Ddah1/Tat/Ctps/Arg1	6
GO:0031424	BP	GO:0031424	keratinization	6/584	63/28814	0.001725707	0.01004983	0.00611303	Sprr2h/Kazn/Il1a/Krt84/Krt17/Krt90	6
GO:0072678	BP	GO:0072678	T cell migration	6/584	63/28814	0.001725707	0.01004983	0.00611303	Lgals9/Cxcl13/2610528A11Rik/Wnt5a/Ripk3/Ccl2	6
GO:0043409	BP	GO:0043409	negative regulation of MAPK cascade	11/584	189/28814	0.001730979	0.010068025	0.006124097	Lilrb4b/Lilrb4a/Il1b/Dusp8/Cav1/Trem2/Efna1/Ezr/Lif/Cnksr3/Sh3rf2	11
GO:0031589	BP	GO:0031589	cell-substrate adhesion	17/584	373/28814	0.001750345	0.010113399	0.006151697	Mmp12/Actn2/Ecm2/Plet1/Col8a1/Ccn2/Rpl29/Itga8/Smoc1/Ptprz1/Efna1/Tnxb/Atp1b2/Trem1/Fzd7/Ttyh1/Rhod	17
GO:0002523	BP	GO:0002523	leukocyte migration involved in inflammatory response	4/584	26/28814	0.001751723	0.010113399	0.006151697	S100a8/S100a9/Cx3cl1/Ccl2	4
GO:0043171	BP	GO:0043171	peptide catabolic process	4/584	26/28814	0.001751723	0.010113399	0.006151697	Ggt1/Ggt5/Mmp13/Cpn1	4
GO:0046337	BP	GO:0046337	phosphatidylethanolamine metabolic process	4/584	26/28814	0.001751723	0.010113399	0.006151697	Pla2g3/Pcyt2/Mfsd2a/Napepld	4
GO:0071276	BP	GO:0071276	cellular response to cadmium ion	4/584	26/28814	0.001751723	0.010113399	0.006151697	Mt2/Mt1/Mmp9/Hmox1	4
GO:1901018	BP	GO:1901018	positive regulation of potassium ion transmembrane transporter activity	4/584	26/28814	0.001751723	0.010113399	0.006151697	Actn2/Trem2/Atp1b2/Kcna1	4
GO:0006814	BP	GO:0006814	sodium ion transport	13/584	248/28814	0.001772032	0.010215924	0.00621406	Slc20a1/Cxcl1/Slc34a2/Ednrb/Slc5a9/Ednra/Slc4a11/Ank3/Slc6a17/Atp1b2/Slc9a3/Osr1/Cnksr3	13
GO:0042157	BP	GO:0042157	lipoprotein metabolic process	9/584	135/28814	0.00177384	0.010215924	0.00621406	Dgat2/Pigt/Mttp/Apob/Zdhhc9/Olr1/Lipg/Cwh43/Lep	9
GO:0120254	BP	GO:0120254	olefinic compound metabolic process	10/584	162/28814	0.001794587	0.010322727	0.006279025	Ednrb/Aldh1a3/Akr1c14/Sphk1/H6pd/Fads1/Lrat/Rdh10/Dhrs9/Cyp2f2	10
GO:0043010	BP	GO:0043010	camera-type eye development	17/584	374/28814	0.001800249	0.010342609	0.006291119	Lama1/Col8a1/Angptl7/Slc25a25/Inhba/Gja1/Aldh1a3/Meis1/Col8a2/C3/Mfsd2a/Rdh10/Bak1/Tgfb2/Fat3/Pdgfra/Lif	17
GO:0043524	BP	GO:0043524	negative regulation of neuron apoptotic process	11/584	190/28814	0.001804643	0.010355159	0.006298753	Pla2g3/Lcn2/Lgmn/Tgfb3/Mt1/Hmox1/Cx3cl1/Ptprz1/Retreg1/Cebpb/Ccl2	11
GO:0048839	BP	GO:0048839	inner ear development	12/584	219/28814	0.00181613	0.010408332	0.006331096	Fzd2/Duox2/Itga8/Aldh1a3/Bmper/Pdzd7/Wnt5a/Hpn/Myo7a/Tgfb2/Cytl1/Frem2	12
GO:0014074	BP	GO:0014074	response to purine-containing compound	8/584	110/28814	0.001823554	0.010438121	0.006349216	Igfbp5/Slc26a3/Duox2/Il1b/Ezr/Abcc9/Wnt10b/Cib2	8
GO:0019229	BP	GO:0019229	regulation of vasoconstriction	7/584	86/28814	0.001830274	0.010463813	0.006364844	Tacr1/Gja1/Cx3cl1/Chrm3/Cav1/Adm/Lep	7
GO:0014911	BP	GO:0014911	positive regulation of smooth muscle cell migration	6/584	64/28814	0.001872172	0.01066433	0.006486813	Igfbp5/S100a11/Sema6d/Ptger4/Adamts1/Ccn4	6
GO:0035456	BP	GO:0035456	response to interferon-beta	6/584	64/28814	0.001872172	0.01066433	0.006486813	Ifitm1/Ifitm3/Ifitm2/Acod1/F830016B08Rik/Ifit3	6
GO:0060393	BP	GO:0060393	regulation of pathway-restricted SMAD protein phosphorylation	6/584	64/28814	0.001872172	0.01066433	0.006486813	Tgfb3/Inhba/Bmper/Lgals9/Tgfb2/Pmepa1	6
GO:0009260	BP	GO:0009260	ribonucleotide biosynthetic process	10/584	163/28814	0.001878082	0.010685008	0.006499391	Ampd3/Trem2/Papss1/Ctps/Stat3/Adcy1/Adcy2/Acacb/Ldhd/Acss2	10
GO:0048639	BP	GO:0048639	positive regulation of developmental growth	12/584	220/28814	0.00188652	0.01072001	0.006520681	Nrg1/Ptger4/Lpar3/Sema7a/C3/Mkks/Ezr/Sh3pxd2b/Acacb/Ccn4/Lep/Gli1	12
GO:0007616	BP	GO:0007616	long-term memory	5/584	44/28814	0.00190162	0.010742198	0.006534178	Lcn2/Tacr1/Camk2n1/Adcy1/Npas4	5
GO:0046461	BP	GO:0046461	neutral lipid catabolic process	5/584	44/28814	0.00190162	0.010742198	0.006534178	Apob/Lipg/Pnpla3/Pnpla1/Pnliprp2	5
GO:0046464	BP	GO:0046464	acylglycerol catabolic process	5/584	44/28814	0.00190162	0.010742198	0.006534178	Apob/Lipg/Pnpla3/Pnpla1/Pnliprp2	5
GO:0046621	BP	GO:0046621	negative regulation of organ growth	5/584	44/28814	0.00190162	0.010742198	0.006534178	Wwc1/Gja1/Cxadr/Meis1/Pi16	5
GO:0003015	BP	GO:0003015	heart process	13/584	250/28814	0.001901882	0.010742198	0.006534178	Ccn2/Nos2/Ednrb/Ednra/Gja1/Cxadr/Chrm3/Cav1/Adm/Kcnj8/Tgfb2/Abcc9/Kcne4	13
GO:0014897	BP	GO:0014897	striated muscle hypertrophy	8/584	111/28814	0.001931093	0.010894059	0.00662655	Igfbp5/Col14a1/Lmna/Pde9a/Htr2b/Pi16/Ccn4/Lep	8
GO:0032410	BP	GO:0032410	negative regulation of transporter activity	7/584	87/28814	0.001956341	0.011023229	0.006705121	Actn2/Mmp9/Ank3/Cav1/Gem/Osr1/Kcne4	7
GO:0006066	BP	GO:0006066	alcohol metabolic process	16/584	345/28814	0.001982341	0.011156321	0.006786077	Dgat2/Ednrb/Mttp/Pmp22/Akr1c14/Sphk1/Apob/H6pd/Lrat/Rdh10/Cyp7b1/Dpagt1/Tm7sf2/Napepld/Lep/Sult2b1	16
GO:0010720	BP	GO:0010720	positive regulation of cell development	17/584	378/28814	0.002011999	0.011178809	0.006799756	Nrg1/Tnf/Il33/Lpar3/Il1b/Sema7a/Cx3cl1/Ptprz1/Tlr2/Gfap/Il6/Hoxd11/Tgm2/Lif/Il34/Gpr68/Tenm4	17
GO:0034368	BP	GO:0034368	protein-lipid complex remodeling	4/584	27/28814	0.002023747	0.011178809	0.006799756	Pla2g3/Mttp/Apob/Lipg	4
GO:0034369	BP	GO:0034369	plasma lipoprotein particle remodeling	4/584	27/28814	0.002023747	0.011178809	0.006799756	Pla2g3/Mttp/Apob/Lipg	4
GO:0035809	BP	GO:0035809	regulation of urine volume	4/584	27/28814	0.002023747	0.011178809	0.006799756	Ednrb/Ptger4/Adm/Slc4a1	4
GO:0060004	BP	GO:0060004	reflex	4/584	27/28814	0.002023747	0.011178809	0.006799756	Pmp22/Gja1/Aldh1a3/Hpn	4
GO:0062009	BP	GO:0062009	secondary palate development	4/584	27/28814	0.002023747	0.011178809	0.006799756	Fzd2/Tgfb3/Wnt5a/Tgfb2	4
GO:0032835	BP	GO:0032835	glomerulus development	6/584	65/28814	0.002027856	0.011178809	0.006799756	Ednrb/Ednra/Sulf2/Col4a4/Pdgfra/Osr1	6
GO:0032060	BP	GO:0032060	bleb assembly	3/584	13/28814	0.002035731	0.011178809	0.006799756	Pmp22/Lpar3/Emp1	3
GO:0032650	BP	GO:0032650	regulation of interleukin-1 alpha production	3/584	13/28814	0.002035731	0.011178809	0.006799756	Ptger4/Cx3cl1/Il1r2	3
GO:0032754	BP	GO:0032754	positive regulation of interleukin-5 production	3/584	13/28814	0.002035731	0.011178809	0.006799756	Il33/Il1rl1/Nlrp3	3
GO:0034374	BP	GO:0034374	low-density lipoprotein particle remodeling	3/584	13/28814	0.002035731	0.011178809	0.006799756	Pla2g3/Mttp/Apob	3
GO:0045628	BP	GO:0045628	regulation of T-helper 2 cell differentiation	3/584	13/28814	0.002035731	0.011178809	0.006799756	Il4ra/Il6/Nlrp3	3
GO:0048570	BP	GO:0048570	notochord morphogenesis	3/584	13/28814	0.002035731	0.011178809	0.006799756	Wnt5a/Efna1/Gli1	3
GO:0070091	BP	GO:0070091	glucagon secretion	3/584	13/28814	0.002035731	0.011178809	0.006799756	Ffar4/Il6/Lep	3
GO:0070092	BP	GO:0070092	regulation of glucagon secretion	3/584	13/28814	0.002035731	0.011178809	0.006799756	Ffar4/Il6/Lep	3
GO:0097577	BP	GO:0097577	sequestering of iron ion	3/584	13/28814	0.002035731	0.011178809	0.006799756	Lcn2/Ftl1/Fth1	3
GO:0150079	BP	GO:0150079	negative regulation of neuroinflammatory response	3/584	13/28814	0.002035731	0.011178809	0.006799756	Nr1d1/Cx3cl1/Trem2	3
GO:1903817	BP	GO:1903817	negative regulation of voltage-gated potassium channel activity	3/584	13/28814	0.002035731	0.011178809	0.006799756	Ank3/Cav1/Kcne4	3
GO:1904729	BP	GO:1904729	regulation of intestinal lipid absorption	3/584	13/28814	0.002035731	0.011178809	0.006799756	Abcg8/Lep/Abcg5	3
GO:2000489	BP	GO:2000489	regulation of hepatic stellate cell activation	3/584	13/28814	0.002035731	0.011178809	0.006799756	Nr1d1/Acta2/Lep	3
GO:0051271	BP	GO:0051271	negative regulation of cellular component movement	15/584	314/28814	0.002038058	0.011178809	0.006799756	Igfbp5/Nrg1/Tnf/Il33/Sema6d/Ptger4/Il1rn/Cxcl13/Cx3cl1/Cers2/Atp1b2/Stat3/Ccl2/Mapk15/Timp1	15
GO:0048144	BP	GO:0048144	fibroblast proliferation	8/584	112/28814	0.002043566	0.011178809	0.006799756	Ereg/Ednra/Mmp9/Sphk1/Wnt5a/Ptprz1/Fth1/Pdgfra	8
GO:1905477	BP	GO:1905477	positive regulation of protein localization to membrane	8/584	112/28814	0.002043566	0.011178809	0.006799756	Cemip/Lgals3/Tnf/Ank3/Trem2/Ezr/Slc51b/Ccl2	8
GO:2000181	BP	GO:2000181	negative regulation of blood vessel morphogenesis	8/584	112/28814	0.002043566	0.011178809	0.006799756	Hhip/Tnf/Ptger4/Fbln5/Tgfb2/Ccl2/Lif/Adamts1	8
GO:0010675	BP	GO:0010675	regulation of cellular carbohydrate metabolic process	10/584	165/28814	0.002054483	0.011212357	0.006820162	C1qtnf3/Dgat2/Cry1/Igfbp4/Tff3/Il6/Slc4a1/Stat3/Acacb/Lep	10
GO:0070665	BP	GO:0070665	positive regulation of leukocyte proliferation	10/584	165/28814	0.002054483	0.011212357	0.006820162	Tacr1/Il1b/Igfbp2/Il6/Il1a/Slc4a1/Tnfsf13b/Il34/Lep/Jak3	10
GO:0040014	BP	GO:0040014	regulation of multicellular organism growth	7/584	88/28814	0.002089026	0.011387621	0.006926771	Lgmn/H19/Mfsd2a/Mkks/Ezr/Stat3/Sh3pxd2b	7
GO:0042554	BP	GO:0042554	superoxide anion generation	5/584	45/28814	0.002104179	0.011417118	0.006944713	Cyba/Cxcl1/Duox2/Noxo1/Sh3pxd2b	5
GO:0045840	BP	GO:0045840	positive regulation of mitotic nuclear division	5/584	45/28814	0.002104179	0.011417118	0.006944713	Ereg/Sphk1/Il1b/Epgn/Il1a	5
GO:0086009	BP	GO:0086009	membrane repolarization	5/584	45/28814	0.002104179	0.011417118	0.006944713	Gja1/Cav1/Atp1b2/Kcnj8/Kcne4	5
GO:1905521	BP	GO:1905521	regulation of macrophage migration	5/584	45/28814	0.002104179	0.011417118	0.006944713	Cx3cl1/Trem2/Trem1/Ccl2/Il34	5
GO:0007548	BP	GO:0007548	sex differentiation	15/584	317/28814	0.002232314	0.012098367	0.007359098	Ereg/Inhba/Gja1/Ptger4/Wnt5a/Rdh10/Bak1/Cebpb/Fancg/Il1a/Tgfb2/Pdgfra/Osr1/Adamts1/Lep	15
GO:0051961	BP	GO:0051961	negative regulation of nervous system development	10/584	167/28814	0.002243995	0.012147633	0.007389065	Nr1d1/B2m/Sema6d/Il1b/Sema7a/Wnt5a/Cers2/Tlr2/Trem2/Rgma	10
GO:0045732	BP	GO:0045732	positive regulation of protein catabolic process	12/584	225/28814	0.00227287	0.012289751	0.007475511	Tnf/Il33/Gja1/Il1b/Wnt5a/Cav1/Trem2/Rgma/Hspa1a/Ezr/Mapk15/Sh3rf2	12
GO:0035136	BP	GO:0035136	forelimb morphogenesis	5/584	46/28814	0.002322025	0.012492059	0.007598569	Hoxd10/Zbtb16/Rdh10/Hoxd11/Osr1	5
GO:2001258	BP	GO:2001258	negative regulation of cation channel activity	5/584	46/28814	0.002322025	0.012492059	0.007598569	Mmp9/Ank3/Cav1/Gem/Kcne4	5
GO:0033622	BP	GO:0033622	integrin activation	4/584	28/28814	0.002323608	0.012492059	0.007598569	Ptger4/Cxcl13/Cx3cl1/Selp	4
GO:1900745	BP	GO:1900745	positive regulation of p38MAPK cascade	4/584	28/28814	0.002323608	0.012492059	0.007598569	Sphk1/Il1b/Lep/Xdh	4
GO:1901380	BP	GO:1901380	negative regulation of potassium ion transmembrane transport	4/584	28/28814	0.002323608	0.012492059	0.007598569	Actn2/Ank3/Cav1/Kcne4	4
GO:0006164	BP	GO:0006164	purine nucleotide biosynthetic process	10/584	168/28814	0.002343885	0.012586633	0.007656096	Ampd3/Nos2/Trem2/Papss1/Stat3/Adcy1/Adcy2/Acacb/Ldhd/Acss2	10
GO:0046888	BP	GO:0046888	negative regulation of hormone secretion	7/584	90/28814	0.002375175	0.012740067	0.007749426	Nrg1/Cry1/Il1b/Ffar4/Il6/Lif/Lep	7
GO:1904892	BP	GO:1904892	regulation of receptor signaling pathway via STAT	9/584	141/28814	0.002387593	0.012792039	0.007781038	Socs3/Cxcl5/Prl2a1/Cav1/Il6/Il10rb/Lif/Bcl3/Lep	9
GO:0046634	BP	GO:0046634	regulation of alpha-beta T cell activation	8/584	115/28814	0.002412165	0.012908936	0.007852144	Lilrb4b/Lilrb4a/Lgals9/Il4ra/Zbtb16/Il6/Nlrp3/Jak3	8
GO:0019318	BP	GO:0019318	hexose metabolic process	13/584	257/28814	0.002419706	0.012934526	0.00786771	C1qtnf3/Man2b2/Dgat2/Tnf/Cry1/H6pd/Gnpda1/Igfbp4/Tff3/Il6/Acacb/Lep/Fuca1	13
GO:0007188	BP	GO:0007188	adenylate cyclase-modulating G protein-coupled receptor signaling pathway	12/584	227/28814	0.002444466	0.013037152	0.007930134	Ednra/Ptger4/Lpar3/Chrm3/Adm/Adgrl3/Arrdc3/Adgrf1/Gnai1/Adcy1/Ptger1/Adcy2	12
GO:0048545	BP	GO:0048545	response to steroid hormone	12/584	227/28814	0.002444466	0.013037152	0.007930134	Tnf/Tgfb3/Il1rn/Cry1/Acod1/Cav1/Cyp7b1/Tat/Il6/Tgfb2/Npas4/Cpn1	12
GO:0006109	BP	GO:0006109	regulation of carbohydrate metabolic process	11/584	198/28814	0.002490764	0.013268981	0.008071149	C1qtnf3/Dgat2/Ptger4/Cry1/Igfbp4/Tff3/Il6/Slc4a1/Stat3/Acacb/Lep	11
GO:0006909	BP	GO:0006909	phagocytosis	17/584	386/28814	0.00249852	0.013295191	0.008087092	Cyba/Tnf/Sphk1/Il1b/Clec7a/Tlr2/Trem2/C3/Cd300lf/Sirpb1c/Myo7a/C2/Ccl2/Tgm2/Ighv1-78/Lep/Igkc	17
GO:0001656	BP	GO:0001656	metanephros development	7/584	91/28814	0.002529107	0.013387337	0.008143142	Itga8/Rdh10/Fras1/Hoxd11/Pdgfra/Osr1/Lif	7
GO:0002138	BP	GO:0002138	retinoic acid biosynthetic process	3/584	14/28814	0.002552141	0.013387337	0.008143142	Aldh1a3/Rdh10/Dhrs9	3
GO:0014831	BP	GO:0014831	gastro-intestinal system smooth muscle contraction	3/584	14/28814	0.002552141	0.013387337	0.008143142	Ptger4/Sulf2/Htr2b	3
GO:0016102	BP	GO:0016102	diterpenoid biosynthetic process	3/584	14/28814	0.002552141	0.013387337	0.008143142	Aldh1a3/Rdh10/Dhrs9	3
GO:0032494	BP	GO:0032494	response to peptidoglycan	3/584	14/28814	0.002552141	0.013387337	0.008143142	Tlr2/Trem2/Nlrp3	3
GO:0032610	BP	GO:0032610	interleukin-1 alpha production	3/584	14/28814	0.002552141	0.013387337	0.008143142	Ptger4/Cx3cl1/Il1r2	3
GO:0033004	BP	GO:0033004	negative regulation of mast cell activation	3/584	14/28814	0.002552141	0.013387337	0.008143142	Lilrb4a/Hmox1/Cd300lf	3
GO:0045188	BP	GO:0045188	regulation of circadian sleep/wake cycle, non-REM sleep	3/584	14/28814	0.002552141	0.013387337	0.008143142	Alb/Ptger4/Il6	3
GO:0045906	BP	GO:0045906	negative regulation of vasoconstriction	3/584	14/28814	0.002552141	0.013387337	0.008143142	Cx3cl1/Adm/Lep	3
GO:0060389	BP	GO:0060389	pathway-restricted SMAD protein phosphorylation	6/584	68/28814	0.002553882	0.013387337	0.008143142	Tgfb3/Inhba/Bmper/Lgals9/Tgfb2/Pmepa1	6
GO:0051250	BP	GO:0051250	negative regulation of lymphocyte activation	10/584	170/28814	0.00255437	0.013387337	0.008143142	Lgals3/Lilrb4b/Lilrb4a/Lgals9/Il4ra/Gpnmb/Pglyrp1/Cebpb/Arg1/Jak3	10
GO:0050974	BP	GO:0050974	detection of mechanical stimulus involved in sensory perception	5/584	47/28814	0.002555816	0.013387337	0.008143142	Trpa1/Pdzd7/Hpn/Kcna1/Mkks	5
GO:0062208	BP	GO:0062208	positive regulation of pattern recognition receptor signaling pathway	5/584	47/28814	0.002555816	0.013387337	0.008143142	Cyba/Cav1/Tlr2/Hspa1a/Trim15	5
GO:2000404	BP	GO:2000404	regulation of T cell migration	5/584	47/28814	0.002555816	0.013387337	0.008143142	Lgals9/Cxcl13/2610528A11Rik/Wnt5a/Ripk3	5
GO:0042471	BP	GO:0042471	ear morphogenesis	9/584	143/28814	0.002625966	0.013739427	0.008357308	Fzd2/Itga8/Ednra/Aldh1a3/Pdzd7/Wnt5a/Hpn/Myo7a/Osr1	9
GO:0021700	BP	GO:0021700	developmental maturation	16/584	355/28814	0.002633088	0.013761336	0.008370635	Pla2g3/Ereg/Ednrb/Slc26a3/Pmp22/Ednra/Gja1/Thbs3/Pfn1/Zbtb16/Wnt5a/Ank3/C3/Tgfb2/Wnt10b/Lep	16
GO:0006120	BP	GO:0006120	mitochondrial electron transport, NADH to ubiquinone	4/584	29/28814	0.002652686	0.013832915	0.008414175	ND5/ND2/ND4/ND1	4
GO:0034367	BP	GO:0034367	protein-containing complex remodeling	4/584	29/28814	0.002652686	0.013832915	0.008414175	Pla2g3/Mttp/Apob/Lipg	4
GO:0019218	BP	GO:0019218	regulation of steroid metabolic process	8/584	117/28814	0.002685482	0.013968442	0.008496612	Nr1d1/Dgat2/Tnf/Apob/H6pd/Il1a/Scd1/Lep	8
GO:0044070	BP	GO:0044070	regulation of anion transport	8/584	117/28814	0.002685482	0.013968442	0.008496612	Pla2g3/Trpa1/Il1rn/Il1b/Cebpb/Il1a/Arg1/Lep	8
GO:0043367	BP	GO:0043367	CD4-positive, alpha-beta T cell differentiation	7/584	92/28814	0.002690594	0.013968442	0.008496612	Ptger4/Il4ra/Il6/Nlrp3/Stat3/Bcl3/Jak3	7
GO:1903035	BP	GO:1903035	negative regulation of response to wounding	7/584	92/28814	0.002690594	0.013968442	0.008496612	Wfdc1/Mmrn1/Tnf/Gja1/Cers2/Rgma/Pdgfra	7
GO:0010563	BP	GO:0010563	negative regulation of phosphorus metabolic process	19/584	457/28814	0.002736537	0.014175565	0.008622599	Hgf/Socs3/Camk2n1/Tnf/Lilrb4b/Lilrb4a/Il1b/Cav1/Bak1/Hpn/Il6/Slc4a1/Stat3/Tgfb2/Cnksr3/Bdkrb1/Pmepa1/Pkia/Xdh	19
GO:0045936	BP	GO:0045936	negative regulation of phosphate metabolic process	19/584	457/28814	0.002736537	0.014175565	0.008622599	Hgf/Socs3/Camk2n1/Tnf/Lilrb4b/Lilrb4a/Il1b/Cav1/Bak1/Hpn/Il6/Slc4a1/Stat3/Tgfb2/Cnksr3/Bdkrb1/Pmepa1/Pkia/Xdh	19
GO:0006879	BP	GO:0006879	cellular iron ion homeostasis	6/584	69/28814	0.002750122	0.014214521	0.008646295	Lcn2/Slc40a1/Steap4/Hmox1/Ftl1/Fth1	6
GO:0060425	BP	GO:0060425	lung morphogenesis	6/584	69/28814	0.002750122	0.014214521	0.008646295	Lama1/Hhip/Tnf/Rdh10/Pdgfra/Lif	6
GO:0046390	BP	GO:0046390	ribose phosphate biosynthetic process	10/584	172/28814	0.002779734	0.014351754	0.00872977	Ampd3/Trem2/Papss1/Ctps/Stat3/Adcy1/Adcy2/Acacb/Ldhd/Acss2	10
GO:0007015	BP	GO:0007015	actin filament organization	19/584	458/28814	0.002802734	0.01444075	0.008783903	Actn2/Tacr1/Ccn2/Synpo2/Tgfb3/Ptger4/Gdpd2/Pfn1/Cx3cl1/Tlr2/Marcksl1/Gm14137/Mkks/Ezr/Myo7a/Scin/Sh3pxd2b/Rhod/Plekhh2	19
GO:0010718	BP	GO:0010718	positive regulation of epithelial to mesenchymal transition	5/584	48/28814	0.002806212	0.01444075	0.008783903	Tgfb3/Il1b/Axin2/Il6/Tgfb2	5
GO:0032965	BP	GO:0032965	regulation of collagen biosynthetic process	5/584	48/28814	0.002806212	0.01444075	0.008783903	Ccn2/Tgfb3/Il6/Ccl2/Prdx5	5
GO:0008585	BP	GO:0008585	female gonad development	8/584	118/28814	0.002830908	0.014551862	0.00885149	Ereg/Inhba/Ptger4/Cebpb/Fancg/Pdgfra/Adamts1/Lep	8
GO:0007178	BP	GO:0007178	transmembrane receptor protein serine/threonine kinase signaling pathway	17/584	391/28814	0.002849729	0.014620614	0.00889331	Aspn/Chrdl2/Tgfb3/Inhba/Itga8/Bmper/Lgals9/Wnt5a/Cav1/Rgma/Chst11/Adamtsl2/Stat3/Tgfb2/Ccl2/Ltbp4/Pmepa1	17
GO:0045860	BP	GO:0045860	positive regulation of protein kinase activity	16/584	358/28814	0.002859764	0.014620614	0.00889331	Cemip/Nrg1/Ereg/Tnf/Chil1/Il1rn/Il1b/Wnt5a/Axin2/Efna1/Epgn/Ripk3/Htr2b/Tgfb2/Il34/Lep	16
GO:0044272	BP	GO:0044272	sulfur compound biosynthetic process	7/584	93/28814	0.002859877	0.014620614	0.00889331	Ggt1/Ggt5/Papss1/Chst11/Acacb/Bhmt2/Acss2	7
GO:0045104	BP	GO:0045104	intermediate filament cytoskeleton organization	7/584	93/28814	0.002859877	0.014620614	0.00889331	Des/Synm/Gfap/Krt36/Krt84/Krt17/Krt90	7
GO:0070301	BP	GO:0070301	cellular response to hydrogen peroxide	7/584	93/28814	0.002859877	0.014620614	0.00889331	Lcn2/Hgf/Trpa1/Ednra/Sphk1/Ripk3/Il6	7
GO:0072521	BP	GO:0072521	purine-containing compound metabolic process	17/584	392/28814	0.002924677	0.014935608	0.009084911	Ampd3/Dgat2/Nos2/Nt5c1a/Trem2/Papss1/Pde9a/Slc4a1/Stat3/Adcy1/Fhit/Adcy2/Acacb/Sult2b1/Ldhd/Acss2/Xdh	17
GO:0043434	BP	GO:0043434	response to peptide hormone	16/584	359/28814	0.002938822	0.014975214	0.009109003	Serpina3n/Actn2/Bglap3/Serpina3m/Socs3/Ednrb/Ednra/CYTB/Cry1/Il1b/Cav1/Serpina3k/Stat3/Ybx1/Lep/Jak3	16
GO:0051962	BP	GO:0051962	positive regulation of nervous system development	16/584	359/28814	0.002938822	0.014975214	0.009109003	Nrg1/Tnf/Il33/Lpar3/Il1b/Sema7a/Cx3cl1/Ptprz1/Tlr2/Gfap/Adgrl3/Il6/Tgm2/Lif/Il34/Tenm4	16
GO:0001937	BP	GO:0001937	negative regulation of endothelial cell proliferation	6/584	70/28814	0.002957439	0.015021097	0.009136912	Tnf/Gja1/Prl2a1/Cav1/Ccl2/Xdh	6
GO:0042509	BP	GO:0042509	regulation of tyrosine phosphorylation of STAT protein	6/584	70/28814	0.002957439	0.015021097	0.009136912	Socs3/Ptger4/Cav1/Il6/Lif/Lep	6
GO:0048662	BP	GO:0048662	negative regulation of smooth muscle cell proliferation	6/584	70/28814	0.002957439	0.015021097	0.009136912	Igfbp5/Cnn1/Tgfb3/Hmox1/Cav1/Ogn	6
GO:0010800	BP	GO:0010800	positive regulation of peptidyl-threonine phosphorylation	4/584	30/28814	0.003012338	0.01520112	0.009246415	Cemip/Chil1/Sphk1/Wnt5a	4
GO:0032369	BP	GO:0032369	negative regulation of lipid transport	4/584	30/28814	0.003012338	0.01520112	0.009246415	Nrg1/Cry1/Abcg8/Abcg5	4
GO:0032682	BP	GO:0032682	negative regulation of chemokine production	4/584	30/28814	0.003012338	0.01520112	0.009246415	C1qtnf3/Lilrb4b/Lilrb4a/Il6	4
GO:0042744	BP	GO:0042744	hydrogen peroxide catabolic process	4/584	30/28814	0.003012338	0.01520112	0.009246415	Gpx3/Hba-a1/Hbb-b1/Prdx5	4
GO:0060343	BP	GO:0060343	trabecula formation	4/584	30/28814	0.003012338	0.01520112	0.009246415	Slc40a1/Thbs3/Adamts1/Wnt10b	4
GO:0090314	BP	GO:0090314	positive regulation of protein targeting to membrane	4/584	30/28814	0.003012338	0.01520112	0.009246415	Cemip/Ank3/Slc51b/Ccl2	4
GO:0030203	BP	GO:0030203	glycosaminoglycan metabolic process	7/584	94/28814	0.003037199	0.015277244	0.009292719	Cemip/Ednrb/Ednra/Ptger4/Il1b/Pglyrp1/Chst11	7
GO:0045103	BP	GO:0045103	intermediate filament-based process	7/584	94/28814	0.003037199	0.015277244	0.009292719	Des/Synm/Gfap/Krt36/Krt84/Krt17/Krt90	7
GO:0055072	BP	GO:0055072	iron ion homeostasis	7/584	94/28814	0.003037199	0.015277244	0.009292719	Lcn2/Slc40a1/Steap4/B2m/Hmox1/Ftl1/Fth1	7
GO:0002920	BP	GO:0002920	regulation of humoral immune response	5/584	49/28814	0.003073874	0.01539564	0.009364736	Tnf/Il1b/Acod1/Trem2/C3	5
GO:0010677	BP	GO:0010677	negative regulation of cellular carbohydrate metabolic process	5/584	49/28814	0.003073874	0.01539564	0.009364736	C1qtnf3/Cry1/Il6/Slc4a1/Stat3	5
GO:0043029	BP	GO:0043029	T cell homeostasis	5/584	49/28814	0.003073874	0.01539564	0.009364736	Tnfrsf23/Tsc22d3/Ripk3/Tgfb2/Jak3	5
GO:0043124	BP	GO:0043124	negative regulation of I-kappaB kinase/NF-kappaB signaling	5/584	49/28814	0.003073874	0.01539564	0.009364736	Nr1d1/Lilrb4b/Lilrb4a/Trem2/Il1rl1	5
GO:0030308	BP	GO:0030308	negative regulation of cell growth	11/584	204/28814	0.003132694	0.015525503	0.009443728	Inhba/Sema6d/Gja1/Sema7a/Wnt5a/Rgma/Hspa1a/Pi16/Tgfb2/Trim40/Bdkrb1	11
GO:0006968	BP	GO:0006968	cellular defense response	3/584	15/28814	0.003142465	0.015525503	0.009443728	B2m/Il33/Pnliprp2	3
GO:0009169	BP	GO:0009169	purine ribonucleoside monophosphate catabolic process	3/584	15/28814	0.003142465	0.015525503	0.009443728	Ampd3/Nt5c1a/Xdh	3
GO:0032308	BP	GO:0032308	positive regulation of prostaglandin secretion	3/584	15/28814	0.003142465	0.015525503	0.009443728	Pla2g3/Il1b/Il1a	3
GO:0034350	BP	GO:0034350	regulation of glial cell apoptotic process	3/584	15/28814	0.003142465	0.015525503	0.009443728	Pmp22/Trem2/Ccl2	3
GO:0035733	BP	GO:0035733	hepatic stellate cell activation	3/584	15/28814	0.003142465	0.015525503	0.009443728	Nr1d1/Acta2/Lep	3
GO:0035815	BP	GO:0035815	positive regulation of renal sodium excretion	3/584	15/28814	0.003142465	0.015525503	0.009443728	Tacr1/Ednrb/Ptger4	3
GO:0042748	BP	GO:0042748	circadian sleep/wake cycle, non-REM sleep	3/584	15/28814	0.003142465	0.015525503	0.009443728	Alb/Ptger4/Il6	3
GO:0046322	BP	GO:0046322	negative regulation of fatty acid oxidation	3/584	15/28814	0.003142465	0.015525503	0.009443728	Dgat2/Mfsd2a/Acacb	3
GO:0070141	BP	GO:0070141	response to UV-A	3/584	15/28814	0.003142465	0.015525503	0.009443728	Mmp3/Mmp9/Timp1	3
GO:2001241	BP	GO:2001241	positive regulation of extrinsic apoptotic signaling pathway in absence of ligand	3/584	15/28814	0.003142465	0.015525503	0.009443728	Inhba/Tgfb2/Jak3	3
GO:0001909	BP	GO:0001909	leukocyte mediated cytotoxicity	10/584	175/28814	0.003147295	0.015525503	0.009443728	B2m/Cxcl1/Cxcl5/Lgals9/Ripk3/Trem1/Ccl2/Arg1/H60c/Lep	10
GO:0072522	BP	GO:0072522	purine-containing compound biosynthetic process	10/584	175/28814	0.003147295	0.015525503	0.009443728	Ampd3/Nos2/Trem2/Papss1/Stat3/Adcy1/Adcy2/Acacb/Ldhd/Acss2	10
GO:0001508	BP	GO:0001508	action potential	9/584	147/28814	0.003159091	0.015525503	0.009443728	Tacr1/Trpa1/Pmp22/Cxadr/Ank3/Cav1/Kcna1/Kcnj8/Kcne4	9
GO:0002456	BP	GO:0002456	T cell mediated immunity	9/584	147/28814	0.003159091	0.015525503	0.009443728	B2m/Lilrb4b/Lilrb4a/Il1b/Il1r1/Ripk3/Il6/Nlrp3/Arg1	9
GO:0050671	BP	GO:0050671	positive regulation of lymphocyte proliferation	9/584	147/28814	0.003159091	0.015525503	0.009443728	Tacr1/Il1b/Igfbp2/Il6/Il1a/Slc4a1/Tnfsf13b/Lep/Jak3	9
GO:1903038	BP	GO:1903038	negative regulation of leukocyte cell-cell adhesion	9/584	147/28814	0.003159091	0.015525503	0.009443728	Lgals3/Lilrb4b/Lilrb4a/Lgals9/Il4ra/Gpnmb/Cebpb/Arg1/Jak3	9
GO:0060562	BP	GO:0060562	epithelial tube morphogenesis	17/584	395/28814	0.003159413	0.015525503	0.009443728	Lcn2/Lama1/Hhip/Tnf/Fzd2/Ednra/Gja1/Mgp/Pfn1/Wnt5a/Rgma/Rdh10/Adm/Hoxd11/Tgfb2/Pdgfra/Osr1	17
GO:2001244	BP	GO:2001244	positive regulation of intrinsic apoptotic signaling pathway	6/584	71/28814	0.003176214	0.015591717	0.009484004	S100a8/S100a9/Cav1/Ripk3/Plagl2/Rnf183	6
GO:0014910	BP	GO:0014910	regulation of smooth muscle cell migration	7/584	95/28814	0.003222807	0.015803889	0.009613063	Igfbp5/Tacr1/S100a11/Sema6d/Ptger4/Adamts1/Ccn4	7
GO:0006898	BP	GO:0006898	receptor-mediated endocytosis	13/584	266/28814	0.003249969	0.015920432	0.009683952	Nrg1/B2m/Lilrb4b/Ifitm3/Dmbt1/Lilrb4a/Cav1/C3/Adm/Ezr/Htr2b/Slc9a3/Cd14	13
GO:0046545	BP	GO:0046545	development of primary female sexual characteristics	8/584	121/28814	0.003304273	0.016169555	0.009835487	Ereg/Inhba/Ptger4/Cebpb/Fancg/Pdgfra/Adamts1/Lep	8
GO:1903426	BP	GO:1903426	regulation of reactive oxygen species biosynthetic process	5/584	50/28814	0.00335946	0.016416494	0.009985693	Lcn2/Cyba/Duoxa2/Mmp8/Stat3	5
GO:0009259	BP	GO:0009259	ribonucleotide metabolic process	16/584	364/28814	0.003361739	0.016416494	0.009985693	Ampd3/Dgat2/Nt5c1a/Trem2/Papss1/Pde9a/Slc4a1/Ctps/Stat3/Adcy1/Adcy2/Acacb/Sult2b1/Ldhd/Acss2/Xdh	16
GO:0010721	BP	GO:0010721	negative regulation of cell development	11/584	206/28814	0.003374007	0.016442145	0.010001295	Nr1d1/B2m/Ednrb/Sema6d/Il1b/Sema7a/Wnt5a/Cers2/Trem2/Rgma/Il1a	11
GO:0071805	BP	GO:0071805	potassium ion transmembrane transport	11/584	206/28814	0.003374007	0.016442145	0.010001295	Actn2/Ank3/Cav1/Trem2/Hpn/Atp1b2/Kcna1/Kcnj8/Slc9a3/Abcc9/Kcne4	11
GO:0032967	BP	GO:0032967	positive regulation of collagen biosynthetic process	4/584	31/28814	0.003403899	0.01645101	0.010006688	Ccn2/Tgfb3/Ccl2/Prdx5	4
GO:0033137	BP	GO:0033137	negative regulation of peptidyl-serine phosphorylation	4/584	31/28814	0.003403899	0.01645101	0.010006688	Hgf/Cav1/Bak1/Cnksr3	4
GO:0035094	BP	GO:0035094	response to nicotine	4/584	31/28814	0.003403899	0.01645101	0.010006688	Tacr1/B2m/Tnf/Hmox1	4
GO:0042749	BP	GO:0042749	regulation of circadian sleep/wake cycle	4/584	31/28814	0.003403899	0.01645101	0.010006688	Nr1d1/Alb/Ptger4/Il6	4
GO:0046597	BP	GO:0046597	negative regulation of viral entry into host cell	4/584	31/28814	0.003403899	0.01645101	0.010006688	Ifitm1/Trim10/Ifitm3/Ifitm2	4
GO:0050858	BP	GO:0050858	negative regulation of antigen receptor-mediated signaling pathway	4/584	31/28814	0.003403899	0.01645101	0.010006688	Lgals3/Lilrb4b/Lilrb4a/Ezr	4
GO:0061036	BP	GO:0061036	positive regulation of cartilage development	4/584	31/28814	0.003403899	0.01645101	0.010006688	Zbtb16/Wnt5a/Hoxd11/Zfp219	4
GO:1901889	BP	GO:1901889	negative regulation of cell junction assembly	4/584	31/28814	0.003403899	0.01645101	0.010006688	Tnf/Il1b/Wnt5a/Tlr2	4
GO:2001242	BP	GO:2001242	regulation of intrinsic apoptotic signaling pathway	10/584	177/28814	0.003413119	0.016478579	0.010023458	S100a8/S100a9/Mmp9/Cav1/Trem2/Plaur/Ripk3/Plagl2/Vnn1/Rnf183	10
GO:0030218	BP	GO:0030218	erythrocyte differentiation	9/584	149/28814	0.003455822	0.016633359	0.010117606	B2m/Trim10/Inhba/Hba-a1/Hbb-b1/Hspa1a/Slc4a1/Stat3/Jak3	9
GO:0032946	BP	GO:0032946	positive regulation of mononuclear cell proliferation	9/584	149/28814	0.003455822	0.016633359	0.010117606	Tacr1/Il1b/Igfbp2/Il6/Il1a/Slc4a1/Tnfsf13b/Lep/Jak3	9
GO:0055007	BP	GO:0055007	cardiac muscle cell differentiation	9/584	149/28814	0.003455822	0.016633359	0.010117606	Col14a1/Actn2/Nrg1/Lmna/Cxadr/Fzd7/Pi16/Pdgfra/Ccn4	9
GO:0034754	BP	GO:0034754	cellular hormone metabolic process	8/584	122/28814	0.003474995	0.016691368	0.010152891	Ednrb/Aldh1a3/Akr1c14/Lrat/Rdh10/Adm/Dhrs9/Pdgfra	8
GO:0045621	BP	GO:0045621	positive regulation of lymphocyte differentiation	8/584	122/28814	0.003474995	0.016691368	0.010152891	Lilrb4b/Lilrb4a/Lgals9/Il4ra/Zbtb16/Il6/Nlrp3/Vnn1	8
GO:0070588	BP	GO:0070588	calcium ion transmembrane transport	14/584	300/28814	0.003488029	0.016736829	0.010180544	Cemip/Cyba/Trpa1/Jph2/Ednrb/Slc25a25/Ednra/Cx3cl1/Gem/Htr2b/Ero1a/Tgfb2/Bdkrb1/Vmp1	14
GO:0009612	BP	GO:0009612	response to mechanical stimulus	10/584	178/28814	0.003552556	0.017029022	0.010358277	Tacr1/Trpa1/Ednra/Ptger4/Pdzd7/Cav1/Hpn/Kcna1/Mkks/Bdkrb1	10
GO:0051781	BP	GO:0051781	positive regulation of cell division	7/584	97/28814	0.003619868	0.017333955	0.010543759	Ereg/Tgfb3/Il1b/Il1a/Htr2b/Tgfb2/Ybx1	7
GO:0006644	BP	GO:0006644	phospholipid metabolic process	16/584	367/28814	0.003638734	0.017406514	0.010587894	Pla2g3/Socs3/Chpt1/Pigt/Pcyt2/Agpat2/Mfsd2a/Abca8b/Cwh43/Htr2b/Plpp5/Napepld/Lpcat4/Abca8a/Pnpla3/Pnliprp2	16
GO:1905330	BP	GO:1905330	regulation of morphogenesis of an epithelium	6/584	73/28814	0.003649672	0.017436647	0.010606223	Lcn2/Hgf/Tnf/Wnt5a/Pdgfra/Lif	6
GO:0006612	BP	GO:0006612	protein targeting to membrane	8/584	123/28814	0.003652472	0.017436647	0.010606223	Cemip/Ank3/Zdhhc9/Vps37c/Sgtb/Slc51b/Ccl2/Folr2	8
GO:0032309	BP	GO:0032309	icosanoid secretion	5/584	51/28814	0.003663632	0.017454378	0.010617008	Pla2g3/Nos2/Il1b/Il1a/Lep	5
GO:0043268	BP	GO:0043268	positive regulation of potassium ion transport	5/584	51/28814	0.003663632	0.017454378	0.010617008	Actn2/Cxcl1/Trem2/Atp1b2/Kcna1	5
GO:0033674	BP	GO:0033674	positive regulation of kinase activity	18/584	435/28814	0.003667825	0.017456613	0.010618368	Cemip/Nrg1/Ereg/Tnf/Chil1/Il1rn/Il1b/Wnt5a/Axin2/Trem2/Efna1/Epgn/Ripk3/Htr2b/Tgfb2/Pdgfra/Il34/Lep	18
GO:0071241	BP	GO:0071241	cellular response to inorganic substance	12/584	239/28814	0.003709195	0.017635606	0.010727245	Slc40a1/Lgmn/Trpa1/B2m/Mt2/Mt1/Mmp9/Hmox1/Ank3/Ncstn/Kcna1/Syt8	12
GO:0007189	BP	GO:0007189	adenylate cyclase-activating G protein-coupled receptor signaling pathway	9/584	151/28814	0.003774017	0.01786226	0.010865112	Ptger4/Lpar3/Adm/Adgrl3/Arrdc3/Adgrf1/Adcy1/Ptger1/Adcy2	9
GO:0009152	BP	GO:0009152	purine ribonucleotide biosynthetic process	9/584	151/28814	0.003774017	0.01786226	0.010865112	Ampd3/Trem2/Papss1/Stat3/Adcy1/Adcy2/Acacb/Ldhd/Acss2	9
GO:1900180	BP	GO:1900180	regulation of protein localization to nucleus	9/584	151/28814	0.003774017	0.01786226	0.010865112	Lmna/Lilrb4b/Lilrb4a/Il6/Tgfb2/Lif/Trim40/Lep/Pkia	9
GO:0009128	BP	GO:0009128	purine nucleoside monophosphate catabolic process	3/584	16/28814	0.003809867	0.01786226	0.010865112	Ampd3/Nt5c1a/Xdh	3
GO:0018119	BP	GO:0018119	peptidyl-cysteine S-nitrosylation	3/584	16/28814	0.003809867	0.01786226	0.010865112	Nos2/S100a8/S100a9	3
GO:0030299	BP	GO:0030299	intestinal cholesterol absorption	3/584	16/28814	0.003809867	0.01786226	0.010865112	Abcg8/Lep/Abcg5	3
GO:0035729	BP	GO:0035729	cellular response to hepatocyte growth factor stimulus	3/584	16/28814	0.003809867	0.01786226	0.010865112	Hgf/Lgmn/Il6	3
GO:0046007	BP	GO:0046007	negative regulation of activated T cell proliferation	3/584	16/28814	0.003809867	0.01786226	0.010865112	Lilrb4b/Lilrb4a/Arg1	3
GO:0051044	BP	GO:0051044	positive regulation of membrane protein ectodomain proteolysis	3/584	16/28814	0.003809867	0.01786226	0.010865112	Tnf/Il1b/Rgma	3
GO:0006026	BP	GO:0006026	aminoglycan catabolic process	4/584	32/28814	0.003828678	0.01786226	0.010865112	Cemip/Chil1/Pglyrp1/Chil3	4
GO:0010875	BP	GO:0010875	positive regulation of cholesterol efflux	4/584	32/28814	0.003828678	0.01786226	0.010865112	Cav1/Trem2/Abca8b/Abca8a	4
GO:0031295	BP	GO:0031295	T cell costimulation	4/584	32/28814	0.003828678	0.01786226	0.010865112	Lilrb4b/Lilrb4a/Cav1/Tnfsf13b	4
GO:0045742	BP	GO:0045742	positive regulation of epidermal growth factor receptor signaling pathway	4/584	32/28814	0.003828678	0.01786226	0.010865112	Ereg/Mmp9/Plaur/Epgn	4
GO:0055022	BP	GO:0055022	negative regulation of cardiac muscle tissue growth	4/584	32/28814	0.003828678	0.01786226	0.010865112	Gja1/Cxadr/Meis1/Pi16	4
GO:0061117	BP	GO:0061117	negative regulation of heart growth	4/584	32/28814	0.003828678	0.01786226	0.010865112	Gja1/Cxadr/Meis1/Pi16	4
GO:0071425	BP	GO:0071425	hematopoietic stem cell proliferation	4/584	32/28814	0.003828678	0.01786226	0.010865112	Cxcl1/Wnt5a/Wnt10b/Thpo	4
GO:0030148	BP	GO:0030148	sphingolipid biosynthetic process	7/584	98/28814	0.003831823	0.01786226	0.010865112	Sphk1/Cers2/Abca8b/Hacd4/Abca8a/Pnpla1/Fut9	7
GO:0070664	BP	GO:0070664	negative regulation of leukocyte proliferation	7/584	98/28814	0.003831823	0.01786226	0.010865112	Lilrb4b/Il33/Lilrb4a/Lgals9/Gpnmb/Cebpb/Arg1	7
GO:0001578	BP	GO:0001578	microtubule bundle formation	8/584	124/28814	0.003836881	0.01786226	0.010865112	Tppp3/Pla2g3/Tppp/Spag17/Hydin/Nckap5/Ttll6/Odad1	8
GO:0015718	BP	GO:0015718	monocarboxylic acid transport	8/584	124/28814	0.003836881	0.01786226	0.010865112	Pla2g3/Slc16a7/Nos2/Slc16a1/Il1b/Il1a/Slc51b/Lep	8
GO:0090277	BP	GO:0090277	positive regulation of peptide hormone secretion	8/584	124/28814	0.003836881	0.01786226	0.010865112	Trpa1/Camk2n1/Gja1/Ptger4/Ffar4/Lif/Gpr68/Ano1	8
GO:2000241	BP	GO:2000241	regulation of reproductive process	11/584	210/28814	0.003901297	0.018125979	0.011025525	Mmp12/Tacr1/Ednrb/Inhba/Ptger4/Wnt5a/Il1a/Lif/Mapk15/Prdm9/Timp1	11
GO:0045109	BP	GO:0045109	intermediate filament organization	6/584	74/28814	0.003905128	0.018125979	0.011025525	Des/Gfap/Krt36/Krt84/Krt17/Krt90	6
GO:1903510	BP	GO:1903510	mucopolysaccharide metabolic process	6/584	74/28814	0.003905128	0.018125979	0.011025525	Cemip/Ednrb/Ednra/Ptger4/Il1b/Chst11	6
GO:0044403	BP	GO:0044403	biological process involved in symbiotic interaction	13/584	272/28814	0.003922405	0.018188166	0.011063351	Ifitm1/Trim10/Cxcl1/Cxcl5/Ifitm3/Ifitm2/Cav1/Pglyrp1/Hpn/Lrrc19/Trem1/Arg1/Napepld	13
GO:0002824	BP	GO:0002824	positive regulation of adaptive immune response based on somatic recombination of immune receptors built from immunoglobulin superfamily domains	9/584	152/28814	0.003941489	0.018240571	0.011095228	B2m/Tnf/Il1b/Trem2/C3/Il1r1/Il6/Nlrp3/Tnfsf13b	9
GO:0015698	BP	GO:0015698	inorganic anion transport	9/584	152/28814	0.003941489	0.018240571	0.011095228	Slc20a1/Slc34a2/Slc26a3/Slc4a11/Cebpb/Slc4a1/Ttyh1/Slc26a2/Ano1	9
GO:0010632	BP	GO:0010632	regulation of epithelial cell migration	12/584	241/28814	0.003963712	0.018288919	0.011124637	Lcn2/Tacr1/Lgmn/Tnf/Mmp9/Bmper/Pfn1/Cxcl13/Hmox1/Wnt5a/Efna1/Tgfb2	12
GO:0032715	BP	GO:0032715	negative regulation of interleukin-6 production	5/584	52/28814	0.003987047	0.018288919	0.011124637	C1qtnf3/Hgf/Tnf/Lilrb4b/Lilrb4a	5
GO:0046460	BP	GO:0046460	neutral lipid biosynthetic process	5/584	52/28814	0.003987047	0.018288919	0.011124637	Dgat2/Thrsp/C3/Mfsd2a/Pnpla3	5
GO:0046463	BP	GO:0046463	acylglycerol biosynthetic process	5/584	52/28814	0.003987047	0.018288919	0.011124637	Dgat2/Thrsp/C3/Mfsd2a/Pnpla3	5
GO:0060043	BP	GO:0060043	regulation of cardiac muscle cell proliferation	5/584	52/28814	0.003987047	0.018288919	0.011124637	Nrg1/Gja1/Cxadr/Meis1/Gli1	5
GO:0061005	BP	GO:0061005	cell differentiation involved in kidney development	5/584	52/28814	0.003987047	0.018288919	0.011124637	Ednrb/Ednra/Mmp9/Osr1/Lif	5
GO:0061028	BP	GO:0061028	establishment of endothelial barrier	5/584	52/28814	0.003987047	0.018288919	0.011124637	Tnf/Ednrb/Ednra/Il1b/Ezr	5
GO:0061756	BP	GO:0061756	leukocyte adhesion to vascular endothelial cell	5/584	52/28814	0.003987047	0.018288919	0.011124637	Tnf/Selp/Il6/Fut9/Lep	5
GO:1902622	BP	GO:1902622	regulation of neutrophil migration	5/584	52/28814	0.003987047	0.018288919	0.011124637	Ednra/Ptger4/Il1b/Il1r1/Il1a	5
GO:0005996	BP	GO:0005996	monosaccharide metabolic process	13/584	273/28814	0.004044696	0.018535226	0.011274458	C1qtnf3/Man2b2/Dgat2/Tnf/Cry1/H6pd/Gnpda1/Igfbp4/Tff3/Il6/Acacb/Lep/Fuca1	13
GO:0051492	BP	GO:0051492	regulation of stress fiber assembly	7/584	99/28814	0.004053065	0.018555437	0.011286752	Tacr1/Ccn2/Tgfb3/Ptger4/Pfn1/Mkks/Sh3pxd2b	7
GO:0051260	BP	GO:0051260	protein homooligomerization	10/584	182/28814	0.004156127	0.019008705	0.011562462	Steap4/Trpa1/B2m/Aldh1a3/Kcna1/Tgm2/Tifa/Acacb/Gsdmd/Nlrc4	10
GO:0014068	BP	GO:0014068	positive regulation of phosphatidylinositol 3-kinase signaling	6/584	75/28814	0.004173585	0.019032846	0.011577147	Hgf/Nrg1/Trem2/Selp/Tgfb2/Lep	6
GO:0030512	BP	GO:0030512	negative regulation of transforming growth factor beta receptor signaling pathway	6/584	75/28814	0.004173585	0.019032846	0.011577147	Aspn/Tgfb3/Cav1/Chst11/Adamtsl2/Pmepa1	6
GO:0042130	BP	GO:0042130	negative regulation of T cell proliferation	6/584	75/28814	0.004173585	0.019032846	0.011577147	Lilrb4b/Lilrb4a/Lgals9/Gpnmb/Cebpb/Arg1	6
GO:0006813	BP	GO:0006813	potassium ion transport	12/584	243/28814	0.004232079	0.019280841	0.011727995	Actn2/Cxcl1/Ank3/Cav1/Trem2/Hpn/Atp1b2/Kcna1/Kcnj8/Slc9a3/Abcc9/Kcne4	12
GO:0031667	BP	GO:0031667	response to nutrient levels	16/584	373/28814	0.004249156	0.019339847	0.011763887	Bglap3/Slc39a4/Angptl4/Prkab1/Slc16a1/Alb/Slc25a25/Prl2a1/Fads1/Mfsd2a/Mkks/Rnf152/Pnpla3/Acacb/Lep/Cd68	16
GO:0002675	BP	GO:0002675	positive regulation of acute inflammatory response	4/584	33/28814	0.004287954	0.019478611	0.011848293	Tnf/Il1b/C3/Il6	4
GO:0062149	BP	GO:0062149	detection of stimulus involved in sensory perception of pain	4/584	33/28814	0.004287954	0.019478611	0.011848293	Trpa1/Kcna1/Ano1/Lxn	4
GO:0090199	BP	GO:0090199	regulation of release of cytochrome c from mitochondria	5/584	53/28814	0.00433036	0.019633198	0.011942324	Hgf/Lmna/Mmp9/Bak1/Plaur	5
GO:2000351	BP	GO:2000351	regulation of endothelial cell apoptotic process	5/584	53/28814	0.00433036	0.019633198	0.011942324	Angptl4/Tnf/Col18a1/Cd248/Ccl2	5
GO:0003073	BP	GO:0003073	regulation of systemic arterial blood pressure	8/584	127/28814	0.004433479	0.020061919	0.012203103	Cyba/Tacr1/Camk2n1/Ednrb/Gja1/Ddah1/Chrm3/Adm	8
GO:0043123	BP	GO:0043123	positive regulation of I-kappaB kinase/NF-kappaB signaling	8/584	127/28814	0.004433479	0.020061919	0.012203103	Ubd/Tnf/Il1b/Cx3cl1/Clec4d/Ltbr/Il1a/Tifa	8
GO:0002704	BP	GO:0002704	negative regulation of leukocyte mediated immunity	6/584	76/28814	0.004455433	0.020122416	0.012239901	Lilrb4b/Lilrb4a/Lgals9/Hmox1/Arg1/Jak3	6
GO:0032370	BP	GO:0032370	positive regulation of lipid transport	6/584	76/28814	0.004455433	0.020122416	0.012239901	Pla2g3/Il1b/Lrat/Lipg/Il1a/Abca13	6
GO:0032306	BP	GO:0032306	regulation of prostaglandin secretion	3/584	17/28814	0.004557223	0.020424723	0.012423786	Pla2g3/Il1b/Il1a	3
GO:0035728	BP	GO:0035728	response to hepatocyte growth factor	3/584	17/28814	0.004557223	0.020424723	0.012423786	Hgf/Lgmn/Il6	3
GO:0035745	BP	GO:0035745	T-helper 2 cell cytokine production	3/584	17/28814	0.004557223	0.020424723	0.012423786	Il6/Nlrp3/Arg1	3
GO:0044320	BP	GO:0044320	cellular response to leptin stimulus	3/584	17/28814	0.004557223	0.020424723	0.012423786	Mkks/Stat3/Lep	3
GO:0048143	BP	GO:0048143	astrocyte activation	3/584	17/28814	0.004557223	0.020424723	0.012423786	Nr1d1/Il1b/Trem2	3
GO:0070243	BP	GO:0070243	regulation of thymocyte apoptotic process	3/584	17/28814	0.004557223	0.020424723	0.012423786	Wnt5a/Efna1/Jak3	3
GO:0090336	BP	GO:0090336	positive regulation of brown fat cell differentiation	3/584	17/28814	0.004557223	0.020424723	0.012423786	Fndc5/Ffar4/Napepld	3
GO:2000696	BP	GO:2000696	regulation of epithelial cell differentiation involved in kidney development	3/584	17/28814	0.004557223	0.020424723	0.012423786	Mmp9/Osr1/Lif	3
GO:0006650	BP	GO:0006650	glycerophospholipid metabolic process	13/584	277/28814	0.004565048	0.020440254	0.012433233	Pla2g3/Socs3/Chpt1/Pigt/Pcyt2/Agpat2/Mfsd2a/Cwh43/Htr2b/Napepld/Lpcat4/Pnpla3/Pnliprp2	13
GO:0019693	BP	GO:0019693	ribose phosphate metabolic process	16/584	376/28814	0.004584424	0.020507422	0.01247409	Ampd3/Dgat2/Nt5c1a/Trem2/Papss1/Pde9a/Slc4a1/Ctps/Stat3/Adcy1/Adcy2/Acacb/Sult2b1/Ldhd/Acss2/Xdh	16
GO:0009165	BP	GO:0009165	nucleotide biosynthetic process	11/584	215/28814	0.004650721	0.020784157	0.01264242	Ampd3/Nos2/Trem2/Papss1/Ctps/Stat3/Adcy1/Adcy2/Acacb/Ldhd/Acss2	11
GO:0019646	BP	GO:0019646	aerobic electron transport chain	5/584	54/28814	0.004694222	0.020879047	0.012700139	ND5/ND2/ND4/ND1/CYTB	5
GO:0035272	BP	GO:0035272	exocrine system development	5/584	54/28814	0.004694222	0.020879047	0.012700139	Lama1/Hgf/Tnf/Il6/Tgm2	5
GO:0045912	BP	GO:0045912	negative regulation of carbohydrate metabolic process	5/584	54/28814	0.004694222	0.020879047	0.012700139	C1qtnf3/Cry1/Il6/Slc4a1/Stat3	5
GO:0048701	BP	GO:0048701	embryonic cranial skeleton morphogenesis	5/584	54/28814	0.004694222	0.020879047	0.012700139	Tgfb3/Chst11/Rdh10/Tgfb2/Pdgfra	5
GO:0098926	BP	GO:0098926	postsynaptic signal transduction	5/584	54/28814	0.004694222	0.020879047	0.012700139	Nrg1/Chrm3/Stat3/Ly6c1/Ly6g2	5
GO:0046635	BP	GO:0046635	positive regulation of alpha-beta T cell activation	6/584	77/28814	0.004751061	0.021111823	0.01284173	Lilrb4b/Lilrb4a/Il4ra/Zbtb16/Il6/Nlrp3	6
GO:0048525	BP	GO:0048525	negative regulation of viral process	7/584	102/28814	0.004775062	0.021133452	0.012854886	Ifitm1/Trim10/Tnf/Ifitm3/Ifitm2/Trim15/Slpi	7
GO:0010714	BP	GO:0010714	positive regulation of collagen metabolic process	4/584	34/28814	0.004782976	0.021133452	0.012854886	Ccn2/Tgfb3/Ccl2/Prdx5	4
GO:0010758	BP	GO:0010758	regulation of macrophage chemotaxis	4/584	34/28814	0.004782976	0.021133452	0.012854886	Cx3cl1/Trem1/Ccl2/Il34	4
GO:0031294	BP	GO:0031294	lymphocyte costimulation	4/584	34/28814	0.004782976	0.021133452	0.012854886	Lilrb4b/Lilrb4a/Cav1/Tnfsf13b	4
GO:1901186	BP	GO:1901186	positive regulation of ERBB signaling pathway	4/584	34/28814	0.004782976	0.021133452	0.012854886	Ereg/Mmp9/Plaur/Epgn	4
GO:1904994	BP	GO:1904994	regulation of leukocyte adhesion to vascular endothelial cell	4/584	34/28814	0.004782976	0.021133452	0.012854886	Tnf/Selp/Il6/Fut9	4
GO:0009117	BP	GO:0009117	nucleotide metabolic process	18/584	447/28814	0.004847108	0.02139665	0.013014982	Ampd3/Dgat2/Nos2/Nt5c1a/Trem2/Papss1/Pde9a/Slc4a1/Ctps/Stat3/Adcy1/Fhit/Adcy2/Acacb/Sult2b1/Ldhd/Acss2/Xdh	18
GO:0072006	BP	GO:0072006	nephron development	9/584	157/28814	0.004867881	0.021453579	0.013049611	Ednrb/Ednra/Sulf2/Dchs2/Col4a4/Hoxd11/Pdgfra/Osr1/Lif	9
GO:0009593	BP	GO:0009593	detection of chemical stimulus	8/584	129/28814	0.004869157	0.021453579	0.013049611	Trpa1/Tgfb3/Lpo/Dmbt1/Clec7a/Tlr2/Trem2/Ssc5d	8
GO:0009150	BP	GO:0009150	purine ribonucleotide metabolic process	15/584	345/28814	0.004900572	0.021571718	0.013121471	Ampd3/Dgat2/Nt5c1a/Trem2/Papss1/Pde9a/Slc4a1/Stat3/Adcy1/Adcy2/Acacb/Sult2b1/Ldhd/Acss2/Xdh	15
GO:0007162	BP	GO:0007162	negative regulation of cell adhesion	14/584	313/28814	0.005053556	0.02220344	0.01350573	Mmp12/Plet1/Lgals3/Lilrb4b/Il1rn/Lilrb4a/Lgals9/Il4ra/Ptprz1/Gpnmb/Cebpb/Fzd7/Arg1/Jak3	14
GO:1901653	BP	GO:1901653	cellular response to peptide	14/584	313/28814	0.005053556	0.02220344	0.01350573	Actn2/Bglap3/Lgmn/Socs3/Ednra/Gja1/Il1b/Cav1/Trem2/Stat3/Ybx1/Lep/Jak3/Ano1	14
GO:0006111	BP	GO:0006111	regulation of gluconeogenesis	5/584	55/28814	0.005079283	0.022233126	0.013523787	C1qtnf3/Dgat2/Cry1/Il6/Lep	5
GO:0010712	BP	GO:0010712	regulation of collagen metabolic process	5/584	55/28814	0.005079283	0.022233126	0.013523787	Ccn2/Tgfb3/Il6/Ccl2/Prdx5	5
GO:0048713	BP	GO:0048713	regulation of oligodendrocyte differentiation	5/584	55/28814	0.005079283	0.022233126	0.013523787	Il33/Ptprz1/Tlr2/Il34/Tenm4	5
GO:2001222	BP	GO:2001222	regulation of neuron migration	5/584	55/28814	0.005079283	0.022233126	0.013523787	Nrg1/Ptprz1/Il1r1/Igsf10/Stat3	5
GO:0002821	BP	GO:0002821	positive regulation of adaptive immune response	9/584	159/28814	0.005282508	0.023101119	0.014051763	B2m/Tnf/Il1b/Trem2/C3/Il1r1/Il6/Nlrp3/Tnfsf13b	9
GO:0055013	BP	GO:0055013	cardiac muscle cell development	7/584	104/28814	0.00530753	0.023135138	0.014072456	Col14a1/Actn2/Lmna/Cxadr/Pi16/Pdgfra/Ccn4	7
GO:0090288	BP	GO:0090288	negative regulation of cellular response to growth factor stimulus	7/584	104/28814	0.00530753	0.023135138	0.014072456	Chrdl2/Bmper/Cxcl13/Sulf2/Wnt5a/Cav1/Xdh	7
GO:0042403	BP	GO:0042403	thyroid hormone metabolic process	4/584	35/28814	0.005314962	0.023135138	0.014072456	Dio2/Duoxa2/Duox2/Hpn	4
GO:0042908	BP	GO:0042908	xenobiotic transport	4/584	35/28814	0.005314962	0.023135138	0.014072456	Gja1/Abca8b/Abca8a/Slc18a1	4
GO:0048710	BP	GO:0048710	regulation of astrocyte differentiation	4/584	35/28814	0.005314962	0.023135138	0.014072456	Nr1d1/Il1b/Trem2/Lif	4
GO:0050829	BP	GO:0050829	defense response to Gram-negative bacterium	8/584	131/28814	0.005336898	0.023209069	0.014117426	B2m/Cxcl5/Dmbt1/Trem2/Adm/Trem1/Ssc5d/Gsdmd	8
GO:0015701	BP	GO:0015701	bicarbonate transport	3/584	18/28814	0.005387137	0.023276405	0.014158385	Slc26a3/Slc4a11/Slc4a1	3
GO:0042953	BP	GO:0042953	lipoprotein transport	3/584	18/28814	0.005387137	0.023276405	0.014158385	Mttp/Apob/Vmp1	3
GO:0046348	BP	GO:0046348	amino sugar catabolic process	3/584	18/28814	0.005387137	0.023276405	0.014158385	Chil1/Gnpda1/Chil3	3
GO:0060044	BP	GO:0060044	negative regulation of cardiac muscle cell proliferation	3/584	18/28814	0.005387137	0.023276405	0.014158385	Gja1/Cxadr/Meis1	3
GO:0140131	BP	GO:0140131	positive regulation of lymphocyte chemotaxis	3/584	18/28814	0.005387137	0.023276405	0.014158385	Cxcl13/Wnt5a/Ccl7	3
GO:1900221	BP	GO:1900221	regulation of amyloid-beta clearance	3/584	18/28814	0.005387137	0.023276405	0.014158385	Pla2g3/Tnf/Trem2	3
GO:2001267	BP	GO:2001267	regulation of cysteine-type endopeptidase activity involved in apoptotic signaling pathway	3/584	18/28814	0.005387137	0.023276405	0.014158385	Mmp9/Tnfrsf23/Plaur	3
GO:0007588	BP	GO:0007588	excretion	5/584	56/28814	0.005486184	0.023617291	0.014365736	Tacr1/Ednrb/Ptger4/Abcg8/Abcg5	5
GO:0060337	BP	GO:0060337	type I interferon signaling pathway	5/584	56/28814	0.005486184	0.023617291	0.014365736	Mmp12/Ifitm1/Ifitm3/Ifitm2/Wnt5a	5
GO:0071357	BP	GO:0071357	cellular response to type I interferon	5/584	56/28814	0.005486184	0.023617291	0.014365736	Mmp12/Ifitm1/Ifitm3/Ifitm2/Wnt5a	5
GO:0072577	BP	GO:0072577	endothelial cell apoptotic process	5/584	56/28814	0.005486184	0.023617291	0.014365736	Angptl4/Tnf/Col18a1/Cd248/Ccl2	5
GO:0006865	BP	GO:0006865	amino acid transport	9/584	160/28814	0.005499815	0.023654248	0.014388216	Slc7a7/Slc7a9/Gja1/Il1rn/Il1b/Slc6a17/Gfap/Arg1/Lep	9
GO:1901293	BP	GO:1901293	nucleoside phosphate biosynthetic process	11/584	220/28814	0.005510099	0.02367676	0.014401909	Ampd3/Nos2/Trem2/Papss1/Ctps/Stat3/Adcy1/Adcy2/Acacb/Ldhd/Acss2	11
GO:0002444	BP	GO:0002444	myeloid leukocyte mediated immunity	8/584	132/28814	0.005583253	0.023947201	0.014566411	Pla2g3/Cxcl1/Cxcl5/Hmox1/Il4ra/C3/Trem1/Arg1	8
GO:0010906	BP	GO:0010906	regulation of glucose metabolic process	8/584	132/28814	0.005583253	0.023947201	0.014566411	C1qtnf3/Dgat2/Cry1/Igfbp4/Tff3/Il6/Acacb/Lep	8
GO:0006753	BP	GO:0006753	nucleoside phosphate metabolic process	18/584	455/28814	0.00579411	0.024828875	0.015102708	Ampd3/Dgat2/Nos2/Nt5c1a/Trem2/Papss1/Pde9a/Slc4a1/Ctps/Stat3/Adcy1/Fhit/Adcy2/Acacb/Sult2b1/Ldhd/Acss2/Xdh	18
GO:0033559	BP	GO:0033559	unsaturated fatty acid metabolic process	8/584	133/28814	0.00583818	0.024994874	0.015203681	Pla2g3/Akr1c14/Sphk1/Il1b/Fads1/Scd1/Scd2/Cyp2f2	8
GO:0014909	BP	GO:0014909	smooth muscle cell migration	7/584	106/28814	0.00588333	0.025058428	0.015242339	Igfbp5/Tacr1/S100a11/Sema6d/Ptger4/Adamts1/Ccn4	7
GO:0009154	BP	GO:0009154	purine ribonucleotide catabolic process	4/584	36/28814	0.005885096	0.025058428	0.015242339	Ampd3/Nt5c1a/Pde9a/Xdh	4
GO:0010719	BP	GO:0010719	negative regulation of epithelial to mesenchymal transition	4/584	36/28814	0.005885096	0.025058428	0.015242339	Efna1/Hpn/Zfp750/Tgfb2	4
GO:0070266	BP	GO:0070266	necroptotic process	4/584	36/28814	0.005885096	0.025058428	0.015242339	Tnf/Tnfrsf23/Cav1/Ripk3	4
GO:0070542	BP	GO:0070542	response to fatty acid	4/584	36/28814	0.005885096	0.025058428	0.015242339	Dgat2/Tlr2/Scd1/Scd2	4
GO:0097242	BP	GO:0097242	amyloid-beta clearance	4/584	36/28814	0.005885096	0.025058428	0.015242339	Pla2g3/Tnf/Trem2/C3	4
GO:0044058	BP	GO:0044058	regulation of digestive system process	5/584	57/28814	0.005915562	0.025096974	0.015265785	Tacr1/Abcg8/Ptger1/Lep/Abcg5	5
GO:0052372	BP	GO:0052372	modulation by symbiont of entry into host	5/584	57/28814	0.005915562	0.025096974	0.015265785	Ifitm1/Trim10/Ifitm3/Ifitm2/Cav1	5
GO:0086001	BP	GO:0086001	cardiac muscle cell action potential	5/584	57/28814	0.005915562	0.025096974	0.015265785	Cxadr/Ank3/Cav1/Kcnj8/Kcne4	5
GO:1901861	BP	GO:1901861	regulation of muscle tissue development	5/584	57/28814	0.005915562	0.025096974	0.015265785	Igfbp5/Jph2/Gja1/Tsc22d3/Wnt10b	5
GO:0001894	BP	GO:0001894	tissue homeostasis	13/584	286/28814	0.005933768	0.025151452	0.015298923	Col14a1/Ccn2/Ptger4/Cxadr/Cdhr1/Mfsd2a/Tff3/Atp1b2/Il6/Mkks/Cytl1/Cib2/Prdx5	13
GO:0034308	BP	GO:0034308	primary alcohol metabolic process	6/584	81/28814	0.006079182	0.025713952	0.015641076	Ednrb/Akr1c14/H6pd/Lrat/Rdh10/Napepld	6
GO:0008654	BP	GO:0008654	phospholipid biosynthetic process	11/584	223/28814	0.006082929	0.025713952	0.015641076	Socs3/Chpt1/Pigt/Pcyt2/Agpat2/Abca8b/Cwh43/Htr2b/Lpcat4/Abca8a/Pnpla3	11
GO:0035264	BP	GO:0035264	multicellular organism growth	11/584	223/28814	0.006082929	0.025713952	0.015641076	Lgmn/Rpl29/Slc25a25/Duox2/Pmp22/H19/Mfsd2a/Mkks/Ezr/Stat3/Sh3pxd2b	11
GO:0003300	BP	GO:0003300	cardiac muscle hypertrophy	7/584	107/28814	0.006188131	0.026086742	0.015867834	Col14a1/Lmna/Pde9a/Htr2b/Pi16/Ccn4/Lep	7
GO:0031343	BP	GO:0031343	positive regulation of cell killing	7/584	107/28814	0.006188131	0.026086742	0.015867834	B2m/Cxcl1/Nos2/Clec7a/Ccl2/Arg1/H60c	7
GO:2000243	BP	GO:2000243	positive regulation of reproductive process	7/584	107/28814	0.006188131	0.026086742	0.015867834	Tacr1/Ednrb/Inhba/Ptger4/Wnt5a/Mapk15/Prdm9	7
GO:0050768	BP	GO:0050768	negative regulation of neurogenesis	9/584	163/28814	0.006193375	0.026086742	0.015867834	Nr1d1/B2m/Sema6d/Il1b/Sema7a/Wnt5a/Cers2/Trem2/Rgma	9
GO:0006590	BP	GO:0006590	thyroid hormone generation	3/584	19/28814	0.006301954	0.026191098	0.01593131	Dio2/Duoxa2/Hpn	3
GO:0016114	BP	GO:0016114	terpenoid biosynthetic process	3/584	19/28814	0.006301954	0.026191098	0.01593131	Aldh1a3/Rdh10/Dhrs9	3
GO:0021756	BP	GO:0021756	striatum development	3/584	19/28814	0.006301954	0.026191098	0.01593131	Inhba/Aldh1a3/Mkks	3
GO:0033623	BP	GO:0033623	regulation of integrin activation	3/584	19/28814	0.006301954	0.026191098	0.01593131	Ptger4/Cxcl13/Selp	3
GO:0044241	BP	GO:0044241	lipid digestion	3/584	19/28814	0.006301954	0.026191098	0.01593131	Abcg8/Lep/Abcg5	3
GO:0044872	BP	GO:0044872	lipoprotein localization	3/584	19/28814	0.006301954	0.026191098	0.01593131	Mttp/Apob/Vmp1	3
GO:0045721	BP	GO:0045721	negative regulation of gluconeogenesis	3/584	19/28814	0.006301954	0.026191098	0.01593131	C1qtnf3/Cry1/Il6	3
GO:0050746	BP	GO:0050746	regulation of lipoprotein metabolic process	3/584	19/28814	0.006301954	0.026191098	0.01593131	Dgat2/Lipg/Lep	3
GO:0051238	BP	GO:0051238	sequestering of metal ion	3/584	19/28814	0.006301954	0.026191098	0.01593131	Lcn2/Ftl1/Fth1	3
GO:0051956	BP	GO:0051956	negative regulation of amino acid transport	3/584	19/28814	0.006301954	0.026191098	0.01593131	Il1rn/Il1b/Lep	3
GO:0060712	BP	GO:0060712	spongiotrophoblast layer development	3/584	19/28814	0.006301954	0.026191098	0.01593131	Socs3/Adm/Lif	3
GO:0061744	BP	GO:0061744	motor behavior	3/584	19/28814	0.006301954	0.026191098	0.01593131	Pmp22/Mfsd2a/Atp1b2	3
GO:0072537	BP	GO:0072537	fibroblast activation	3/584	19/28814	0.006301954	0.026191098	0.01593131	Nr1d1/Acta2/Lep	3
GO:0086011	BP	GO:0086011	membrane repolarization during action potential	3/584	19/28814	0.006301954	0.026191098	0.01593131	Cav1/Kcnj8/Kcne4	3
GO:1904478	BP	GO:1904478	regulation of intestinal absorption	3/584	19/28814	0.006301954	0.026191098	0.01593131	Abcg8/Lep/Abcg5	3
GO:0090257	BP	GO:0090257	regulation of muscle system process	12/584	256/28814	0.006351519	0.026373712	0.016042389	Igfbp5/Tacr1/Ccn2/Lmna/Ptger4/Sphk1/Chrm3/Cav1/Pde9a/Kcna1/Pi16/Ccn4	12
GO:0051496	BP	GO:0051496	positive regulation of stress fiber assembly	5/584	58/28814	0.006368049	0.02641895	0.016069907	Tacr1/Ccn2/Tgfb3/Pfn1/Sh3pxd2b	5
GO:0009954	BP	GO:0009954	proximal/distal pattern formation	4/584	37/28814	0.006494524	0.02682496	0.016316871	Hoxd10/Hoxd11/Osr1/Gli1	4
GO:0019934	BP	GO:0019934	cGMP-mediated signaling	4/584	37/28814	0.006494524	0.02682496	0.016316871	Nos2/Ednrb/Pde9a/Htr2b	4
GO:0050901	BP	GO:0050901	leukocyte tethering or rolling	4/584	37/28814	0.006494524	0.02682496	0.016316871	Tnf/Selp/Fut9/Lep	4
GO:0090313	BP	GO:0090313	regulation of protein targeting to membrane	4/584	37/28814	0.006494524	0.02682496	0.016316871	Cemip/Ank3/Slc51b/Ccl2	4
GO:1904707	BP	GO:1904707	positive regulation of vascular associated smooth muscle cell proliferation	4/584	37/28814	0.006494524	0.02682496	0.016316871	Igfbp5/Tnf/Mmp9/Adamts1	4
GO:0002708	BP	GO:0002708	positive regulation of lymphocyte mediated immunity	9/584	165/28814	0.00669186	0.027615704	0.016797859	B2m/Tnf/Il1b/Trem2/C3/Il1r1/Il6/Nlrp3/H60c	9
GO:0071560	BP	GO:0071560	cellular response to transforming growth factor beta stimulus	11/584	226/28814	0.006701546	0.027631354	0.016807378	Aspn/Tgfb3/Itga8/Cav1/Chst11/Adamtsl2/Stat3/Tgfb2/Ccl2/Ltbp4/Pmepa1	11
GO:0007411	BP	GO:0007411	axon guidance	12/584	258/28814	0.006741258	0.027770664	0.016892116	Lama1/Sema6d/Ednra/Sema7a/Wnt5a/Ank3/Lama3/Efna1/Tgfb2/Lamc2/Myot/Lama2	12
GO:0022411	BP	GO:0022411	cellular component disassembly	17/584	427/28814	0.006782522	0.027916122	0.016980594	Actn2/Nrg1/Tnf/Mmp13/Tgfb3/Noxo1/Trem2/C3/Retreg1/Hpn/Il6/Scin/Tgfb2/Sh3pxd2b/Nckap5/Plekhh2/Vmp1	17
GO:0042593	BP	GO:0042593	glucose homeostasis	13/584	291/28814	0.006824921	0.027925088	0.016986048	Nr1d1/Igfbp5/C1qtnf3/Trpa1/Camk2n1/Slc16a1/Cry1/Il6/Stat3/Ccn4/Lep/Gpr68/Ano1	13
GO:0048145	BP	GO:0048145	regulation of fibroblast proliferation	7/584	109/28814	0.006832846	0.027925088	0.016986048	Ereg/Mmp9/Sphk1/Wnt5a/Ptprz1/Fth1/Pdgfra	7
GO:0019319	BP	GO:0019319	hexose biosynthetic process	6/584	83/28814	0.006836057	0.027925088	0.016986048	C1qtnf3/Dgat2/Cry1/Gnpda1/Il6/Lep	6
GO:0033209	BP	GO:0033209	tumor necrosis factor-mediated signaling pathway	6/584	83/28814	0.006836057	0.027925088	0.016986048	Tnf/Sphk1/Ccdc3/Hspa1a/Tnfsf13b/Card14	6
GO:0050810	BP	GO:0050810	regulation of steroid biosynthetic process	6/584	83/28814	0.006836057	0.027925088	0.016986048	Nr1d1/Tnf/Apob/H6pd/Il1a/Lep	6
GO:0051384	BP	GO:0051384	response to glucocorticoid	6/584	83/28814	0.006836057	0.027925088	0.016986048	Tnf/Il1rn/Tat/Il6/Npas4/Cpn1	6
GO:0006826	BP	GO:0006826	iron ion transport	5/584	59/28814	0.006844268	0.027925088	0.016986048	Lcn2/Slc40a1/Steap4/B2m/Fth1	5
GO:0045071	BP	GO:0045071	negative regulation of viral genome replication	5/584	59/28814	0.006844268	0.027925088	0.016986048	Ifitm1/Tnf/Ifitm3/Ifitm2/Slpi	5
GO:0050832	BP	GO:0050832	defense response to fungus	5/584	59/28814	0.006844268	0.027925088	0.016986048	Cxcl1/Clec4e/2610528A11Rik/Clec4d/Arg1	5
GO:1903793	BP	GO:1903793	positive regulation of anion transport	5/584	59/28814	0.006844268	0.027925088	0.016986048	Pla2g3/Trpa1/Il1b/Cebpb/Il1a	5
GO:0097485	BP	GO:0097485	neuron projection guidance	12/584	259/28814	0.006943073	0.028303587	0.017216278	Lama1/Sema6d/Ednra/Sema7a/Wnt5a/Ank3/Lama3/Efna1/Tgfb2/Lamc2/Myot/Lama2	12
GO:0033500	BP	GO:0033500	carbohydrate homeostasis	13/584	292/28814	0.007015268	0.028573047	0.017380183	Nr1d1/Igfbp5/C1qtnf3/Trpa1/Camk2n1/Slc16a1/Cry1/Il6/Stat3/Ccn4/Lep/Gpr68/Ano1	13
GO:0034381	BP	GO:0034381	plasma lipoprotein particle clearance	4/584	38/28814	0.007144359	0.029023185	0.01765399	Dgat2/Apob/Trem2/Lipg	4
GO:0045622	BP	GO:0045622	regulation of T-helper cell differentiation	4/584	38/28814	0.007144359	0.029023185	0.01765399	Il4ra/Il6/Nlrp3/Jak3	4
GO:0098868	BP	GO:0098868	bone growth	4/584	38/28814	0.007144359	0.029023185	0.01765399	Mmp13/Thbs3/Fbln5/Lep	4
GO:0016525	BP	GO:0016525	negative regulation of angiogenesis	7/584	110/28814	0.007173283	0.02909027	0.017694795	Hhip/Tnf/Fbln5/Tgfb2/Ccl2/Lif/Adamts1	7
GO:0055006	BP	GO:0055006	cardiac cell development	7/584	110/28814	0.007173283	0.02909027	0.017694795	Col14a1/Actn2/Lmna/Cxadr/Pi16/Pdgfra/Ccn4	7
GO:0045580	BP	GO:0045580	regulation of T cell differentiation	9/584	167/28814	0.00722056	0.029256684	0.017796021	Lilrb4b/Lilrb4a/Lgals9/Il4ra/Zbtb16/Il6/Nlrp3/Vnn1/Jak3	9
GO:0034109	BP	GO:0034109	homotypic cell-cell adhesion	6/584	84/28814	0.007239054	0.029306293	0.017826196	Mmrn1/Cxadr/Ank3/Plaur/Il6/Pdgfra	6
GO:0032305	BP	GO:0032305	positive regulation of icosanoid secretion	3/584	20/28814	0.007303765	0.029466482	0.017923635	Pla2g3/Il1b/Il1a	3
GO:0032695	BP	GO:0032695	negative regulation of interleukin-12 production	3/584	20/28814	0.007303765	0.029466482	0.017923635	Tlr2/Tnfrsf9/Jak3	3
GO:0034349	BP	GO:0034349	glial cell apoptotic process	3/584	20/28814	0.007303765	0.029466482	0.017923635	Pmp22/Trem2/Ccl2	3
GO:0098856	BP	GO:0098856	intestinal lipid absorption	3/584	20/28814	0.007303765	0.029466482	0.017923635	Abcg8/Lep/Abcg5	3
GO:0050922	BP	GO:0050922	negative regulation of chemotaxis	5/584	60/28814	0.007344834	0.029555863	0.017978003	Sema6d/Cxcl13/Sema7a/Wnt5a/Ccl2	5
GO:0051591	BP	GO:0051591	response to cAMP	5/584	60/28814	0.007344834	0.029555863	0.017978003	Igfbp5/Slc26a3/Duox2/Ezr/Wnt10b	5
GO:0071715	BP	GO:0071715	icosanoid transport	5/584	60/28814	0.007344834	0.029555863	0.017978003	Pla2g3/Nos2/Il1b/Il1a/Lep	5
GO:0055067	BP	GO:0055067	monovalent inorganic cation homeostasis	9/584	168/28814	0.007496598	0.030114868	0.01831803	Tacr1/Ednrb/Slc26a3/Ednra/Ptger4/Atp1b2/Il1a/Slc4a1/Slc9a3	9
GO:0062013	BP	GO:0062013	positive regulation of small molecule metabolic process	9/584	168/28814	0.007496598	0.030114868	0.01831803	Nr1d1/Pla2g3/Dgat2/Nos2/Tnf/Il1b/Trem2/Rdh10/Stat3	9
GO:0060249	BP	GO:0060249	anatomical structure homeostasis	14/584	328/28814	0.007517438	0.030172732	0.018353227	Col14a1/Ccn2/Ptger4/Cxadr/Cdhr1/Cx3cl1/Mfsd2a/Tff3/Atp1b2/Il6/Mkks/Cytl1/Cib2/Prdx5	14
GO:0110020	BP	GO:0110020	regulation of actomyosin structure organization	7/584	111/28814	0.007526123	0.030181749	0.018358712	Tacr1/Ccn2/Tgfb3/Ptger4/Pfn1/Mkks/Sh3pxd2b	7
GO:0071559	BP	GO:0071559	response to transforming growth factor beta	11/584	230/28814	0.007601761	0.030459023	0.01852737	Aspn/Tgfb3/Itga8/Cav1/Chst11/Adamtsl2/Stat3/Tgfb2/Ccl2/Ltbp4/Pmepa1	11
GO:0030500	BP	GO:0030500	regulation of bone mineralization	6/584	85/28814	0.007658937	0.03066191	0.01865078	Bglap3/Gja1/Mgp/Osr1/Ccr1/Wnt10b	6
GO:0016051	BP	GO:0016051	carbohydrate biosynthetic process	10/584	199/28814	0.00767579	0.030703158	0.01867587	Nr1d1/C1qtnf3/Dgat2/Ptger4/Cry1/Gnpda1/Chst11/Il6/Fut9/Lep	10
GO:0006694	BP	GO:0006694	steroid biosynthetic process	9/584	169/28814	0.00778062	0.031095948	0.018914793	Nr1d1/Tnf/Apob/H6pd/Cyp7b1/Il1a/Tm7sf2/Dhrs11/Lep	9
GO:0046034	BP	GO:0046034	ATP metabolic process	12/584	263/28814	0.007798377	0.031140367	0.018941812	ND5/ND2/Ampd3/ND4/ND1/Slc25a25/CYTB/Trem2/Hspa1a/Slc4a1/Stat3/Ldhd	12
GO:0042745	BP	GO:0042745	circadian sleep/wake cycle	4/584	39/28814	0.007835674	0.031156605	0.018951689	Nr1d1/Alb/Ptger4/Il6	4
GO:0070570	BP	GO:0070570	regulation of neuron projection regeneration	4/584	39/28814	0.007835674	0.031156605	0.018951689	Hgf/Nrg1/Cers2/Rgma	4
GO:0071320	BP	GO:0071320	cellular response to cAMP	4/584	39/28814	0.007835674	0.031156605	0.018951689	Igfbp5/Slc26a3/Ezr/Wnt10b	4
GO:1904645	BP	GO:1904645	response to amyloid-beta	4/584	39/28814	0.007835674	0.031156605	0.018951689	Lgmn/Gja1/Mmp9/Trem2	4
GO:2000403	BP	GO:2000403	positive regulation of lymphocyte migration	4/584	39/28814	0.007835674	0.031156605	0.018951689	Lgals9/Cxcl13/Wnt5a/Ccl7	4
GO:0031641	BP	GO:0031641	regulation of myelination	5/584	61/28814	0.007870355	0.031162353	0.018955185	Tppp/Hgf/Nrg1/Ptprz1/Tenm4	5
GO:0033003	BP	GO:0033003	regulation of mast cell activation	5/584	61/28814	0.007870355	0.031162353	0.018955185	Pla2g3/Lilrb4a/Hmox1/Il4ra/Cd300lf	5
GO:0042551	BP	GO:0042551	neuron maturation	5/584	61/28814	0.007870355	0.031162353	0.018955185	Ednrb/Pmp22/Ednra/Ank3/C3	5
GO:0045620	BP	GO:0045620	negative regulation of lymphocyte differentiation	5/584	61/28814	0.007870355	0.031162353	0.018955185	Lilrb4b/Lilrb4a/Il4ra/Pglyrp1/Jak3	5
GO:0046470	BP	GO:0046470	phosphatidylcholine metabolic process	5/584	61/28814	0.007870355	0.031162353	0.018955185	Pla2g3/Chpt1/Mfsd2a/Lpcat4/Pnliprp2	5
GO:0048015	BP	GO:0048015	phosphatidylinositol-mediated signaling	9/584	170/28814	0.008072771	0.031936835	0.019426281	Hgf/Nrg1/Trem2/Selp/Ezr/Htr2b/Tgfb2/Pdgfra/Lep	9
GO:0032729	BP	GO:0032729	positive regulation of interferon-gamma production	6/584	86/28814	0.008096087	0.032002069	0.019465962	Tnf/Il1b/Wnt5a/Il1r1/Bcl3/Cd14	6
GO:0042326	BP	GO:0042326	negative regulation of phosphorylation	16/584	400/28814	0.00811823	0.032062562	0.019502757	Hgf/Socs3/Camk2n1/Lilrb4b/Lilrb4a/Il1b/Cav1/Bak1/Il6/Slc4a1/Stat3/Cnksr3/Bdkrb1/Pmepa1/Pkia/Xdh	16
GO:0045619	BP	GO:0045619	regulation of lymphocyte differentiation	10/584	201/28814	0.008207285	0.032386995	0.019700101	Lilrb4b/Lilrb4a/Lgals9/Il4ra/Zbtb16/Pglyrp1/Il6/Nlrp3/Vnn1/Jak3	10
GO:2000106	BP	GO:2000106	regulation of leukocyte apoptotic process	7/584	113/28814	0.008270056	0.032607251	0.019834076	Lgals3/Wnt5a/Tsc22d3/Efna1/Ripk3/Tgfb2/Jak3	7
GO:0030810	BP	GO:0030810	positive regulation of nucleotide biosynthetic process	3/584	21/28814	0.008394429	0.032931451	0.020031278	Nos2/Trem2/Stat3	3
GO:0032332	BP	GO:0032332	positive regulation of chondrocyte differentiation	3/584	21/28814	0.008394429	0.032931451	0.020031278	Zbtb16/Hoxd11/Zfp219	3
GO:0090594	BP	GO:0090594	inflammatory response to wounding	3/584	21/28814	0.008394429	0.032931451	0.020031278	Hmox1/Il1a/Timp1	3
GO:0150146	BP	GO:0150146	cell junction disassembly	3/584	21/28814	0.008394429	0.032931451	0.020031278	Tgfb3/Trem2/C3	3
GO:1900373	BP	GO:1900373	positive regulation of purine nucleotide biosynthetic process	3/584	21/28814	0.008394429	0.032931451	0.020031278	Nos2/Trem2/Stat3	3
GO:2000353	BP	GO:2000353	positive regulation of endothelial cell apoptotic process	3/584	21/28814	0.008394429	0.032931451	0.020031278	Col18a1/Cd248/Ccl2	3
GO:0034340	BP	GO:0034340	response to type I interferon	5/584	62/28814	0.00842143	0.032982177	0.020062133	Mmp12/Ifitm1/Ifitm3/Ifitm2/Wnt5a	5
GO:0050982	BP	GO:0050982	detection of mechanical stimulus	5/584	62/28814	0.00842143	0.032982177	0.020062133	Trpa1/Pdzd7/Hpn/Kcna1/Mkks	5
GO:0006690	BP	GO:0006690	icosanoid metabolic process	8/584	142/28814	0.008549279	0.033339273	0.020279345	Pla2g3/Ggt5/Akr1c14/Sphk1/Il1b/Tlr2/Fads1/Cyp2f2	8
GO:0032890	BP	GO:0032890	regulation of organic acid transport	6/584	87/28814	0.008550883	0.033339273	0.020279345	Pla2g3/Il1rn/Il1b/Il1a/Arg1/Lep	6
GO:0045995	BP	GO:0045995	regulation of embryonic development	6/584	87/28814	0.008550883	0.033339273	0.020279345	Noct/Lama1/Lama3/Osr1/Lama2/Tenm4	6
GO:1902893	BP	GO:1902893	regulation of miRNA transcription	6/584	87/28814	0.008550883	0.033339273	0.020279345	Tnf/Lilrb4b/Lilrb4a/Prl2a1/Stat3/Tgfb2	6
GO:0006195	BP	GO:0006195	purine nucleotide catabolic process	4/584	40/28814	0.008569502	0.033339273	0.020279345	Ampd3/Nt5c1a/Pde9a/Xdh	4
GO:0032094	BP	GO:0032094	response to food	4/584	40/28814	0.008569502	0.033339273	0.020279345	Slc16a1/Slc25a25/Mkks/Lep	4
GO:0034110	BP	GO:0034110	regulation of homotypic cell-cell adhesion	4/584	40/28814	0.008569502	0.033339273	0.020279345	Mmrn1/Ank3/Plaur/Il6	4
GO:0060351	BP	GO:0060351	cartilage development involved in endochondral bone morphogenesis	4/584	40/28814	0.008569502	0.033339273	0.020279345	Mmp13/Thbs3/Axin2/Hoxd11	4
GO:1901617	BP	GO:1901617	organic hydroxy compound biosynthetic process	11/584	234/28814	0.008593467	0.033404785	0.020319194	Nr1d1/Tnf/Sphk1/Apob/Wnt5a/H6pd/Hdc/Cyp7b1/Tgfb2/Tm7sf2/Lep	11
GO:0090068	BP	GO:0090068	positive regulation of cell cycle process	12/584	267/28814	0.008734169	0.0339236	0.020634775	Ccn2/Ereg/Sphk1/Il1b/Wnt5a/Epgn/Il1a/Adamts1/Mapk15/Wnt10b/Prdm9/Gli1	12
GO:0002064	BP	GO:0002064	epithelial cell development	11/584	235/28814	0.008856378	0.034369784	0.020906176	Tnf/Ednrb/Col18a1/Ednra/Gja1/Il1b/Wnt5a/Col24a1/Il1a/Ezr/Hydin	11
GO:0051783	BP	GO:0051783	regulation of nuclear division	8/584	143/28814	0.00890029	0.03451163	0.020992457	Ereg/Sphk1/Il1b/Wnt5a/Epgn/Il1a/Lif/Prdm9	8
GO:0071496	BP	GO:0071496	cellular response to external stimulus	13/584	301/28814	0.008924254	0.034575951	0.021031581	Slc39a4/Angptl4/Prkab1/Alb/Ednra/Ptger4/Mmp9/Cav1/Fads1/Mfsd2a/Rnf152/Gsdmd/Cd68	13
GO:0001755	BP	GO:0001755	neural crest cell migration	5/584	63/28814	0.008998648	0.034809715	0.021173773	Ednrb/Sema6d/Ednra/Sema7a/Htr2b	5
GO:0048017	BP	GO:0048017	inositol lipid-mediated signaling	9/584	173/28814	0.00899944	0.034809715	0.021173773	Hgf/Nrg1/Trem2/Selp/Ezr/Htr2b/Tgfb2/Pdgfra/Lep	9
GO:1903169	BP	GO:1903169	regulation of calcium ion transmembrane transport	9/584	174/28814	0.009325552	0.036034522	0.021918789	Cemip/Cyba/Jph2/Ednra/Cx3cl1/Gem/Tgfb2/Bdkrb1/Vmp1	9
GO:0002446	BP	GO:0002446	neutrophil mediated immunity	4/584	41/28814	0.009346839	0.036034522	0.021918789	Cxcl1/Cxcl5/Trem1/Arg1	4
GO:0043267	BP	GO:0043267	negative regulation of potassium ion transport	4/584	41/28814	0.009346839	0.036034522	0.021918789	Actn2/Ank3/Cav1/Kcne4	4
GO:1901381	BP	GO:1901381	positive regulation of potassium ion transmembrane transport	4/584	41/28814	0.009346839	0.036034522	0.021918789	Actn2/Trem2/Atp1b2/Kcna1	4
GO:0001942	BP	GO:0001942	hair follicle development	7/584	116/28814	0.009485496	0.036289649	0.022073976	Igfbp5/Tnf/Inhba/Wnt5a/Tgfb2/Krt17/Wnt10b	7
GO:0030038	BP	GO:0030038	contractile actin filament bundle assembly	7/584	116/28814	0.009485496	0.036289649	0.022073976	Tacr1/Ccn2/Tgfb3/Ptger4/Pfn1/Mkks/Sh3pxd2b	7
GO:0043149	BP	GO:0043149	stress fiber assembly	7/584	116/28814	0.009485496	0.036289649	0.022073976	Tacr1/Ccn2/Tgfb3/Ptger4/Pfn1/Mkks/Sh3pxd2b	7
GO:0014032	BP	GO:0014032	neural crest cell development	6/584	89/28814	0.009514917	0.036289649	0.022073976	Ednrb/Sema6d/Ednra/Sema7a/Rdh10/Htr2b	6
GO:0033627	BP	GO:0033627	cell adhesion mediated by integrin	6/584	89/28814	0.009514917	0.036289649	0.022073976	Mmrn1/Itga8/Cxcl13/Efna1/Tgfb2/Lif	6
GO:0061614	BP	GO:0061614	miRNA transcription	6/584	89/28814	0.009514917	0.036289649	0.022073976	Tnf/Lilrb4b/Lilrb4a/Prl2a1/Stat3/Tgfb2	6
GO:1904427	BP	GO:1904427	positive regulation of calcium ion transmembrane transport	6/584	89/28814	0.009514917	0.036289649	0.022073976	Cemip/Jph2/Ednra/Cx3cl1/Bdkrb1/Vmp1	6
GO:0006658	BP	GO:0006658	phosphatidylserine metabolic process	3/584	22/28814	0.009575575	0.036289649	0.022073976	Pla2g3/Mfsd2a/Lpcat4	3
GO:0009158	BP	GO:0009158	ribonucleoside monophosphate catabolic process	3/584	22/28814	0.009575575	0.036289649	0.022073976	Ampd3/Nt5c1a/Xdh	3
GO:0010039	BP	GO:0010039	response to iron ion	3/584	22/28814	0.009575575	0.036289649	0.022073976	Slc40a1/B2m/Hmox1	3
GO:0034143	BP	GO:0034143	regulation of toll-like receptor 4 signaling pathway	3/584	22/28814	0.009575575	0.036289649	0.022073976	Nr1d1/Acod1/Trem2	3
GO:0034377	BP	GO:0034377	plasma lipoprotein particle assembly	3/584	22/28814	0.009575575	0.036289649	0.022073976	Mttp/Mfsd2a/Plagl2	3
GO:0034755	BP	GO:0034755	iron ion transmembrane transport	3/584	22/28814	0.009575575	0.036289649	0.022073976	Lcn2/Slc40a1/Steap4	3
GO:0042402	BP	GO:0042402	cellular biogenic amine catabolic process	3/584	22/28814	0.009575575	0.036289649	0.022073976	Dmgdh/Hnmt/Sat1	3
GO:0044851	BP	GO:0044851	hair cycle phase	3/584	22/28814	0.009575575	0.036289649	0.022073976	Wnt5a/Tgfb2/Wnt10b	3
GO:0045591	BP	GO:0045591	positive regulation of regulatory T cell differentiation	3/584	22/28814	0.009575575	0.036289649	0.022073976	Lilrb4b/Lilrb4a/Lgals9	3
GO:0045624	BP	GO:0045624	positive regulation of T-helper cell differentiation	3/584	22/28814	0.009575575	0.036289649	0.022073976	Il4ra/Il6/Nlrp3	3
GO:0050910	BP	GO:0050910	detection of mechanical stimulus involved in sensory perception of sound	3/584	22/28814	0.009575575	0.036289649	0.022073976	Pdzd7/Hpn/Mkks	3
GO:0061081	BP	GO:0061081	positive regulation of myeloid leukocyte cytokine production involved in immune response	3/584	22/28814	0.009575575	0.036289649	0.022073976	Sema7a/Wnt5a/Tlr2	3
GO:0090026	BP	GO:0090026	positive regulation of monocyte chemotaxis	3/584	22/28814	0.009575575	0.036289649	0.022073976	Lgmn/Ccl2/Ccr1	3
GO:0097202	BP	GO:0097202	activation of cysteine-type endopeptidase activity	3/584	22/28814	0.009575575	0.036289649	0.022073976	Lgmn/Bak1/Nlrc4	3
GO:0035821	BP	GO:0035821	modulation of process of another organism	5/584	64/28814	0.009602587	0.036362622	0.022118363	Nos2/S100a9/Clec7a/Slpi/Gsdmd	5
GO:0008203	BP	GO:0008203	cholesterol metabolic process	8/584	145/28814	0.009634458	0.036453867	0.022173865	Dgat2/Mttp/Pmp22/Apob/Cyp7b1/Tm7sf2/Lep/Sult2b1	8
GO:0010827	BP	GO:0010827	regulation of glucose transmembrane transport	6/584	90/28814	0.010024898	0.037839551	0.023016738	Tnf/Ednra/Il1b/C3/Ffar4/Lep	6
GO:0031960	BP	GO:0031960	response to corticosteroid	6/584	90/28814	0.010024898	0.037839551	0.023016738	Tnf/Il1rn/Tat/Il6/Npas4/Cpn1	6
GO:0046364	BP	GO:0046364	monosaccharide biosynthetic process	6/584	90/28814	0.010024898	0.037839551	0.023016738	C1qtnf3/Dgat2/Cry1/Gnpda1/Il6/Lep	6
GO:0033006	BP	GO:0033006	regulation of mast cell activation involved in immune response	4/584	42/28814	0.010168637	0.038289617	0.0232905	Pla2g3/Lilrb4a/Hmox1/Il4ra	4
GO:1900181	BP	GO:1900181	negative regulation of protein localization to nucleus	4/584	42/28814	0.010168637	0.038289617	0.0232905	Lilrb4b/Lilrb4a/Trim40/Pkia	4
GO:1905144	BP	GO:1905144	response to acetylcholine	4/584	42/28814	0.010168637	0.038289617	0.0232905	Ednra/Chrm3/Ly6c1/Ly6g2	4
GO:0009166	BP	GO:0009166	nucleotide catabolic process	5/584	65/28814	0.010233814	0.038442404	0.023383437	Ampd3/Nt5c1a/Pde9a/Fhit/Xdh	5
GO:0051148	BP	GO:0051148	negative regulation of muscle cell differentiation	5/584	65/28814	0.010233814	0.038442404	0.023383437	Ereg/Rbpms2/Fzd7/Pi16/Ybx1	5
GO:0070265	BP	GO:0070265	necrotic cell death	5/584	65/28814	0.010233814	0.038442404	0.023383437	Tnf/Tnfrsf23/Cav1/Fth1/Ripk3	5
GO:0022408	BP	GO:0022408	negative regulation of cell-cell adhesion	10/584	208/28814	0.010292917	0.038633464	0.023499653	Lgals3/Lilrb4b/Il1rn/Lilrb4a/Lgals9/Il4ra/Gpnmb/Cebpb/Arg1/Jak3	10
GO:0030307	BP	GO:0030307	positive regulation of cell growth	10/584	209/28814	0.010621019	0.03983307	0.024229339	Cyba/Nrg1/Lpar3/Sphk1/Sema7a/Mfsd2a/Hpn/Tgfb2/Krt17/Ccn4	10
GO:0022404	BP	GO:0022404	molting cycle process	7/584	119/28814	0.010826596	0.040331736	0.024532664	Igfbp5/Tnf/Inhba/Wnt5a/Tgfb2/Krt17/Wnt10b	7
GO:0022405	BP	GO:0022405	hair cycle process	7/584	119/28814	0.010826596	0.040331736	0.024532664	Igfbp5/Tnf/Inhba/Wnt5a/Tgfb2/Krt17/Wnt10b	7
GO:0051702	BP	GO:0051702	biological process involved in interaction with symbiont	7/584	119/28814	0.010826596	0.040331736	0.024532664	Cxcl1/Cxcl5/Hpn/Lrrc19/Trem1/Arg1/Napepld	7
GO:0009065	BP	GO:0009065	glutamine family amino acid catabolic process	3/584	23/28814	0.010848617	0.040331736	0.024532664	Nos2/Ddah1/Arg1	3
GO:0009310	BP	GO:0009310	amine catabolic process	3/584	23/28814	0.010848617	0.040331736	0.024532664	Dmgdh/Hnmt/Sat1	3
GO:0010560	BP	GO:0010560	positive regulation of glycoprotein biosynthetic process	3/584	23/28814	0.010848617	0.040331736	0.024532664	Il33/Ncstn/Slc51b	3
GO:0033630	BP	GO:0033630	positive regulation of cell adhesion mediated by integrin	3/584	23/28814	0.010848617	0.040331736	0.024532664	Cxcl13/Tgfb2/Lif	3
GO:0042219	BP	GO:0042219	cellular modified amino acid catabolic process	3/584	23/28814	0.010848617	0.040331736	0.024532664	Ggt1/Ggt5/Dio2	3
GO:0046426	BP	GO:0046426	negative regulation of receptor signaling pathway via JAK-STAT	3/584	23/28814	0.010848617	0.040331736	0.024532664	Socs3/Cav1/Bcl3	3
GO:1900120	BP	GO:1900120	regulation of receptor binding	3/584	23/28814	0.010848617	0.040331736	0.024532664	B2m/Mmp9/Rgma	3
GO:1902307	BP	GO:1902307	positive regulation of sodium ion transmembrane transport	3/584	23/28814	0.010848617	0.040331736	0.024532664	Ank3/Atp1b2/Cnksr3	3
GO:0001836	BP	GO:0001836	release of cytochrome c from mitochondria	5/584	66/28814	0.010892887	0.040400202	0.02457431	Hgf/Lmna/Mmp9/Bak1/Plaur	5
GO:0060688	BP	GO:0060688	regulation of morphogenesis of a branching structure	5/584	66/28814	0.010892887	0.040400202	0.02457431	Hgf/Tnf/Il1b/Wnt5a/Pdgfra	5
GO:0098900	BP	GO:0098900	regulation of action potential	5/584	66/28814	0.010892887	0.040400202	0.02457431	Tacr1/Trpa1/Cxadr/Ank3/Cav1	5
GO:0010765	BP	GO:0010765	positive regulation of sodium ion transport	4/584	43/28814	0.011035811	0.04080117	0.024818207	Cxcl1/Ank3/Atp1b2/Cnksr3	4
GO:0010874	BP	GO:0010874	regulation of cholesterol efflux	4/584	43/28814	0.011035811	0.04080117	0.024818207	Cav1/Trem2/Abca8b/Abca8a	4
GO:0050892	BP	GO:0050892	intestinal absorption	4/584	43/28814	0.011035811	0.04080117	0.024818207	Ezr/Abcg8/Lep/Abcg5	4
GO:2000008	BP	GO:2000008	regulation of protein localization to cell surface	4/584	43/28814	0.011035811	0.04080117	0.024818207	Actn2/Nrg1/Tnf/Tmem35a	4
GO:0050672	BP	GO:0050672	negative regulation of lymphocyte proliferation	6/584	92/28814	0.011102623	0.041015838	0.024948784	Lilrb4b/Lilrb4a/Lgals9/Gpnmb/Cebpb/Arg1	6
GO:0014812	BP	GO:0014812	muscle cell migration	7/584	120/28814	0.011302748	0.041656669	0.025338584	Igfbp5/Tacr1/S100a11/Sema6d/Ptger4/Adamts1/Ccn4	7
GO:0042472	BP	GO:0042472	inner ear morphogenesis	7/584	120/28814	0.011302748	0.041656669	0.025338584	Fzd2/Itga8/Aldh1a3/Pdzd7/Wnt5a/Hpn/Myo7a	7
GO:0098773	BP	GO:0098773	skin epidermis development	7/584	120/28814	0.011302748	0.041656669	0.025338584	Igfbp5/Tnf/Inhba/Wnt5a/Tgfb2/Krt17/Wnt10b	7
GO:0007254	BP	GO:0007254	JNK cascade	9/584	180/28814	0.011473236	0.04225179	0.025700579	Ccn2/Tnf/Ptger4/Il1b/Wnt5a/Mmp8/Ltbr/Il1a/Sh3rf2	9
GO:0032663	BP	GO:0032663	regulation of interleukin-2 production	5/584	67/28814	0.011580351	0.042612782	0.02592016	Lilrb4b/Lilrb4a/Il1b/Il1a/Ezr	5
GO:0032945	BP	GO:0032945	negative regulation of mononuclear cell proliferation	6/584	93/28814	0.011671089	0.04287936	0.026082313	Lilrb4b/Lilrb4a/Lgals9/Gpnmb/Cebpb/Arg1	6
GO:1904035	BP	GO:1904035	regulation of epithelial cell apoptotic process	6/584	93/28814	0.011671089	0.04287936	0.026082313	Angptl4/Tnf/Col18a1/Hmox1/Cd248/Ccl2	6
GO:0017015	BP	GO:0017015	regulation of transforming growth factor beta receptor signaling pathway	7/584	121/28814	0.011793883	0.043262693	0.026315483	Aspn/Tgfb3/Itga8/Cav1/Chst11/Adamtsl2/Pmepa1	7
GO:1904019	BP	GO:1904019	epithelial cell apoptotic process	7/584	121/28814	0.011793883	0.043262693	0.026315483	Angptl4/Tnf/Col18a1/Ednra/Hmox1/Cd248/Ccl2	7
GO:0050919	BP	GO:0050919	negative chemotaxis	4/584	44/28814	0.01194923	0.043729892	0.026599667	Nrg1/Sema6d/Sema7a/Wnt5a	4
GO:0061098	BP	GO:0061098	positive regulation of protein tyrosine kinase activity	4/584	44/28814	0.01194923	0.043729892	0.026599667	Ereg/Efna1/Epgn/Il34	4
GO:0097028	BP	GO:0097028	dendritic cell differentiation	4/584	44/28814	0.01194923	0.043729892	0.026599667	Ubd/Trem2/Cebpb/Ltbr	4
GO:0002710	BP	GO:0002710	negative regulation of T cell mediated immunity	3/584	24/28814	0.012214765	0.044355399	0.026980146	Lilrb4b/Lilrb4a/Arg1	3
GO:0030903	BP	GO:0030903	notochord development	3/584	24/28814	0.012214765	0.044355399	0.026980146	Wnt5a/Efna1/Gli1	3
GO:0034383	BP	GO:0034383	low-density lipoprotein particle clearance	3/584	24/28814	0.012214765	0.044355399	0.026980146	Dgat2/Apob/Trem2	3
GO:0046040	BP	GO:0046040	IMP metabolic process	3/584	24/28814	0.012214765	0.044355399	0.026980146	Ampd3/Nt5c1a/Xdh	3
GO:0060457	BP	GO:0060457	negative regulation of digestive system process	3/584	24/28814	0.012214765	0.044355399	0.026980146	Abcg8/Ptger1/Abcg5	3
GO:0099625	BP	GO:0099625	ventricular cardiac muscle cell membrane repolarization	3/584	24/28814	0.012214765	0.044355399	0.026980146	Gja1/Kcnj8/Kcne4	3
GO:1903020	BP	GO:1903020	positive regulation of glycoprotein metabolic process	3/584	24/28814	0.012214765	0.044355399	0.026980146	Il33/Ncstn/Slc51b	3
GO:1990000	BP	GO:1990000	amyloid fibril formation	3/584	24/28814	0.012214765	0.044355399	0.026980146	B2m/Trem2/Ripk3	3
GO:2000010	BP	GO:2000010	positive regulation of protein localization to cell surface	3/584	24/28814	0.012214765	0.044355399	0.026980146	Nrg1/Tnf/Tmem35a	3
GO:2000345	BP	GO:2000345	regulation of hepatocyte proliferation	3/584	24/28814	0.012214765	0.044355399	0.026980146	Sulf2/Hpn/Gli1	3
GO:0032273	BP	GO:0032273	positive regulation of protein polymerization	6/584	94/28814	0.012259763	0.044424939	0.027022445	Tppp3/Tppp/Pfn1/Cav1/Hspa1a/Gm14137	6
GO:0048644	BP	GO:0048644	muscle organ morphogenesis	6/584	94/28814	0.012259763	0.044424939	0.027022445	Nrg1/Fzd2/Ednra/Wnt5a/Tgfb2/Lif	6
GO:0042775	BP	GO:0042775	mitochondrial ATP synthesis coupled electron transport	5/584	68/28814	0.012296737	0.044424939	0.027022445	ND5/ND2/ND4/ND1/CYTB	5
GO:0046427	BP	GO:0046427	positive regulation of receptor signaling pathway via JAK-STAT	5/584	68/28814	0.012296737	0.044424939	0.027022445	Cxcl5/Prl2a1/Il6/Il10rb/Lep	5
GO:0050994	BP	GO:0050994	regulation of lipid catabolic process	5/584	68/28814	0.012296737	0.044424939	0.027022445	Tnf/Il1b/Mfsd2a/Hcar2/Acacb	5
GO:0061337	BP	GO:0061337	cardiac conduction	5/584	68/28814	0.012296737	0.044424939	0.027022445	Gja1/Cxadr/Cav1/Abcc9/Kcne4	5
GO:0009636	BP	GO:0009636	response to toxic substance	7/584	122/28814	0.01230025	0.044424939	0.027022445	Lcn2/Mt2/Mt1/Fbln5/Bak1/Ccs/Cyp2f2	7
GO:0007409	BP	GO:0007409	axonogenesis	18/584	493/28814	0.012560604	0.045298473	0.027553791	Lama1/Nrg1/Sema6d/Pmp22/Ednra/Lpar3/Sema7a/Wnt5a/Ptprz1/Ank3/Rgma/Lama3/Efna1/Adcy1/Tgfb2/Lamc2/Myot/Lama2	18
GO:0046328	BP	GO:0046328	regulation of JNK cascade	8/584	152/28814	0.012561437	0.045298473	0.027553791	Ccn2/Tnf/Il1b/Wnt5a/Mmp8/Ltbr/Il1a/Sh3rf2	8
GO:0014031	BP	GO:0014031	mesenchymal cell development	6/584	95/28814	0.012868996	0.046234364	0.028123067	Ednrb/Sema6d/Ednra/Sema7a/Rdh10/Htr2b	6
GO:0033077	BP	GO:0033077	T cell differentiation in thymus	6/584	95/28814	0.012868996	0.046234364	0.028123067	B2m/Il1b/Ripk3/Fzd7/Il1a/Vnn1	6
GO:0048864	BP	GO:0048864	stem cell development	6/584	95/28814	0.012868996	0.046234364	0.028123067	Ednrb/Sema6d/Ednra/Sema7a/Rdh10/Htr2b	6
GO:0006040	BP	GO:0006040	amino sugar metabolic process	4/584	45/28814	0.012909723	0.046234364	0.028123067	Chil1/Gnpda1/Chil3/Dpagt1	4
GO:0009261	BP	GO:0009261	ribonucleotide catabolic process	4/584	45/28814	0.012909723	0.046234364	0.028123067	Ampd3/Nt5c1a/Pde9a/Xdh	4
GO:0010559	BP	GO:0010559	regulation of glycoprotein biosynthetic process	4/584	45/28814	0.012909723	0.046234364	0.028123067	Il33/Ncstn/Slc51b/Jak3	4
GO:0030225	BP	GO:0030225	macrophage differentiation	4/584	45/28814	0.012909723	0.046234364	0.028123067	Tspan2/Tlr2/Lif/Il34	4
GO:0045940	BP	GO:0045940	positive regulation of steroid metabolic process	4/584	45/28814	0.012909723	0.046234364	0.028123067	Nr1d1/Tnf/Il1a/Scd1	4
GO:0097009	BP	GO:0097009	energy homeostasis	4/584	45/28814	0.012909723	0.046234364	0.028123067	Ampd3/Mfsd2a/Stat3/Acacb	4
GO:0006940	BP	GO:0006940	regulation of smooth muscle contraction	5/584	69/28814	0.013042566	0.046603316	0.028347491	Tacr1/Ptger4/Sphk1/Chrm3/Cav1	5
GO:0032507	BP	GO:0032507	maintenance of protein location in cell	5/584	69/28814	0.013042566	0.046603316	0.028347491	Gja1/Pfn1/Ank3/Cav1/Scin	5
GO:1904377	BP	GO:1904377	positive regulation of protein localization to cell periphery	5/584	69/28814	0.013042566	0.046603316	0.028347491	Lgals3/Tnf/Trem2/Gnai1/Ezr	5
GO:0001666	BP	GO:0001666	response to hypoxia	10/584	216/28814	0.013144962	0.046933422	0.028548285	Hif3a/Nos2/Egln3/Tgfb3/Ednra/Ddah1/Hmox1/Cav1/Fndc1/Tgfb2	10
GO:0001933	BP	GO:0001933	negative regulation of protein phosphorylation	14/584	352/28814	0.013350598	0.047627497	0.028970471	Hgf/Socs3/Camk2n1/Lilrb4b/Lilrb4a/Il1b/Cav1/Bak1/Il6/Cnksr3/Bdkrb1/Pmepa1/Pkia/Xdh	14
GO:1903844	BP	GO:1903844	regulation of cellular response to transforming growth factor beta stimulus	7/584	124/28814	0.013359675	0.047627497	0.028970471	Aspn/Tgfb3/Itga8/Cav1/Chst11/Adamtsl2/Pmepa1	7
GO:0016125	BP	GO:0016125	sterol metabolic process	8/584	154/28814	0.013506017	0.048112621	0.029265559	Dgat2/Mttp/Pmp22/Apob/Cyp7b1/Tm7sf2/Lep/Sult2b1	8
GO:0016331	BP	GO:0016331	morphogenesis of embryonic epithelium	9/584	185/28814	0.013529059	0.048158107	0.029293226	Fzd2/Aldh1a3/Pfn1/Wnt5a/Rgma/Rdh10/Adm/Tgfb2/Osr1	9
GO:0007263	BP	GO:0007263	nitric oxide mediated signal transduction	3/584	25/28814	0.013675033	0.048310892	0.029386161	Mt2/Nos2/Mt1	3
GO:0007620	BP	GO:0007620	copulation	3/584	25/28814	0.013675033	0.048310892	0.029386161	Tacr1/Ednrb/Ednra	3
GO:0009125	BP	GO:0009125	nucleoside monophosphate catabolic process	3/584	25/28814	0.013675033	0.048310892	0.029386161	Ampd3/Nt5c1a/Xdh	3
GO:0021544	BP	GO:0021544	subpallium development	3/584	25/28814	0.013675033	0.048310892	0.029386161	Inhba/Aldh1a3/Mkks	3
GO:0030449	BP	GO:0030449	regulation of complement activation	3/584	25/28814	0.013675033	0.048310892	0.029386161	Il1b/Trem2/C3	3
GO:0032303	BP	GO:0032303	regulation of icosanoid secretion	3/584	25/28814	0.013675033	0.048310892	0.029386161	Pla2g3/Il1b/Il1a	3
GO:0032753	BP	GO:0032753	positive regulation of interleukin-4 production	3/584	25/28814	0.013675033	0.048310892	0.029386161	Il33/Cebpb/Nlrp3	3
GO:0034114	BP	GO:0034114	regulation of heterotypic cell-cell adhesion	3/584	25/28814	0.013675033	0.048310892	0.029386161	Tnf/Il1rn/Il1b	3
GO:0043567	BP	GO:0043567	regulation of insulin-like growth factor receptor signaling pathway	3/584	25/28814	0.013675033	0.048310892	0.029386161	Igfbp5/Igfbp2/Igfbp4	3
GO:2000193	BP	GO:2000193	positive regulation of fatty acid transport	3/584	25/28814	0.013675033	0.048310892	0.029386161	Pla2g3/Il1b/Il1a	3
GO:0042246	BP	GO:0042246	tissue regeneration	5/584	70/28814	0.013818345	0.048670476	0.029604886	Gja1/Fzd7/Igsf10/Wnt10b/Bcl9	5
GO:0042773	BP	GO:0042773	ATP synthesis coupled electron transport	5/584	70/28814	0.013818345	0.048670476	0.029604886	ND5/ND2/ND4/ND1/CYTB	5
GO:0046503	BP	GO:0046503	glycerolipid catabolic process	5/584	70/28814	0.013818345	0.048670476	0.029604886	Apob/Lipg/Pnpla3/Pnpla1/Pnliprp2	5
GO:2000514	BP	GO:2000514	regulation of CD4-positive, alpha-beta T cell activation	5/584	70/28814	0.013818345	0.048670476	0.029604886	Lgals9/Il4ra/Il6/Nlrp3/Jak3	5
GO:0034142	BP	GO:0034142	toll-like receptor 4 signaling pathway	4/584	46/28814	0.013918075	0.048838277	0.029706954	Nr1d1/Acod1/Trem2/Cd14	4
GO:0035774	BP	GO:0035774	positive regulation of insulin secretion involved in cellular response to glucose stimulus	4/584	46/28814	0.013918075	0.048838277	0.029706954	Trpa1/Camk2n1/Gpr68/Ano1	4
GO:0045494	BP	GO:0045494	photoreceptor cell maintenance	4/584	46/28814	0.013918075	0.048838277	0.029706954	Cdhr1/Atp1b2/Mkks/Cib2	4
GO:0072523	BP	GO:0072523	purine-containing compound catabolic process	4/584	46/28814	0.013918075	0.048838277	0.029706954	Ampd3/Nt5c1a/Pde9a/Xdh	4
GO:0097300	BP	GO:0097300	programmed necrotic cell death	4/584	46/28814	0.013918075	0.048838277	0.029706954	Tnf/Tnfrsf23/Cav1/Ripk3	4
GO:0048592	BP	GO:0048592	eye morphogenesis	9/584	186/28814	0.013970982	0.048987259	0.029797576	Col8a1/Mfap5/Aldh1a3/Meis1/Col8a2/Mfsd2a/Bak1/Stat3/Fat3	9
GO:0002028	BP	GO:0002028	regulation of sodium ion transport	6/584	97/28814	0.014150513	0.049542646	0.030135403	Cxcl1/Ank3/Atp1b2/Slc9a3/Osr1/Cnksr3	6
GO:0045576	BP	GO:0045576	mast cell activation	6/584	97/28814	0.014150513	0.049542646	0.030135403	Pla2g3/Lilrb4b/Lilrb4a/Hmox1/Il4ra/Cd300lf	6
GO:0045787	BP	GO:0045787	positive regulation of cell cycle	14/584	355/28814	0.014275062	0.049918031	0.030363739	Ccn2/Lgmn/Ereg/Sphk1/Il1b/Wnt5a/Epgn/Il1a/Tgfb2/Adamts1/Mapk15/Wnt10b/Prdm9/Gli1	14
GO:0034504	BP	GO:0034504	protein localization to nucleus	13/584	320/28814	0.014279027	0.049918031	0.030363739	Mmp12/Lmna/Lilrb4b/Lilrb4a/Zbtb16/Il6/Stat3/Tgfb2/Lif/Trim40/Bcl3/Lep/Pkia	13
GO:0062023	CC	GO:0062023	collagen-containing extracellular matrix	49/592	396/28739	6.79E-24	2.77E-21	2.25E-21	Aspn/Col14a1/Lama1/Ecm2/Col8a1/Adamts4/Sparcl1/Mmrn1/Lgals3/Angptl7/Mfap5/Angptl4/Col18a1/Alb/S100a11/Cstb/Tgfb3/Sema6d/Pmp22/Kazald1/Dmbt1/Mmp9/Bmper/Mgp/Thbs3/Lad1/Lgals9/Smoc1/Fbln5/Ptprz1/Col8a2/Dpt/Lama3/Ogn/Col24a1/Fras1/Tnxb/Col4a4/Serpina3k/Pcolce2/Tgfb2/Tgm2/Lamc2/Ltbp4/Ssc5d/Adamts1/Lama2/Timp1/Frem2	49
GO:0005604	CC	GO:0005604	basement membrane	17/592	119/28739	4.03E-10	8.21E-08	6.67E-08	Lama1/Col8a1/Col18a1/Alb/Pmp22/Lad1/Smoc1/Col8a2/Lama3/Fras1/Col4a4/Tgfb2/Lamc2/Adamts1/Lama2/Timp1/Frem2	17
GO:0045177	CC	GO:0045177	apical part of cell	31/592	487/28739	3.71E-08	5.05E-06	4.10E-06	Cyba/Plet1/Lgmn/Trpa1/Slc39a4/Nrg1/Slc34a2/Slc16a1/Slc7a9/Duoxa2/Slc26a3/Duox2/Ifitm3/Itga8/Gja1/Slc4a11/Igfbp2/Osmr/Cav1/Atp1b2/Kcna1/Ezr/Myo7a/Slc26a2/Slc9a3/Abcg8/Kcne4/Abcg5/Pappa2/Gp2/Ano1	31
GO:0016324	CC	GO:0016324	apical plasma membrane	26/592	369/28739	6.50E-08	6.63E-06	5.39E-06	Cyba/Plet1/Trpa1/Slc39a4/Nrg1/Slc34a2/Slc16a1/Slc7a9/Slc26a3/Gja1/Slc4a11/Igfbp2/Osmr/Cav1/Atp1b2/Kcna1/Ezr/Myo7a/Slc26a2/Slc9a3/Abcg8/Kcne4/Abcg5/Pappa2/Gp2/Ano1	26
GO:0042383	CC	GO:0042383	sarcolemma	14/592	165/28739	8.89E-06	0.000725112	0.000589294	Des/Flnc/Synm/Tgfb3/Ednra/Ank3/Cav1/Ncstn/Pde9a/Kcnj8/Ezr/Abcc9/Lama2/Cib2	14
GO:0043292	CC	GO:0043292	contractile fiber	16/592	237/28739	3.68E-05	0.002500666	0.002032275	Des/Actn2/Jph2/Synpo2/Synm/Gja1/Fbxl22/Myom1/Myh2/Ank3/Acta2/Myom2/Kcnj8/Slc4a1/Abcc9/Myot	16
GO:0043256	CC	GO:0043256	laminin complex	4/592	12/28739	7.74E-05	0.00425098	0.003454744	Lama1/Pmp22/Lama3/Lamc2	4
GO:0005811	CC	GO:0005811	lipid droplet	10/592	109/28739	8.75E-05	0.00425098	0.003454744	Dgat2/Apob/Mettl7a2/Cav1/Sccpdh/Rdh10/Plin2/Hilpda/Pnpla3/Pnpla1	10
GO:0030176	CC	GO:0030176	integral component of endoplasmic reticulum membrane	12/592	155/28739	9.38E-05	0.00425098	0.003454744	B2m/Dgat2/Pigt/Retreg1/Scd1/Ero1a/Dhrs9/Hacd4/Tm7sf2/Sppl2a/Rnf183/Scd2	12
GO:0031225	CC	GO:0031225	anchored component of membrane	13/592	181/28739	0.000104303	0.004255576	0.003458479	Plet1/Sema7a/Tnfrsf23/Rgma/Efna1/Plaur/Xpnpep2/H60c/Vnn1/Folr2/Cd14/Gp2/Ly6c1	13
GO:0031227	CC	GO:0031227	intrinsic component of endoplasmic reticulum membrane	12/592	163/28739	0.000151192	0.005607855	0.004557467	B2m/Dgat2/Pigt/Retreg1/Scd1/Ero1a/Dhrs9/Hacd4/Tm7sf2/Sppl2a/Rnf183/Scd2	12
GO:0045121	CC	GO:0045121	membrane raft	20/592	393/28739	0.00021781	0.00706638	0.005742801	Cavin1/Tnf/Ednrb/Ednra/Gja1/Cxadr/Hmox1/Tnfrsf23/Mall/Cav1/Tlr2/Trem2/Hspa1a/Cavin2/Gnai1/Ezr/Arid3a/Adcy2/Cd14/Ano1	20
GO:0098857	CC	GO:0098857	membrane microdomain	20/592	394/28739	0.000225154	0.00706638	0.005742801	Cavin1/Tnf/Ednrb/Ednra/Gja1/Cxadr/Hmox1/Tnfrsf23/Mall/Cav1/Tlr2/Trem2/Hspa1a/Cavin2/Gnai1/Ezr/Arid3a/Adcy2/Cd14/Ano1	20
GO:0030016	CC	GO:0030016	myofibril	14/592	224/28739	0.000247951	0.007072888	0.00574809	Des/Actn2/Jph2/Synpo2/Synm/Fbxl22/Myom1/Myh2/Ank3/Myom2/Kcnj8/Slc4a1/Abcc9/Myot	14
GO:0030017	CC	GO:0030017	sarcomere	13/592	199/28739	0.000266649	0.007072888	0.00574809	Des/Actn2/Jph2/Synpo2/Synm/Fbxl22/Myom1/Myh2/Ank3/Myom2/Slc4a1/Abcc9/Myot	13
GO:0031300	CC	GO:0031300	intrinsic component of organelle membrane	19/592	370/28739	0.000277368	0.007072888	0.00574809	B2m/Dgat2/Pigt/CYTB/Zdhhc9/Tmem43/Bak1/Retreg1/Rnf152/Scd1/Ero1a/Dhrs9/Hacd4/Tm7sf2/Sppl2a/Trabd2b/Atp6v1g2/Rnf183/Scd2	19
GO:0031301	CC	GO:0031301	integral component of organelle membrane	18/592	350/28739	0.000390646	0.009375512	0.007619418	B2m/Dgat2/Pigt/CYTB/Tmem43/Bak1/Retreg1/Rnf152/Scd1/Ero1a/Dhrs9/Hacd4/Tm7sf2/Sppl2a/Trabd2b/Atp6v1g2/Rnf183/Scd2	18
GO:0005774	CC	GO:0005774	vacuolar membrane	14/592	239/28739	0.000477099	0.010814233	0.008788657	Ifitm1/Ifitm3/Ifitm2/Tmem192/Gfap/Ncstn/Ffar4/Rnf152/Myo7a/Sppl2a/Atp6v1g2/Rnf183/Vmp1/Cd68	14
GO:0005765	CC	GO:0005765	lysosomal membrane	12/592	187/28739	0.000532558	0.010864185	0.008829252	Ifitm1/Ifitm3/Ifitm2/Tmem192/Gfap/Ncstn/Ffar4/Rnf152/Myo7a/Sppl2a/Rnf183/Cd68	12
GO:0098852	CC	GO:0098852	lytic vacuole membrane	12/592	187/28739	0.000532558	0.010864185	0.008829252	Ifitm1/Ifitm3/Ifitm2/Tmem192/Gfap/Ncstn/Ffar4/Rnf152/Myo7a/Sppl2a/Rnf183/Cd68	12
GO:0005882	CC	GO:0005882	intermediate filament	10/592	139/28739	0.00063213	0.012281377	0.009980995	Des/Lmna/Synm/Gja1/Gfap/Krt36/Krt84/Krt17/Iffo2/Krt90	10
GO:0031253	CC	GO:0031253	cell projection membrane	16/592	320/28739	0.001083468	0.019649824	0.015969284	Nrg1/Wwc1/Slc34a2/Slc7a9/Mttp/Slc26a3/Itga8/Cdhr1/Ptprz1/Atp1b2/Mchr1/Ezr/Ttyh1/Slc26a2/Slc9a3/Bmx	16
GO:0031362	CC	GO:0031362	anchored component of external side of plasma membrane	4/592	23/28739	0.001155872	0.019649824	0.015969284	Tnfrsf23/Folr2/Cd14/Gp2	4
GO:0031528	CC	GO:0031528	microvillus membrane	4/592	23/28739	0.001155872	0.019649824	0.015969284	Slc34a2/Mttp/Ezr/Slc26a2	4
GO:0098862	CC	GO:0098862	cluster of actin-based cell projections	12/592	206/28739	0.001239886	0.020234934	0.016444799	Trpa1/Slc34a2/Slc7a9/Mttp/Slc26a3/Pdzd7/Mkks/Ezr/Myo7a/Scin/Slc9a3/Cib2	12
GO:0045111	CC	GO:0045111	intermediate filament cytoskeleton	11/592	180/28739	0.001333034	0.020918385	0.017000235	Des/Lmna/Synm/S100a8/Gja1/Gfap/Krt36/Krt84/Krt17/Iffo2/Krt90	11
GO:0005581	CC	GO:0005581	collagen trimer	7/592	81/28739	0.001416781	0.021409135	0.017399065	Col14a1/C1qtnf3/Col8a1/Col18a1/Col8a2/Col24a1/Col4a4	7
GO:0043020	CC	GO:0043020	NADPH oxidase complex	3/592	12/28739	0.001665369	0.023439435	0.019049077	Cyba/Duox2/Noxo1	3
GO:0030018	CC	GO:0030018	Z disc	9/592	132/28739	0.001695676	0.023439435	0.019049077	Des/Actn2/Jph2/Synpo2/Synm/Fbxl22/Ank3/Slc4a1/Myot	9
GO:0001533	CC	GO:0001533	cornified envelope	6/592	62/28739	0.001723488	0.023439435	0.019049077	Lgals3/S100a9/Sprr2h/Kazn/Krt17/Csta1	6
GO:0009925	CC	GO:0009925	basal plasma membrane	14/592	276/28739	0.001897874	0.024234086	0.019694885	Slc40a1/Slc16a1/Mttp/Lpo/Slc4a11/Cxadr/Chrm3/Ank3/Cav1/Abca8b/Ezr/Slc4a1/Slc51b/Car9	14
GO:0016323	CC	GO:0016323	basolateral plasma membrane	13/592	246/28739	0.001900713	0.024234086	0.019694885	Slc40a1/Slc16a1/Mttp/Lpo/Slc4a11/Cxadr/Ank3/Cav1/Abca8b/Ezr/Slc4a1/Slc51b/Car9	13
GO:0031233	CC	GO:0031233	intrinsic component of external side of plasma membrane	4/592	28/28739	0.002463924	0.030463065	0.024757135	Tnfrsf23/Folr2/Cd14/Gp2	4
GO:0042589	CC	GO:0042589	zymogen granule membrane	3/592	14/28739	0.002672179	0.032066147	0.026059949	Dmbt1/Pnliprp2/Gp2	3
GO:0098858	CC	GO:0098858	actin-based cell projection	12/592	229/28739	0.002992933	0.034889052	0.028354106	Actn2/Slc34a2/Mttp/Cxadr/Pdzd7/Ptprz1/Ezr/Myo7a/Ttyh1/Slc26a2/Pdgfra/Cib2	12
GO:0031674	CC	GO:0031674	I band	9/592	145/28739	0.003207508	0.035763503	0.029064767	Des/Actn2/Jph2/Synpo2/Synm/Fbxl22/Ank3/Slc4a1/Myot	9
GO:0043235	CC	GO:0043235	receptor complex	18/592	423/28739	0.003243259	0.035763503	0.029064767	B2m/Mttp/Tgfb3/Pmp22/Itga8/Csf3r/Il4ra/Osmr/Tlr2/Olr1/Il6/Il5ra/Htr2b/Pdgfra/Tm7sf2/Abcg8/Abcg5/Cd14	18
GO:1990204	CC	GO:1990204	oxidoreductase complex	8/592	121/28739	0.003642708	0.038573301	0.031348271	ND5/Cyba/ND2/ND4/ND1/Duox2/Noxo1/CYTB	8
GO:0046658	CC	GO:0046658	anchored component of plasma membrane	6/592	72/28739	0.003687154	0.038573301	0.031348271	Tnfrsf23/Efna1/H60c/Folr2/Cd14/Gp2	6
GO:0098533	CC	GO:0098533	ATPase dependent transmembrane transport complex	3/592	16/28739	0.003987098	0.040668404	0.033050948	Atp1b2/Abcg8/Abcg5	3
GO:0045178	CC	GO:0045178	basal part of cell	14/592	301/28739	0.004138921	0.041187315	0.033472663	Slc40a1/Slc16a1/Mttp/Lpo/Slc4a11/Cxadr/Chrm3/Ank3/Cav1/Abca8b/Ezr/Slc4a1/Slc51b/Car9	14
GO:0005614	CC	GO:0005614	interstitial matrix	3/592	17/28739	0.004768052	0.04631822	0.037642516	Col14a1/Ecm2/Kazald1	3
GO:0005125	MF	GO:0005125	cytokine activity	28/568	228/28275	2.30E-14	1.54E-11	1.17E-11	Cxcl1/Tnf/Cxcl5/Tgfb3/Il33/Cxcl3/Inhba/Cxcl2/Il1rn/Cxcl13/Il1b/2610528A11Rik/Wnt5a/Cx3cl1/Pglyrp1/Il6/Il1a/Tgfb2/Ccl2/Tnfsf13b/Lif/Wnt10b/Thpo/Il34/Ccl3/Ccl7/Il36g/Timp1	28
GO:0005201	MF	GO:0005201	extracellular matrix structural constituent	23/568	150/28275	4.09E-14	1.54E-11	1.17E-11	Aspn/Col14a1/Lama1/Col8a1/Mmrn1/Mfap5/Col18a1/Dmbt1/Bmper/Fbln5/Col8a2/Dpt/Lama3/Ogn/Col24a1/Fras1/Tnxb/Col4a4/Pcolce2/Lamc2/Ltbp4/Lama2/Gp2	23
GO:0005539	MF	GO:0005539	glycosaminoglycan binding	26/568	233/28275	1.85E-12	4.66E-10	3.54E-10	Cemip/Ecm2/Ccn2/Rpl29/Dmbt1/Thbs3/Apob/Cxcl13/Sulf2/Smoc1/Clec3b/Tlr2/Trem2/Gpnmb/Pglyrp1/Selp/Lipg/Tnxb/Pcolce2/Ccl2/Jchain/Lamc2/Adamts1/Ccn4/Ccl7/Lxn	26
GO:0005126	MF	GO:0005126	cytokine receptor binding	26/568	316/28275	1.61E-09	2.66E-07	2.02E-07	Cxcl1/Tnf/Cxcl5/Tgfb3/Il33/Cxcl3/Cxcl2/Il1rn/Cxcl13/Il1b/2610528A11Rik/Cx3cl1/Osmr/Prl2a1/Cd300lf/Il6/Il1a/Stat3/Tgfb2/Ccl2/Tnfsf13b/Lif/Il34/Ccl3/Jak3/Ccl7	26
GO:0008201	MF	GO:0008201	heparin binding	19/568	170/28275	1.76E-09	2.66E-07	2.02E-07	Ecm2/Ccn2/Rpl29/Thbs3/Apob/Cxcl13/Smoc1/Clec3b/Gpnmb/Selp/Lipg/Tnxb/Pcolce2/Ccl2/Lamc2/Adamts1/Ccn4/Ccl7/Lxn	19
GO:0008009	MF	GO:0008009	chemokine activity	10/568	41/28275	6.34E-09	7.96E-07	6.05E-07	Cxcl1/Cxcl5/Cxcl3/Cxcl2/Cxcl13/2610528A11Rik/Cx3cl1/Ccl2/Ccl3/Ccl7	10
GO:0022804	MF	GO:0022804	active transmembrane transporter activity	28/568	396/28275	1.10E-08	1.18E-06	8.96E-07	ND5/ND2/Slc20a1/ND4/Slc16a7/ND1/Slc34a2/Slc16a1/Slc5a9/Slc26a3/Slc4a11/CYTB/Slc6a17/Mfsd2a/Atp1b2/Kcnj8/Abca8b/Slc4a1/Abca13/Slc26a2/Slc9a3/Abcc9/Abcg8/Atp6v1g2/Abca8a/Abcg5/Slc35e4/Slc18a1	28
GO:1901681	MF	GO:1901681	sulfur compound binding	22/568	284/28275	8.48E-08	7.99E-06	6.07E-06	Ecm2/Ccn2/Rpl29/Dmbt1/Thbs3/Apob/Cxcl13/Smoc1/Clec3b/Gpnmb/Selp/Lipg/Tnxb/Pcolce2/Ccl2/Lamc2/Adamts1/Pnpla3/Ccn4/Ccl7/Gsta1/Lxn	22
GO:0005178	MF	GO:0005178	integrin binding	16/568	155/28275	1.04E-07	8.69E-06	6.60E-06	Ccn2/Nrg1/Itga8/Cxadr/Lilrb4a/Il1b/Fbln5/Sema7a/Cx3cl1/Ptprz1/Gpnmb/Lama3/Gfap/Tspan4/Ccn4/Cib2	16
GO:0045236	MF	GO:0045236	CXCR chemokine receptor binding	6/568	15/28275	2.75E-07	2.07E-05	1.57E-05	Cxcl1/Cxcl5/Cxcl3/Cxcl2/Cxcl13/Cx3cl1	6
GO:0008083	MF	GO:0008083	growth factor activity	15/568	148/28275	3.29E-07	2.26E-05	1.71E-05	Ccn2/Hgf/Nrg1/Ereg/Cxcl1/Tgfb3/Inhba/Ogn/Epgn/Il6/Tgfb2/Lif/Il34/Lep/Timp1	15
GO:0042379	MF	GO:0042379	chemokine receptor binding	11/568	77/28275	3.94E-07	2.47E-05	1.88E-05	Cxcl1/Cxcl5/Cxcl3/Cxcl2/Cxcl13/2610528A11Rik/Cx3cl1/Stat3/Ccl2/Ccl3/Ccl7	11
GO:0019838	MF	GO:0019838	growth factor binding	15/568	153/28275	5.07E-07	2.94E-05	2.23E-05	Igfbp5/Ccn2/Tgfb3/Kazald1/Il1rn/Cxcl13/Ptprz1/Igfbp2/Osmr/Igfbp4/Il1r1/Pdgfra/Ltbp4/Ccn4/Il1r2	15
GO:0001664	MF	GO:0001664	G protein-coupled receptor binding	22/568	320/28275	6.60E-07	3.55E-05	2.70E-05	Cxcl1/Ednrb/Cxcl5/Cxcl3/Cxcl2/Cxcl13/2610528A11Rik/Wnt5a/Cx3cl1/Chrm3/C3/Adm/Hspa1a/Arrdc3/Fzd7/Gnai1/Stat3/Ccl2/Ptger1/Wnt10b/Ccl3/Ccl7	22
GO:0050839	MF	GO:0050839	cell adhesion molecule binding	21/568	307/28275	1.28E-06	6.44E-05	4.89E-05	Ccn2/Nrg1/Nos2/Itga8/Cxadr/Lilrb4a/Il1b/Fbln5/Sema7a/Cx3cl1/Ptprz1/Ank3/Gpnmb/Lama3/Gfap/Ezr/Tspan4/Myot/Ccn4/Cib2/Tenm4	21
GO:0004222	MF	GO:0004222	metalloendopeptidase activity	12/568	106/28275	1.52E-06	7.18E-05	5.45E-05	Pappa/Mmp3/Mmp12/Mmp10/Adamts4/Mmp15/Mmp13/Mmp9/Mmp8/Trabd2b/Adamts1/Pappa2	12
GO:0004175	MF	GO:0004175	endopeptidase activity	26/568	450/28275	1.79E-06	7.92E-05	6.02E-05	Pappa/Mmp3/Mmp12/Mmp10/Prss22/Adamts4/Hgf/Lgmn/Mmp15/Mmp13/Mmp9/Prss27/Mmp8/Ncstn/Hpn/Proz/F10/Prss32/C2/Sppl2a/Usp35/Trabd2b/Adamts1/Mcpt1/Pappa2/Mcpt2	26
GO:0061134	MF	GO:0061134	peptidase regulator activity	19/568	266/28275	2.16E-06	9.06E-05	6.88E-05	Serpina3n/Serpina3m/Prss22/Wfdc1/Wfdc18/Cstb/Wfdc17/Wfdc12/Cav1/C3/Serpina3k/Pcolce2/Pi16/Csta1/Slpi/Nlrc4/Timp1/Prdx5/Lxn	19
GO:0015399	MF	GO:0015399	primary active transmembrane transporter activity	14/568	152/28275	2.56E-06	0.000101287	7.69E-05	ND5/ND2/ND4/ND1/CYTB/Atp1b2/Kcnj8/Abca8b/Abca13/Abcc9/Abcg8/Atp6v1g2/Abca8a/Abcg5	14
GO:0004806	MF	GO:0004806	triglyceride lipase activity	6/568	21/28275	2.69E-06	0.000101287	7.69E-05	Lipg/Pla1a/Pnpla3/Pnpla1/Pnliprp2/Pnliprp1	6
GO:0008237	MF	GO:0008237	metallopeptidase activity	15/568	185/28275	5.51E-06	0.000197988	0.000150363	Pappa/Mmp3/Mmp12/Mmp10/Adamts4/Mmp15/Mmp13/Agbl2/Mmp9/Mmp8/Xpnpep2/Trabd2b/Adamts1/Pappa2/Cpn1	15
GO:0005520	MF	GO:0005520	insulin-like growth factor binding	6/568	29/28275	2.05E-05	0.000672543	0.000510768	Igfbp5/Ccn2/Kazald1/Igfbp2/Igfbp4/Ccn4	6
GO:0038187	MF	GO:0038187	pattern recognition receptor activity	6/568	29/28275	2.05E-05	0.000672543	0.000510768	Dmbt1/Clec4e/Clec7a/Clec4d/Tlr2/Pglyrp1	6
GO:0001968	MF	GO:0001968	fibronectin binding	7/568	48/28275	4.59E-05	0.001441311	0.001094616	Igfbp5/Ccn2/Lilrb4b/Mmp13/Mmp9/Lilrb4a/Ssc5d	7
GO:0016209	MF	GO:0016209	antioxidant activity	9/568	84/28275	4.83E-05	0.001457023	0.001106549	S100a8/Gpx3/Lpo/S100a9/Hba-a1/Hbb-b1/Gsta4/Prdx5/Gsta1	9
GO:0030414	MF	GO:0030414	peptidase inhibitor activity	15/568	224/28275	5.28E-05	0.001530839	0.001162608	Serpina3n/Serpina3m/Wfdc1/Wfdc18/Cstb/Wfdc17/Wfdc12/C3/Serpina3k/Pi16/Csta1/Slpi/Timp1/Prdx5/Lxn	15
GO:0072341	MF	GO:0072341	modified amino acid binding	10/568	109/28275	7.11E-05	0.001985357	0.001507796	Dmgdh/Jph2/Alb/Trem2/Cd300lf/Cavin2/Syt8/Folr2/Gsdmd/Gsta1	10
GO:0061135	MF	GO:0061135	endopeptidase regulator activity	15/568	232/28275	7.85E-05	0.002075395	0.001576176	Serpina3n/Serpina3m/Wfdc1/Wfdc18/Cstb/Wfdc17/Wfdc12/C3/Serpina3k/Csta1/Slpi/Nlrc4/Timp1/Prdx5/Lxn	15
GO:0009055	MF	GO:0009055	electron transfer activity	8/568	70/28275	7.98E-05	0.002075395	0.001576176	ND5/Cyba/Steap4/ND2/ND4/ND1/CYTB/Xdh	8
GO:0004857	MF	GO:0004857	enzyme inhibitor activity	21/568	409/28275	9.55E-05	0.002331247	0.001770485	Serpina3n/Serpina3m/Wfdc1/Camk2n1/Angptl4/Wfdc18/Lilrb4b/Cstb/Wfdc17/Lilrb4a/Wfdc12/C3/Serpina3k/Pi16/Csta1/Slpi/Sh3rf2/Pkia/Timp1/Prdx5/Lxn	21
GO:0031406	MF	GO:0031406	carboxylic acid binding	13/568	184/28275	9.58E-05	0.002331247	0.001770485	Dmgdh/Nos2/Alb/Egln3/S100a8/Akr1c14/Lrat/Selp/Ffar4/Napepld/Gsta4/Folr2/Gsta1	13
GO:0022853	MF	GO:0022853	active ion transmembrane transporter activity	15/568	238/28275	0.000104439	0.00246085	0.001868913	Slc20a1/Slc34a2/Slc5a9/Slc26a3/Slc4a11/CYTB/Mfsd2a/Atp1b2/Kcnj8/Slc4a1/Slc26a2/Slc9a3/Abcc9/Atp6v1g2/Slc18a1	15
GO:0004601	MF	GO:0004601	peroxidase activity	7/568	55/28275	0.000112014	0.002559346	0.001943717	Gpx3/Lpo/Hba-a1/Hbb-b1/Gsta4/Prdx5/Gsta1	7
GO:0048306	MF	GO:0048306	calcium-dependent protein binding	9/568	95/28275	0.000126902	0.002814229	0.00213729	S100a11/Mmp13/S100a8/S100a9/S100pbp/Mgp/Vps37c/Selp/Syt8	9
GO:0004866	MF	GO:0004866	endopeptidase inhibitor activity	14/568	216/28275	0.000131264	0.002827805	0.0021476	Serpina3n/Serpina3m/Wfdc1/Wfdc18/Cstb/Wfdc17/Wfdc12/C3/Serpina3k/Csta1/Slpi/Timp1/Prdx5/Lxn	14
GO:0004896	MF	GO:0004896	cytokine receptor activity	9/568	97/28275	0.000148987	0.003060967	0.002324677	Csf3r/Il4ra/Osmr/Il1rl1/Il1r1/Il5ra/Il10rb/Ccr1/Il1r2	9
GO:0004252	MF	GO:0004252	serine-type endopeptidase activity	13/568	193/28275	0.000154641	0.003060967	0.002324677	Prss22/Hgf/Mmp13/Mmp9/Prss27/Mmp8/Hpn/Proz/F10/Prss32/C2/Mcpt1/Mcpt2	13
GO:0019955	MF	GO:0019955	cytokine binding	11/568	143/28275	0.000154828	0.003060967	0.002324677	Tgfb3/Csf3r/Il1rn/Osmr/Il1rl1/Il1r1/Il5ra/Ltbp4/Ccr1/Tnfrsf9/Il1r2	11
GO:0042056	MF	GO:0042056	chemoattractant activity	6/568	41/28275	0.000158326	0.003060967	0.002324677	Saa3/Hgf/Lgals3/Wnt5a/Cx3cl1/Ccl3	6
GO:0030246	MF	GO:0030246	carbohydrate binding	16/568	277/28275	0.000170933	0.003222078	0.002447034	Man2b2/Lgals3/Egln3/Clec4e/Lgals9/H6pd/Clec7a/Clec3b/Clec4d/Chil3/Selp/Adgrl3/Olr1/Cd248/C4b/Fuca1	16
GO:0016684	MF	GO:0016684	oxidoreductase activity, acting on peroxide as acceptor	7/568	59/28275	0.000175734	0.0032318	0.002454418	Gpx3/Lpo/Hba-a1/Hbb-b1/Gsta4/Prdx5/Gsta1	7
GO:0016298	MF	GO:0016298	lipase activity	10/568	122/28275	0.000182264	0.003272077	0.002485006	Pla2g3/Hmox1/Lipg/Pla1a/Napepld/Pnpla3/Ccr1/Pnpla1/Pnliprp2/Pnliprp1	10
GO:0042626	MF	GO:0042626	ATPase-coupled transmembrane transporter activity	9/568	102/28275	0.000218581	0.003832799	0.002910851	Atp1b2/Kcnj8/Abca8b/Abca13/Abcc9/Abcg8/Atp6v1g2/Abca8a/Abcg5	9
GO:0051861	MF	GO:0051861	glycolipid binding	5/568	30/28275	0.000302254	0.005179533	0.003933639	Lama1/Clec4e/Trem2/Plekha8/Vnn1	5
GO:0042834	MF	GO:0042834	peptidoglycan binding	4/568	17/28275	0.000311445	0.00521844	0.003963187	Tlr2/Trem2/Pglyrp1/Jchain	4
GO:0043177	MF	GO:0043177	organic acid binding	11/568	156/28275	0.000330337	0.00541466	0.004112208	Dmgdh/Nos2/Egln3/S100a8/Ddah1/Hba-a1/Hbb-b1/Lrat/Hdc/Tat/Folr2	11
GO:0008236	MF	GO:0008236	serine-type peptidase activity	13/568	210/28275	0.000352475	0.0056546	0.004294433	Prss22/Hgf/Mmp13/Mmp9/Prss27/Mmp8/Hpn/Proz/F10/Prss32/C2/Mcpt1/Mcpt2	13
GO:0015291	MF	GO:0015291	secondary active transmembrane transporter activity	14/568	242/28275	0.000421228	0.006616783	0.005025171	Slc20a1/Slc16a7/Slc34a2/Slc16a1/Slc5a9/Slc26a3/Slc4a11/Slc6a17/Mfsd2a/Slc4a1/Slc26a2/Slc9a3/Slc35e4/Slc18a1	14
GO:0017171	MF	GO:0017171	serine hydrolase activity	13/568	215/28275	0.000441198	0.006789039	0.005155993	Prss22/Hgf/Mmp13/Mmp9/Prss27/Mmp8/Hpn/Proz/F10/Prss32/C2/Mcpt1/Mcpt2	13
GO:0016755	MF	GO:0016755	aminoacyltransferase activity	4/568	19/28275	0.000491293	0.007408691	0.005626592	Ggt1/Ggt5/Tgm5/Tgm2	4
GO:0005319	MF	GO:0005319	lipid transporter activity	11/568	165/28275	0.000531771	0.007861862	0.005970757	Mttp/Apob/Mfsd2a/Plekha8/Abca8b/Abca13/Slc51b/Abcg8/Abca8a/Abcg5/Vmp1	11
GO:0001530	MF	GO:0001530	lipopolysaccharide binding	5/568	34/28275	0.000552433	0.008010279	0.006083473	Dmbt1/Tlr2/Trem2/Selp/Cd14	5
GO:0033293	MF	GO:0033293	monocarboxylic acid binding	8/568	93/28275	0.000576044	0.008195041	0.006223792	Alb/S100a8/Akr1c14/Lrat/Ffar4/Napepld/Gsta4/Gsta1	8
GO:0034185	MF	GO:0034185	apolipoprotein binding	4/568	20/28275	0.000604412	0.008439383	0.00640936	Lilrb4b/Mttp/Lilrb4a/Trem2	4
GO:0015106	MF	GO:0015106	bicarbonate transmembrane transporter activity	4/568	21/28275	0.000734837	0.009894061	0.007514127	Slc26a3/Slc4a11/Slc4a1/Slc26a2	4
GO:0120020	MF	GO:0120020	cholesterol transfer activity	4/568	21/28275	0.000734837	0.009894061	0.007514127	Mttp/Apob/Abcg8/Abcg5	4
GO:0016746	MF	GO:0016746	acyltransferase activity	14/568	257/28275	0.000762008	0.010079892	0.007655258	Ggt1/Dgat2/Ggt5/Sphk1/Zdhhc9/Cers2/Agpat2/Lrat/Tgm5/Tgm2/Lpcat4/Pnpla3/Pnpla1/Sat1	14
GO:0004620	MF	GO:0004620	phospholipase activity	8/568	98/28275	0.000815873	0.010448818	0.007935442	Pla2g3/Hmox1/Lipg/Pla1a/Napepld/Pnpla3/Ccr1/Pnliprp2	8
GO:0030547	MF	GO:0030547	signaling receptor inhibitor activity	5/568	37/28275	0.000823625	0.010448818	0.007935442	Lilrb4b/Il1rn/Lilrb4a/Ly6c1/Ly6g2	5
GO:0016651	MF	GO:0016651	oxidoreductase activity, acting on NAD(P)H	7/568	76/28275	0.00084031	0.010448818	0.007935442	ND5/Cyba/ND2/ND4/ND1/Duox2/Akr1c14	7
GO:0008137	MF	GO:0008137	NADH dehydrogenase (ubiquinone) activity	4/568	22/28275	0.000883963	0.010448818	0.007935442	ND5/ND2/ND4/ND1	4
GO:0050136	MF	GO:0050136	NADH dehydrogenase (quinone) activity	4/568	22/28275	0.000883963	0.010448818	0.007935442	ND5/ND2/ND4/ND1	4
GO:0120015	MF	GO:0120015	sterol transfer activity	4/568	22/28275	0.000883963	0.010448818	0.007935442	Mttp/Apob/Abcg8/Abcg5	4
GO:0048020	MF	GO:0048020	CCR chemokine receptor binding	6/568	56/28275	0.000886902	0.010448818	0.007935442	Cxcl13/Cx3cl1/Stat3/Ccl2/Ccl3/Ccl7	6
GO:0030020	MF	GO:0030020	extracellular matrix structural constituent conferring tensile strength	5/568	38/28275	0.000932919	0.010821855	0.008218748	Col14a1/Col8a1/Col18a1/Col24a1/Col4a4	5
GO:0050840	MF	GO:0050840	extracellular matrix binding	6/568	58/28275	0.001068936	0.012211782	0.00927434	Sparcl1/Lgals3/Dmbt1/Smoc1/Cd248/Ssc5d	6
GO:0070851	MF	GO:0070851	growth factor receptor binding	10/568	153/28275	0.001093785	0.012309157	0.009348292	Ereg/Il1rn/Il1b/Cd300lf/Ncstn/Epgn/Il1r1/Il6/Il1a/Pdgfra	10
GO:0005543	MF	GO:0005543	phospholipid binding	20/568	459/28275	0.001111983	0.012329929	0.009364067	Actn2/Jph2/Noxo1/Lpar3/Apob/Pfn1/Trem2/Cd300lf/Plekha8/Cavin2/Fzd7/Syt8/F10/Scin/Jchain/Sh3pxd2b/Vnn1/Pnpla3/Epn3/Gsdmd	20
GO:0005518	MF	GO:0005518	collagen binding	7/568	80/28275	0.001140015	0.012457552	0.009460991	Aspn/Mmp12/Ecm2/Sparcl1/Mmp13/Tnxb/Pcolce2	7
GO:0016655	MF	GO:0016655	oxidoreductase activity, acting on NAD(P)H, quinone or similar compound as acceptor	5/568	40/28275	0.001183372	0.012746605	0.009680515	ND5/ND2/ND4/ND1/Akr1c14	5
GO:0003954	MF	GO:0003954	NADH dehydrogenase activity	4/568	25/28275	0.001457529	0.014851036	0.011278743	ND5/ND2/ND4/ND1	4
GO:0003955	MF	GO:0003955	NAD(P)H dehydrogenase (quinone) activity	4/568	25/28275	0.001457529	0.014851036	0.011278743	ND5/ND2/ND4/ND1	4
GO:0015301	MF	GO:0015301	anion:anion antiporter activity	4/568	25/28275	0.001457529	0.014851036	0.011278743	Slc26a3/Slc4a11/Slc4a1/Slc26a2	4
GO:0140323	MF	GO:0140323	solute:anion antiporter activity	4/568	25/28275	0.001457529	0.014851036	0.011278743	Slc26a3/Slc4a11/Slc4a1/Slc26a2	4
GO:0020037	MF	GO:0020037	heme binding	10/568	161/28275	0.001604763	0.016133217	0.012252506	Nr1d1/Cyba/Steap4/Nos2/Hmox1/Hba-a1/Hbb-b1/Cyp7b1/Cyp4v3/Cyp2f2	10
GO:0019825	MF	GO:0019825	oxygen binding	4/568	26/28275	0.00169543	0.016820451	0.012774432	Alb/Hba-a1/Hbb-b1/Cyp2f2	4
GO:0050660	MF	GO:0050660	flavin adenine dinucleotide binding	7/568	86/28275	0.001739842	0.016974985	0.012891794	Steap4/Dmgdh/Nos2/Cry1/Maob/Ldhd/Xdh	7
GO:0140375	MF	GO:0140375	immune receptor activity	9/568	136/28275	0.001756033	0.016974985	0.012891794	Csf3r/Il4ra/Osmr/Il1rl1/Il1r1/Il5ra/Il10rb/Ccr1/Il1r2	9
GO:0008509	MF	GO:0008509	anion transmembrane transporter activity	15/568	313/28275	0.001812648	0.017300466	0.013138983	Clca4b/Slc16a7/Slc16a1/Slc7a9/Slc25a25/Slc26a3/Gja1/Slc4a11/Mfsd2a/Slc4a1/Ttyh1/Slc26a2/Slc9a3/Slc18a1/Ano1	15
GO:0031994	MF	GO:0031994	insulin-like growth factor I binding	3/568	13/28275	0.00198455	0.018473462	0.014029824	Igfbp5/Igfbp2/Igfbp4	3
GO:0035325	MF	GO:0035325	Toll-like receptor binding	3/568	13/28275	0.00198455	0.018473462	0.014029824	Saa3/S100a8/Tlr2	3
GO:0005200	MF	GO:0005200	structural constituent of cytoskeleton	6/568	66/28275	0.002097173	0.019283766	0.014645217	Des/Synm/Myom1/Ank3/Gfap/Myom2	6
GO:0120013	MF	GO:0120013	lipid transfer activity	5/568	46/28275	0.002233776	0.020292378	0.015411216	Mttp/Apob/Plekha8/Abcg8/Abcg5	5
GO:0005506	MF	GO:0005506	iron ion binding	10/568	170/28275	0.002394856	0.021243785	0.016133769	Lcn2/Egln3/Ftl1/Fth1/Cyp7b1/Scd1/Scd2/Cyp4v3/Cyp2f2/Xdh	10
GO:0046906	MF	GO:0046906	tetrapyrrole binding	10/568	170/28275	0.002394856	0.021243785	0.016133769	Nr1d1/Cyba/Steap4/Nos2/Hmox1/Hba-a1/Hbb-b1/Cyp7b1/Cyp4v3/Cyp2f2	10
GO:0001786	MF	GO:0001786	phosphatidylserine binding	6/568	68/28275	0.002442889	0.021320314	0.01619189	Jph2/Trem2/Cd300lf/Cavin2/Syt8/Gsdmd	6
GO:0015293	MF	GO:0015293	symporter activity	9/568	143/28275	0.002473633	0.021320314	0.01619189	Slc20a1/Slc16a7/Slc34a2/Slc16a1/Slc5a9/Slc4a11/Slc6a17/Mfsd2a/Slc18a1	9
GO:0016717	MF	GO:0016717	oxidoreductase activity, acting on paired donors, with oxidation of a pair of donors resulting in the reduction of molecular oxygen to two molecules of water	3/568	14/28275	0.002488312	0.021320314	0.01619189	Fads1/Scd1/Scd2	3
GO:0005229	MF	GO:0005229	intracellular calcium activated chloride channel activity	3/568	15/28275	0.003064286	0.025671906	0.019496743	Clca4b/Ttyh1/Ano1	3
GO:0061778	MF	GO:0061778	intracellular chloride channel activity	3/568	15/28275	0.003064286	0.025671906	0.019496743	Clca4b/Ttyh1/Ano1	3
GO:0015453	MF	GO:0015453	oxidoreduction-driven active transmembrane transporter activity	5/568	50/28275	0.003233691	0.026793442	0.020348503	ND5/ND2/ND4/ND1/CYTB	5
GO:0008374	MF	GO:0008374	O-acyltransferase activity	5/568	51/28275	0.003526994	0.028906018	0.021952916	Dgat2/Agpat2/Lrat/Lpcat4/Pnpla3	5
GO:0015248	MF	GO:0015248	sterol transporter activity	4/568	32/28275	0.003708812	0.030069296	0.022836377	Mttp/Apob/Abcg8/Abcg5	4
GO:0046982	MF	GO:0046982	protein heterodimerization activity	14/568	308/28275	0.004064368	0.032601421	0.024759421	Cyba/Mttp/Fzd2/Bhlhe40/Cav1/Bak1/Cebpb/Atp1b2/Sgtb/Slc51b/Abcg8/Npas4/Abcg5/Tenm4	14
GO:0008514	MF	GO:0008514	organic anion transmembrane transporter activity	10/568	185/28275	0.004379188	0.03475692	0.026396432	Slc16a7/Slc16a1/Slc7a9/Slc25a25/Slc26a3/Gja1/Slc4a11/Mfsd2a/Slc4a1/Slc26a2	10
GO:0005149	MF	GO:0005149	interleukin-1 receptor binding	3/568	17/28275	0.004445042	0.034912099	0.026514285	Il1rn/Il1b/Il1a	3
GO:0004867	MF	GO:0004867	serine-type endopeptidase inhibitor activity	8/568	130/28275	0.004836526	0.037595266	0.028552038	Serpina3n/Serpina3m/Wfdc1/Wfdc18/Wfdc17/Wfdc12/Serpina3k/Slpi	8
GO:0033218	MF	GO:0033218	amide binding	18/568	452/28275	0.004951922	0.038099479	0.028934967	Cemip/Crip1/Slc40a1/Dmgdh/Ednrb/Inhba/Npy4r/Tlr2/Trem2/Cd300lf/Plekha8/Mchr1/Tgfb2/Pnpla3/Folr2/Cd14/Bdkrb1/Gsta1	18
GO:0050135	MF	GO:0050135	NAD(P)+ nucleosidase activity	3/568	18/28275	0.005255231	0.039624445	0.030093115	Tlr2/Il1rl1/Il1r1	3
GO:0061809	MF	GO:0061809	NAD+ nucleotidase, cyclic ADP-ribose generating	3/568	18/28275	0.005255231	0.039624445	0.030093115	Tlr2/Il1rl1/Il1r1	3
GO:0046873	MF	GO:0046873	metal ion transmembrane transporter activity	17/568	421/28275	0.005430947	0.040543902	0.030791404	Slc40a1/Trpa1/Slc39a4/Slc20a1/Slc34a2/Slc5a9/Slc4a11/Marcksl1/Mfsd2a/Nipal4/Atp1b2/Kcna1/Kcnj8/Slc9a3/Abcc9/Kcne4/Slc18a1	17
GO:0016747	MF	GO:0016747	acyltransferase activity, transferring groups other than amino-acyl groups	11/568	225/28275	0.006083434	0.043952935	0.033380423	Dgat2/Sphk1/Zdhhc9/Cers2/Agpat2/Lrat/Tgm2/Lpcat4/Pnpla3/Pnpla1/Sat1	11
GO:0016411	MF	GO:0016411	acylglycerol O-acyltransferase activity	3/568	19/28275	0.00614847	0.043952935	0.033380423	Dgat2/Agpat2/Pnpla3	3
GO:0070492	MF	GO:0070492	oligosaccharide binding	3/568	19/28275	0.00614847	0.043952935	0.033380423	Lgals3/Lgals9/Selp	3
GO:0071617	MF	GO:0071617	lysophospholipid acyltransferase activity	3/568	19/28275	0.00614847	0.043952935	0.033380423	Agpat2/Lpcat4/Pnpla3	3
GO:0030280	MF	GO:0030280	structural constituent of skin epidermis	4/568	37/28275	0.006295646	0.043952935	0.033380423	Krt36/Krt84/Pnpla1/Krt90	4
GO:0070273	MF	GO:0070273	phosphatidylinositol-4-phosphate binding	4/568	37/28275	0.006295646	0.043952935	0.033380423	Jph2/Plekha8/Sh3pxd2b/Gsdmd	4
GO:0097718	MF	GO:0097718	disordered domain specific binding	4/568	37/28275	0.006295646	0.043952935	0.033380423	Gja1/Hspa1a/Kcna1/Ezr	4
GO:0015297	MF	GO:0015297	antiporter activity	6/568	83/28275	0.006553689	0.045334689	0.034429807	Slc26a3/Slc4a11/Slc4a1/Slc26a2/Slc9a3/Slc35e4	6
GO:0003953	MF	GO:0003953	NAD+ nucleosidase activity	3/568	20/28275	0.007126833	0.048783555	0.037049077	Tlr2/Il1rl1/Il1r1	3
GO:0015108	MF	GO:0015108	chloride transmembrane transporter activity	7/568	111/28275	0.007181664	0.048783555	0.037049077	Clca4b/Slc26a3/Slc4a1/Ttyh1/Slc26a2/Slc18a1/Ano1	7
